# Supplementary material for: Semi-automated IT-scATAC-seq profiles cell-specific chromatin accessibility in differentiation and peripheral blood populations
Source: Nat Commun. 2025 Mar 17;16:2635. doi: 10.1038/s41467-025-57931-2 (PMC11914533; doi:10.1038/s41467-025-57931-2)
Supplement: Supplementary file 3 — Supplementary Data 1 [file 41467_2025_57931_MOESM3_ESM.xlsx]

## Sheet: Table1.Adapters and indexed Tn5
Primer name	Sequence (5'>3')
Tn5-Rve	p-CTGTCTCTTATACACATCT
Q501	GGCGGTAGGCGTGCTCCTAGCGCTAGATGTGTATAAGAGACAG
Q502	GGCGGTAGGCGTGCTCTCGATATCAGATGTGTATAAGAGACAG
Q503	GGCGGTAGGCGTGCTCCGTCTGCGAGATGTGTATAAGAGACAG
Q504	GGCGGTAGGCGTGCTCTACTCATAAGATGTGTATAAGAGACAG
Q505	GGCGGTAGGCGTGCTCCGCTATGTAGATGTGTATAAGAGACAG
Q506	GGCGGTAGGCGTGCTCTATCGCACAGATGTGTATAAGAGACAG
Q701	CCAACACCCGTGCGCTGGTGAATATAGATGTGTATAAGAGACAG
Q702	CCAACACCCGTGCGCTGACAGGCGCAGATGTGTATAAGAGACAG
Q703	CCAACACCCGTGCGCTGCATAGAGTAGATGTGTATAAGAGACAG
Q704	CCAACACCCGTGCGCTGTGCGAGACAGATGTGTATAAGAGACAG
H501	ACTCTTTCCCTACACGACGCTCTTCCGATCTTAGATCGCGGCGGTAGGCGTGCTC
H502	ACTCTTTCCCTACACGACGCTCTTCCGATCTCTCTCTATGGCGGTAGGCGTGCTC
H503	ACTCTTTCCCTACACGACGCTCTTCCGATCTTATCCTCTGGCGGTAGGCGTGCTC
H504	ACTCTTTCCCTACACGACGCTCTTCCGATCTAGAGTAGAGGCGGTAGGCGTGCTC
H505	ACTCTTTCCCTACACGACGCTCTTCCGATCTGTAAGGAGGGCGGTAGGCGTGCTC
H506	ACTCTTTCCCTACACGACGCTCTTCCGATCTACTGCATAGGCGGTAGGCGTGCTC
H507	ACTCTTTCCCTACACGACGCTCTTCCGATCTAAGGAGTAGGCGGTAGGCGTGCTC
H508	ACTCTTTCCCTACACGACGCTCTTCCGATCTCTAAGCCTGGCGGTAGGCGTGCTC
H509	ACTCTTTCCCTACACGACGCTCTTCCGATCTCGTCTAATGGCGGTAGGCGTGCTC
H510	ACTCTTTCCCTACACGACGCTCTTCCGATCTTCTCTCCGGGCGGTAGGCGTGCTC
H511	ACTCTTTCCCTACACGACGCTCTTCCGATCTTCGACTAGGGCGGTAGGCGTGCTC
H512	ACTCTTTCCCTACACGACGCTCTTCCGATCTTTCTAGCTGGCGGTAGGCGTGCTC
H513	ACTCTTTCCCTACACGACGCTCTTCCGATCTCCTAGAGTGGCGGTAGGCGTGCTC
H514	ACTCTTTCCCTACACGACGCTCTTCCGATCTGCGTAAGAGGCGGTAGGCGTGCTC
H515	ACTCTTTCCCTACACGACGCTCTTCCGATCTCTATTAAGGGCGGTAGGCGTGCTC
H516	ACTCTTTCCCTACACGACGCTCTTCCGATCTAAGGCTATGGCGGTAGGCGTGCTC
H701	GACTGGAGTTCAGACGTGTGCTCTTCCGATCTTCGCCTTACCAACACCCGTGCGCTG
H702	GACTGGAGTTCAGACGTGTGCTCTTCCGATCTCTAGTACGCCAACACCCGTGCGCTG
H703	GACTGGAGTTCAGACGTGTGCTCTTCCGATCTTTCTGCCTCCAACACCCGTGCGCTG
H704	GACTGGAGTTCAGACGTGTGCTCTTCCGATCTGCTCAGGACCAACACCCGTGCGCTG
H705	GACTGGAGTTCAGACGTGTGCTCTTCCGATCTAGGAGTCCCCAACACCCGTGCGCTG
H706	GACTGGAGTTCAGACGTGTGCTCTTCCGATCTCATGCCTACCAACACCCGTGCGCTG
H707	GACTGGAGTTCAGACGTGTGCTCTTCCGATCTGTAGAGAGCCAACACCCGTGCGCTG
H708	GACTGGAGTTCAGACGTGTGCTCTTCCGATCTCCTCTCTGCCAACACCCGTGCGCTG
H709	GACTGGAGTTCAGACGTGTGCTCTTCCGATCTAGCGTAGCCCAACACCCGTGCGCTG
H710	GACTGGAGTTCAGACGTGTGCTCTTCCGATCTCAGCCTCGCCAACACCCGTGCGCTG
H711	GACTGGAGTTCAGACGTGTGCTCTTCCGATCTTGCCTCTTCCAACACCCGTGCGCTG
H712	GACTGGAGTTCAGACGTGTGCTCTTCCGATCTTCCTCTACCCAACACCCGTGCGCTG
H713	GACTGGAGTTCAGACGTGTGCTCTTCCGATCTTCATGAGCCCAACACCCGTGCGCTG
H714	GACTGGAGTTCAGACGTGTGCTCTTCCGATCTCCTGAGATCCAACACCCGTGCGCTG
H715	GACTGGAGTTCAGACGTGTGCTCTTCCGATCTTAGCGAGTCCAACACCCGTGCGCTG
H716	GACTGGAGTTCAGACGTGTGCTCTTCCGATCTGTAGCTCCCCAACACCCGTGCGCTG
H717	GACTGGAGTTCAGACGTGTGCTCTTCCGATCTTACTACGCCCAACACCCGTGCGCTG
H718	GACTGGAGTTCAGACGTGTGCTCTTCCGATCTAGGCTCCGCCAACACCCGTGCGCTG
H719	GACTGGAGTTCAGACGTGTGCTCTTCCGATCTGCAGCGTACCAACACCCGTGCGCTG
H720	GACTGGAGTTCAGACGTGTGCTCTTCCGATCTCTGCGCATCCAACACCCGTGCGCTG
H721	GACTGGAGTTCAGACGTGTGCTCTTCCGATCTGAGCGCTACCAACACCCGTGCGCTG
H722	GACTGGAGTTCAGACGTGTGCTCTTCCGATCTCGCTCAGTCCAACACCCGTGCGCTG
H723	GACTGGAGTTCAGACGTGTGCTCTTCCGATCTGTCTTAGGCCAACACCCGTGCGCTG
H724	GACTGGAGTTCAGACGTGTGCTCTTCCGATCTACTGATCGCCAACACCCGTGCGCTG
T501	AATGATACGGCGACCACCGAGATCTACACTATAGCCTACACTCTTTCCCTACACGACGC
T502	AATGATACGGCGACCACCGAGATCTACACATAGAGGCACACTCTTTCCCTACACGACGC
T503	AATGATACGGCGACCACCGAGATCTACACCCTATCCTACACTCTTTCCCTACACGACGC
T504	AATGATACGGCGACCACCGAGATCTACACGGCTCTGAACACTCTTTCCCTACACGACGC
T505	AATGATACGGCGACCACCGAGATCTACACAGGCGAAGACACTCTTTCCCTACACGACGC
T506	AATGATACGGCGACCACCGAGATCTACACTAATCTTAACACTCTTTCCCTACACGACGC
T507	AATGATACGGCGACCACCGAGATCTACACCAGGACGTACACTCTTTCCCTACACGACGC
T508	AATGATACGGCGACCACCGAGATCTACACGTACTGACACACTCTTTCCCTACACGACGC
T701	CAAGCAGAAGACGGCATACGAGATCGAGTAATGTGACTGGAGTTCAGACGTGT
T702	CAAGCAGAAGACGGCATACGAGATTCTCCGGAGTGACTGGAGTTCAGACGTGT
T703	CAAGCAGAAGACGGCATACGAGATAATGAGCGGTGACTGGAGTTCAGACGTGT
T704	CAAGCAGAAGACGGCATACGAGATGGAATCTCGTGACTGGAGTTCAGACGTGT
T705	CAAGCAGAAGACGGCATACGAGATTTCTGAATGTGACTGGAGTTCAGACGTGT
T706	CAAGCAGAAGACGGCATACGAGATACGAATTCGTGACTGGAGTTCAGACGTGT
T707	CAAGCAGAAGACGGCATACGAGATAGCTTCAGGTGACTGGAGTTCAGACGTGT
T708	CAAGCAGAAGACGGCATACGAGATGCGCATTAGTGACTGGAGTTCAGACGTGT
T709	CAAGCAGAAGACGGCATACGAGATCATAGCCGGTGACTGGAGTTCAGACGTGT
T710	CAAGCAGAAGACGGCATACGAGATTTCGCGGAGTGACTGGAGTTCAGACGTGT
T711	CAAGCAGAAGACGGCATACGAGATGCGCGAGAGTGACTGGAGTTCAGACGTGT
T712	CAAGCAGAAGACGGCATACGAGATCTATCGCTGTGACTGGAGTTCAGACGTGT
