# Supplementary material for: Semi-automated IT-scATAC-seq profiles cell-specific chromatin accessibility in differentiation and peripheral blood populations
Source: Nat Commun. 2025 Mar 17;16:2635. doi: 10.1038/s41467-025-57931-2 (PMC11914533; doi:10.1038/s41467-025-57931-2)
Supplement: Supplementary file 4 — Supplementary Data 2 [file 41467_2025_57931_MOESM4_ESM.xlsx]

## Sheet: B
seqnames

## Sheet: Basophil
seqnames

## Sheet: CD4 Memory
seqnames

## Sheet: CD4 Naive
seqnames

## Sheet: CD8 Memory
seqnames

## Sheet: CD8 Naive
seqnames

## Sheet: CD14 Mono
seqnames

## Sheet: CD16 Mono
seqnames

## Sheet: cDC
seqnames

## Sheet: NK
seqnames

[truncated: 1 more sheets: Progenitor]
