# Supplementary material for: Semi-automated IT-scATAC-seq profiles cell-specific chromatin accessibility in differentiation and peripheral blood populations
Source: Nat Commun. 2025 Mar 17;16:2635. doi: 10.1038/s41467-025-57931-2 (PMC11914533; doi:10.1038/s41467-025-57931-2)
Supplement: Supplementary file 5 — Supplementary Data 3 [file 41467_2025_57931_MOESM5_ESM.xlsx]

## Sheet: Supplementary Data.Table.S2.Var
seqnames	idx	name	combinedVars	combinedMeans	rank
z	335	SPIB_336	43.9909	-0.632943	1
z	321	SPI1_322	29.2909	-0.515227	2
z	155	CEBPA_155	22.9789	-0.606481	3
z	343	SPIC_344	21.4472	-0.435245	4
z	140	CEBPB_140	20.7043	-0.512388	5
z	152	CEBPD_152	19.391	-0.492812	6
z	193	BCL11A_194	15.5686	-0.390891	7
z	824	BCL11B_825	15.5686	-0.390891	8
z	650	SMARCC1_651	13.5104	-0.178333	9
z	124	JUND_124	13.3565	-0.212459	10
z	139	JUNB_139	13.3412	-0.187465	11
z	105	FOSL2_105	13.1284	-0.175804	12
z	142	FOSL1_142	13.1169	-0.155458	13
z	805	CEBPZ_806	12.2302	0.799233	14
z	806	NFYB_807	11.9215	0.746927	15
z	143	JUN_143	11.8578	-0.182296	16
z	137	FOS_137	11.5329	-0.15836	17
z	287	NFYA_288	11.4427	0.762442	18
z	799	NFYC_800	10.8594	0.717057	19
z	517	PBX3_518	10.7897	0.69713	20
z	128	CEBPG_128	10.6669	-0.299959	21
z	130	BACH1_130	9.79886	-0.165181	22
z	107	CEBPE_107	9.14324	-0.265925	23
z	125	JDP2_125	8.70893	-0.0994243	24
z	845	KLF2_846	8.42626	0.541874	25
z	119	NFE2_119	8.37018	-0.225918	26
z	250	KLF14_251	8.09726	0.532065	27
z	846	KLF11_847	8.09726	0.532065	28
z	179	SP4_180	7.87996	0.518518	29
z	198	SNAI1_199	7.78223	-0.358939	30
z	121	FOSB_121	7.55232	-0.139406	31
z	97	TCF4_97	7.50013	-0.22972	32
z	115	NFE2L2_115	7.23778	-0.250617	33
z	274	SP6_275	6.76301	0.458564	34
z	278	SP5_279	6.76301	0.458564	35
z	664	NR2E1_665	6.56038	-0.414394	36
z	67	EBF1_67	6.54102	-0.332583	37
z	113	BACH2_113	6.526	-0.00595333	38
z	69	MESP1_69	6.17606	-0.142731	39
z	94	MESP2_94	6.17606	-0.142731	40
z	38	ID3_38	6.12185	-0.22733	41
z	75	ID4_75	6.12185	-0.22733	42
z	225	SP8_226	6.03308	0.46699	43
z	240	SP7_241	6.03308	0.46699	44
z	282	SP9_283	6.03308	0.46699	45
z	71	ATOH8_71	5.88589	-0.321047	46
z	237	KLF13_238	5.8239	0.491069	47
z	825	KLF10_826	5.8239	0.491069	48
z	497	LHX8_498	5.60233	0.581571	49
z	731	RUNX2_732	5.56696	0.372028	50
z	733	ENSG00000250096_734	5.56696	0.372028	51
z	156	ZEB1_157	5.37963	-0.188074	52
z	289	YBX1_290	5.20066	0.482129	53
z	807	LMO2_808	5.14199	-0.252755	54
z	188	KLF7_189	5.07238	0.399015	55
z	787	EOMES_788	5.03228	0.216751	56
z	631	IRF4_632	4.96907	-0.206156	57
z	122	ATF4_122	4.87564	0.0997754	58
z	204	KLF16_205	4.85444	0.410013	59
z	176	CTCF_177	4.80301	-0.189498	60
z	503	PITX2_504	4.71823	-0.517055	61
z	42	TWIST1_42	4.68416	-0.32123	62
z	813	TOPORS_814	4.54081	-0.409015	63
z	660	ESR1_661	4.51053	-0.316659	64
z	246	SP3_247	4.48916	0.392359	65
z	693	NR2F2_694	4.47243	-0.320592	66
z	48	MYOD1_48	4.44295	-0.234591	67
z	88	FIGLA_88	4.42833	-0.253576	68
z	790	TBX10_791	4.42584	0.199015	69
z	677	ESR2_678	4.37289	-0.300082	70
z	536	HOXD8_537	4.2922	-0.486486	71
z	3	TFAP2C_3	4.28225	-0.239859	72
z	676	NR5A1_677	4.18922	-0.312479	73
z	661	HNF4A_662	4.17491	-0.293355	74
z	21	TCF3_21	4.08144	-0.181743	75
z	780	TBX5_781	3.94463	0.192021	76
z	783	TBX4_784	3.94463	0.192021	77
z	730	RUNX3_731	3.90948	0.34993	78
z	207	KLF4_208	3.84709	0.371323	79
z	147	MAFF_147	3.79547	-0.188983	80
z	197	CTCFL_198	3.70222	-0.205294	81
z	687	HNF4G_688	3.70137	-0.309344	82
z	785	TBR1_786	3.68252	0.136715	83
z	63	NEUROD1_63	3.64857	-0.303379	84
z	103	MGA_103	3.54542	0.180494	85
z	670	NR4A1_671	3.49402	-0.225583	86
z	732	RUNX1_733	3.46862	0.214247	87
z	268	ZBTB3_269	3.41242	-0.379358	88
z	666	NR5A2_667	3.38108	-0.257575	89
z	669	NR2C1_670	3.34011	-0.251389	90
z	682	NR6A1_683	3.24827	-0.343286	91
z	56	TCF12_56	3.20704	-0.224578	92
z	737	NFIX_738	3.19898	-0.147545	93
z	612	POU2F3_613	3.19477	0.382357	94
z	324	ERF_325	3.19442	0.236545	95
z	691	NR2F1_692	3.16695	-0.217022	96
z	539	SIX5_540	3.1547	0.364622	97
z	174	KLF5_175	3.13307	0.339032	98
z	340	ELK4_341	3.1321	0.162927	99
z	235	HIC2_236	3.1151	-0.235544	100
z	206	EGR4_207	3.111	0.286358	101
z	134	TEF_134	3.053	-0.100531	102
z	195	EGR2_196	3.0459	0.280565	103
z	323	ETV2_324	3.0367	0.287222	104
z	608	POU2F2_609	3.03275	0.290043	105
z	658	RARB_659	3.02572	-0.302423	106
z	112	HLF_112	3.01877	0.0253775	107
z	208	ZNF740_209	3.01841	0.32412	108
z	621	POU5F1B_622	2.99658	0.342344	109
z	847	ZFP42_848	2.9903	0.271594	110
z	721	RELA_722	2.98292	-0.140829	111
z	761	TCF7L2_762	2.94224	0.098327	112
z	638	MEF2A_639	2.8901	-0.373873	113
z	331	ETS1_332	2.87499	0.203922	114
z	338	ERG_339	2.86796	0.205882	115
z	843	ATOH1_844	2.86187	-0.206655	116
z	777	STAT2_778	2.85861	-0.233216	117
z	663	PPARD_664	2.85327	-0.228316	118
z	167	REST_168	2.83665	-0.271123	119
z	637	AC0021266_638	2.82056	-0.34656	120
z	642	MEF2B_643	2.82056	-0.34656	121
z	698	AL8445277_699	2.81944	-0.180381	122
z	699	AL6628245_700	2.81944	-0.180381	123
z	700	CR7597334_701	2.81944	-0.180381	124
z	701	CR3545653_702	2.81944	-0.180381	125
z	702	CR9368773_703	2.81944	-0.180381	126
z	654	NR1H4_655	2.81161	-0.177595	127
z	759	LEF1_760	2.73466	0.0670766	128
z	713	NFKB2_714	2.73095	-0.143904	129
z	800	CBFB_801	2.72326	0.193776	130
z	337	GABPA_338	2.70714	0.158751	131
z	160	SNAI2_161	2.7056	-0.0228822	132
z	347	FOXP3_348	2.68098	0.279081	133
z	831	FOXD4L3_832	2.68098	0.279081	134
z	832	FOXD4L5_833	2.68098	0.279081	135
z	833	FOXD4L6_834	2.68098	0.279081	136
z	855	FOXD4L4_856	2.68098	0.279081	137
z	856	FOXD4L2_857	2.68098	0.279081	138
z	690	ESRRA_691	2.67401	-0.205436	139
z	375	FOXE3_376	2.67264	0.278526	140
z	381	FOXD1_382	2.67264	0.278526	141
z	149	MAFK_149	2.65594	-0.10226	142
z	333	ELF5_334	2.62815	0.159815	143
z	675	PPARG_676	2.62639	-0.21838	144
z	696	ESRRG_697	2.613	-0.206009	145
z	613	POU2F1_614	2.60829	0.32389	146
z	189	PLAGL1_190	2.602	-0.204366	147
z	743	SMAD1_744	2.57023	-0.148865	148
z	738	SMAD4_739	2.54682	-0.202814	149
z	242	ZNF524_243	2.5368	-0.244351	150
z	330	ELK1_331	2.52961	0.185517	151
z	674	RARA_675	2.52856	-0.15423	152
z	91	MITF_91	2.52194	0.00686749	153
z	336	FLI1_337	2.51533	0.146822	154
z	27	TFEC_27	2.48813	0.311697	155
z	342	FEV_343	2.48395	0.188247	156
z	190	KLF12_191	2.47355	-0.104062	157
z	230	ZNF143_231	2.46914	0.281488	158
z	214	ZIC3_215	2.46201	-0.196055	159
z	639	MEF2C_640	2.45414	-0.349645	160
z	326	ELK3_327	2.45352	0.178374	161
z	23	TFAP4_23	2.43193	-0.160349	162
z	32	TFEB_32	2.41914	0.291173	163
z	345	ENSG00000235187_346	2.41748	0.206396	164
z	718	NFKB1_719	2.38914	-0.0727473	165
z	554	PBX1_555	2.38775	0.39734	166
z	172	YY1_173	2.3545	0.181508	167
z	618	POU3F4_619	2.34075	0.308231	168
z	129	BATF_129	2.31899	-0.000913883	169
z	89	ASCL2_89	2.3046	-0.144357	170
z	258	EGR3_259	2.29656	0.242608	171
z	842	ASCL1_843	2.29513	-0.143018	172
z	797	THAP1_798	2.28731	-0.202431	173
z	628	IRF1_629	2.28393	-0.167593	174
z	178	KLF1_179	2.28071	0.198632	175
z	667	NR4A3_668	2.26931	-0.214523	176
z	632	IRF8_633	2.26605	0.0344585	177
z	829	FOXD4_830	2.26556	0.262517	178
z	830	FOXD4L1_831	2.26556	0.262517	179
z	852	FOXJ1_853	2.26556	0.262517	180
z	804	NRF1_805	2.25532	0.16802	181
z	353	FOXO3_354	2.23996	0.221857	182
z	185	GLI1_186	2.23076	-0.130582	183
z	828	FOXN3_829	2.23003	0.275917	184
z	853	FOXN2_854	2.23003	0.275917	185
z	854	FOXL2_855	2.23003	0.275917	186
z	132	ATF3_132	2.22718	0.246918	187
z	668	ESRRB_669	2.21636	-0.218678	188
z	775	STAT6_776	2.21241	-0.155942	189
z	164	KLF6_165	2.21118	0.240957	190
z	12	HMGA1_12	2.20133	-0.338158	191
z	18	TFE3_18	2.19589	0.25839	192
z	108	CREM_108	2.19473	0.246829	193
z	136	ATF5_136	2.19332	-0.190691	194
z	372	FOXO4_373	2.17245	0.23821	195
z	283	YY2_284	2.16751	0.19099	196
z	328	ELF1_329	2.16233	0.171174	197
z	327	ETV3_328	2.16167	0.158666	198
z	255	ZNF354C_256	2.16106	-0.23488	199
z	811	BPTF_812	2.15973	0.173914	200
z	62	TAL1_62	2.13653	-0.209358	201
z	821	TAL2_822	2.13653	-0.209358	202
z	841	MYF5_842	2.13632	-0.145642	203
z	363	FOXK1_364	2.12972	0.254255	204
z	380	KIAA0415_381	2.12972	0.254255	205
z	762	TCF7L1_763	2.12671	0.0678623	206
z	41	MYOG_41	2.10551	-0.167082	207
z	352	FOXP1_353	2.09955	0.263836	208
z	357	FOXP4_358	2.09955	0.263836	209
z	367	FOXG1_368	2.09955	0.263836	210
z	619	POU3F3_620	2.09952	0.312192	211
z	325	ELF2_326	2.09828	0.00993452	212
z	448	MSX2_449	2.09293	0.340042	213
z	558	BSX_559	2.09293	0.340042	214
z	635	IRF9_636	2.07678	0.0590358	215
z	359	FOXK2_360	2.07676	0.279836	216
z	196	IKZF4_197	2.07287	-0.238793	217
z	269	IKZF1_270	2.07287	-0.238793	218
z	266	SP1_267	2.06701	0.25373	219
z	322	ELF4_323	2.0599	0.188641	220
z	70	PTF1A_70	2.05868	-0.16313	221
z	641	MEF2D_642	2.0547	-0.278491	222
z	26	USF2_26	2.05417	0.234084	223
z	332	EHF_333	2.05311	0.214687	224
z	770	SRY_771	2.05204	0.216699	225
z	681	NR1I2_682	2.04996	-0.168546	226
z	50	ARNTL_50	2.03977	0.243444	227
z	60	USF1_60	2.0378	0.235054	228
z	212	ZIC1_213	2.02766	-0.132262	229
z	826	YBX2_827	2.02675	-0.228395	230
z	827	CSDA_828	2.02675	-0.228395	231
z	387	GATA2_388	2.00787	0.149703	232
z	104	CREB3L3_104	1.99858	0.232357	233
z	111	CREB3_111	1.99858	0.232357	234
z	126	CREB3L4_126	1.99858	0.232357	235
z	355	FOXP2_356	1.98694	0.241201	236
z	679	NR1I3_680	1.98213	-0.153677	237
z	344	ETV4_345	1.97663	0.157933	238
z	360	FOXO1_361	1.97478	0.265949	239
z	749	TCF7_750	1.97221	0.0941794	240
z	740	NFIB_741	1.96967	-0.0654341	241
z	209	ZIC5_210	1.96401	-0.122055	242
z	789	TBX20_790	1.9494	0.113029	243
z	259	ZNF238_260	1.9401	-0.15285	244
z	260	ZBTB42_261	1.9401	-0.15285	245
z	228	ZNF219_229	1.93756	0.221111	246
z	319	ETV1_320	1.93231	0.138845	247
z	358	FOXF2_359	1.92982	0.239669	248
z	633	IRF2_634	1.92861	0.0250375	249
z	175	ZNF423_176	1.91853	-0.135371	250
z	341	ELF3_342	1.91479	0.210556	251
z	334	ETV6_335	1.91229	0.0477974	252
z	231	SP2_232	1.90754	0.234934	253
z	229	ZNF202_230	1.89976	-0.108399	254
z	748	CIC_749	1.89487	-0.0441194	255
z	741	NFIA_742	1.89455	-0.0528271	256
z	377	FOXJ3_378	1.88923	0.245759	257
z	724	RFX4_725	1.88509	0.193206	258
z	127	CREB5_127	1.88138	0.239376	259
z	58	FERD3L_58	1.87896	-0.100137	260
z	864	RORB_865	1.87889	-0.00934265	261
z	729	RFX8_730	1.8752	0.215604	262
z	704	TP73_705	1.86972	-0.0818705	263
z	657	RORA_658	1.86165	0.0841892	264
z	329	SPDEF_330	1.85488	0.150249	265
z	118	ATF1_118	1.8544	0.21523	266
z	135	CR7538031_135	1.84876	0.207451	267
z	151	ATF6B_151	1.84876	0.207451	268
z	153	CR9257962_153	1.84876	0.207451	269
z	154	AL6628286_154	1.84876	0.207451	270
z	407	VSX1_408	1.84485	0.299033	271
z	727	RFX7_728	1.84403	0.195292	272
z	199	RREB1_200	1.83405	0.115704	273
z	384	GATA5_385	1.82648	0.12289	274
z	253	HIC1_254	1.82609	-0.150696	275
z	484	LHX9_485	1.8196	0.304239	276
z	557	HMX2_558	1.81444	0.302646	277
z	169	HIVEP1_170	1.80775	-0.132235	278
z	823	HIVEP3_824	1.80775	-0.132235	279
z	500	MSX1_501	1.80595	0.306892	280
z	518	PRRX2_519	1.80427	0.303653	281
z	520	SHOX2_521	1.80427	0.303653	282
z	532	RAX2_533	1.80427	0.303653	283
z	535	ISX_536	1.80427	0.303653	284
z	110	DBP_110	1.80245	0.115233	285
z	36	EPAS1_36	1.79387	0.152035	286
z	795	TEAD1_796	1.79238	-0.197767	287
z	238	ZNF35_239	1.79176	0.15945	288
z	512	PKNOX2_513	1.79089	-0.112738	289
z	563	DUXA_564	1.77587	0.301275	290
z	16	ARNTL2_16	1.75721	0.213175	291
z	117	CREB1_117	1.75496	0.204569	292
z	383	GATA3_384	1.75446	0.101497	293
z	794	TEAD3_795	1.7538	-0.212479	294
z	686	NR2F6_687	1.74975	-0.114388	295
z	14	MAX_14	1.74535	0.195378	296
z	840	NR1D2_841	1.73649	0.0707821	297
z	549	NKX25_550	1.73559	-0.173145	298
z	781	TBX15_782	1.72799	0.109294	299
z	868	TBX18_869	1.72799	0.109294	300
z	869	TBX22_870	1.72799	0.109294	301
z	649	SMARCC2_650	1.72015	0.168228	302
z	426	HOXB6_427	1.71942	0.296316	303
z	692	NR2C2_693	1.71711	0.0600708	304
z	382	GATA1_383	1.7065	0.0990659	305
z	419	NOBOX_420	1.70621	0.292541	306
z	379	FOXB2_380	1.7036	0.222466	307
z	80	NHLH2_80	1.70101	-0.0819822	308
z	173	KLF8_174	1.70095	-0.0548969	309
z	723	RFX2_724	1.70052	0.166612	310
z	116	ATF6_116	1.69789	0.175443	311
z	168	MECOM_169	1.69184	0.163016	312
z	183	KLF3_184	1.67747	0.0264788	313
z	562	PBX2_563	1.67335	0.278324	314
z	565	AL8454643_566	1.67335	0.278324	315
z	572	BX2846861_573	1.67335	0.278324	316
z	574	CR8124782_575	1.67335	0.278324	317
z	588	BX9272396_589	1.67335	0.278324	318
z	598	CR9338788_599	1.67335	0.278324	319
z	599	AL6628305_600	1.67335	0.278324	320
z	695	PPARA_696	1.66641	-0.142564	321
z	569	ENSG00000215754_570	1.66238	0.282632	322
z	570	ENSG00000217642_571	1.66238	0.282632	323
z	571	ENSG00000224558_572	1.66238	0.282632	324
z	573	ENSG00000225958_574	1.66238	0.282632	325
z	575	ENSG00000226866_576	1.66238	0.282632	326
z	577	DUX4L5_578	1.66238	0.282632	327
z	578	ENSG00000227522_579	1.66238	0.282632	328
z	579	DUX4L2_580	1.66238	0.282632	329
z	580	DUX4L3_581	1.66238	0.282632	330
z	581	DUX4L6_582	1.66238	0.282632	331
z	582	ENSG00000228710_583	1.66238	0.282632	332
z	584	CT4768282_585	1.66238	0.282632	333
z	585	ENSG00000230380_586	1.66238	0.282632	334
z	586	ENSG00000230776_587	1.66238	0.282632	335
z	587	AL5921702_588	1.66238	0.282632	336
z	589	ENSG00000232923_590	1.66238	0.282632	337
z	590	ENSG00000233294_591	1.66238	0.282632	338
z	591	ENSG00000233361_592	1.66238	0.282632	339
z	592	ENSG00000233698_593	1.66238	0.282632	340
z	593	ENSG00000233794_594	1.66238	0.282632	341
z	595	ENSG00000234550_596	1.66238	0.282632	342
z	597	ENSG00000236207_598	1.66238	0.282632	343
z	600	ENSG00000237516_601	1.66238	0.282632	344
z	601	ENSG00000250589_602	1.66238	0.282632	345
z	602	DUX4_603	1.66238	0.282632	346
z	858	DUX1_859	1.66238	0.282632	347
z	859	DUX3_860	1.66238	0.282632	348
z	251	ZIC4_252	1.66233	-0.171164	349
z	133	NFIL3_133	1.66191	0.151292	350
z	717	RELB_718	1.65784	-0.0810768	351
z	223	ZNF691_224	1.65435	-0.13013	352
z	644	MECP2_645	1.6523	-0.146757	353
z	114	ATF2_114	1.64946	0.242232	354
z	496	PKNOX1_497	1.64479	-0.0679534	355
z	312	E2F3_313	1.63468	0.192369	356
z	320	ETV7_321	1.63337	0.158905	357
z	796	TEAD4_797	1.63173	-0.17124	358
z	166	GLI2_167	1.62588	-0.0605204	359
z	29	MLX_29	1.62094	0.206906	360
z	74	NHLH1_74	1.61724	-0.0733054	361
z	817	LYL1_818	1.61724	-0.0733054	362
z	386	GATA6_387	1.61662	0.173798	363
z	148	MAFG_148	1.61565	-0.0642172	364
z	241	SCRT1_242	1.6109	-0.101931	365
z	170	MZF1_171	1.60887	-0.0827703	366
z	346	ETV5_347	1.60695	0.103046	367
z	722	RFX3_723	1.60692	0.145445	368
z	161	ZIC2_162	1.60589	-0.0798381	369
z	11	ARID2_11	1.59871	0.183738	370
z	15	MLXIPL_15	1.58555	0.207519	371
z	37	MYCL1_37	1.58301	0.155359	372
z	391	TFCP2_392	1.58292	-0.130051	373
z	348	FOXC1_349	1.57799	0.1772	374
z	181	GLI3_182	1.57463	-0.0662203	375
z	376	FOXD3_377	1.57069	0.128132	376
z	629	IRF3_630	1.5704	-0.0899632	377
z	296	LIN54_297	1.56896	0.159742	378
z	39	TCF21_39	1.56671	-0.134089	379
z	92	ENSG00000187728_92	1.56671	-0.134089	380
z	1	TFAP2B_1	1.55938	-0.0724702	381
z	194	EGR1_195	1.55817	0.144974	382
z	120	BATF3_120	1.55531	0.191399	383
z	366	FOXB1_367	1.54774	0.184737	384
z	99	SREBF2_99	1.5464	-0.0267734	385
z	720	REL_721	1.54574	0.017486	386
z	40	MXI1_40	1.53909	0.143501	387
z	791	TBX1_792	1.53643	-0.0585079	388
z	779	TBX21_780	1.5351	0.142688	389
z	672	NR1D1_673	1.53173	-0.0575724	390
z	81	NEUROG2_81	1.52634	-0.142728	391
z	141	DDIT3_141	1.52578	-0.104034	392
z	866	SMAD9_867	1.52525	-0.120732	393
z	350	FOXF1_351	1.52335	0.206633	394
z	784	TBX3_785	1.51995	-0.132975	395
z	703	TP63_704	1.51701	-0.0305479	396
z	162	PRDM1_163	1.515	-0.127753	397
z	594	ENSG00000234254_595	1.50976	0.197959	398
z	475	NKX21_476	1.50853	-0.131464	399
z	138	ATF7_138	1.50389	0.184635	400
z	247	INSM1_248	1.50315	-0.0336301	401
z	665	NR3C1_666	1.50191	-0.143524	402
z	10	ARID3C_10	1.50131	0.169964	403
z	447	HOXB1_448	1.50031	-0.0914068	404
z	364	FOXI1_365	1.49619	0.145977	405
z	123	NRL_123	1.49379	0.000979025	406
z	106	NFE2L1_106	1.49199	-0.0768996	407
z	844	NFE2L3_845	1.49199	-0.0768996	408
z	248	ZBTB4_249	1.49154	0.168946	409
z	150	MAFB_150	1.48848	0.118797	410
z	101	TWIST2_101	1.48637	0.0125735	411
z	758	SOX3_759	1.48589	0.188478	412
z	252	ZNF683_253	1.48577	-0.0931854	413
z	502	HESX1_503	1.4849	0.233039	414
z	263	PLAG1_264	1.48453	-0.0785409	415
z	519	GBX2_520	1.47974	0.236888	416
z	385	GATA4_386	1.47877	0.0687498	417
z	630	IRF5_631	1.4751	0.0964355	418
z	349	FOXJ2_350	1.4698	0.12891	419
z	261	ZNF784_262	1.46881	0.0186533	420
z	318	BRCA1_319	1.46843	0.172139	421
z	370	FOXE1_371	1.46551	0.0914066	422
z	459	HOXD1_460	1.46499	0.21018	423
z	857	TFCP2L1_858	1.46454	-0.0945467	424
z	267	SNAI3_268	1.464	0.188955	425
z	144	MAF_144	1.46055	0.0270707	426
z	6	ARID3A_6	1.45896	0.00919971	427
z	219	GFI1_220	1.45883	0.213459	428
z	471	RAX_472	1.45192	0.237638	429
z	33	HAND1_33	1.45153	-0.108762	430
z	66	HAND2_66	1.45153	-0.108762	431
z	184	PRDM4_185	1.44883	-0.152989	432
z	22	SREBF1_22	1.44755	0.0230535	433
z	567	HOMEZ_568	1.44248	0.105587	434
z	351	FOXM1_352	1.44105	0.10131	435
z	281	SCRT2_282	1.43563	-0.0587686	436
z	371	FOXS1_372	1.43392	0.154906	437
z	82	MSC_82	1.42944	-0.0400379	438
z	816	ZNF350_817	1.42664	-0.141938	439
z	265	WT1_266	1.42334	0.166637	440
z	659	PGR_660	1.41719	-0.119666	441
z	408	RHOXF1_409	1.41384	-0.10801	442
z	782	TBX2_783	1.41292	-0.00648505	443
z	290	RBPJ_291	1.41113	-0.138148	444
z	440	TGIF2_441	1.41056	-0.047637	445
z	491	TGIF2LX_492	1.41042	-0.0129521	446
z	537	TGIF2LY_538	1.41042	-0.0129521	447
z	683	THRB_684	1.40371	-0.0581997	448
z	109	XBP1_109	1.4026	0.15835	449
z	146	MAFA_146	1.40189	-0.133725	450
z	292	ONECUT2_293	1.40127	0.088484	451
z	46	TCF15_46	1.3996	-0.0633286	452
z	93	SCXB_93	1.3996	-0.0633286	453
z	96	SCXA_96	1.3996	-0.0633286	454
z	556	HMX3_557	1.39756	0.206129	455
z	131	CREB3L1_131	1.39656	0.158482	456
z	215	ZBTB7B_216	1.39055	-0.0475692	457
z	210	PRDM16_211	1.38992	0.129538	458
z	801	HLTF_802	1.38892	-0.144716	459
z	671	THRA_672	1.38507	-0.077168	460
z	417	HOXA13_418	1.38366	0.217221	461
z	694	RXRA_695	1.38305	-0.0734908	462
z	52	MYCN_52	1.3823	0.125135	463
z	739	NFIC_740	1.38111	-0.0692374	464
z	499	EN1_500	1.37983	0.19611	465
z	339	ETS2_340	1.37842	0.0755104	466
z	708	PAX5_709	1.37645	0.0470499	467
z	51	BHLHE40_51	1.36915	0.158241	468
z	365	FOXA3_366	1.36768	0.14696	469
z	705	TP53_706	1.36712	-0.0358808	470
z	607	PAX3_608	1.36606	0.179293	471
z	454	ESX1_455	1.36529	0.210392	472
z	744	SMAD2_745	1.35571	-0.0725482	473
z	678	RXRG_679	1.35532	-0.0836135	474
z	697	RXRB_698	1.3548	-0.0604446	475
z	295	ONECUT3_296	1.35436	0.0497129	476
z	808	FUBP1_809	1.35213	-0.141389	477
z	680	RORC_681	1.35095	0.0596475	478
z	455	BARHL1_456	1.34754	0.216456	479
z	4	TFAP2E_4	1.34596	-0.11074	480
z	182	GLIS3_183	1.34588	-0.0665561	481
z	243	ZNF274_244	1.34358	-0.141045	482
z	568	HMX1_569	1.33935	0.178642	483
z	374	FOXI2_375	1.33856	0.090046	484
z	860	PBX4_861	1.33677	0.133186	485
z	492	ALX3_493	1.33494	0.19898	486
z	596	NKX11_597	1.33264	0.200487	487
z	462	HOXD10_463	1.33175	0.172682	488
z	551	SIX6_552	1.33091	0.0841269	489
z	510	HDX_511	1.33018	-0.125481	490
z	726	RFX5_727	1.31728	0.134204	491
z	451	HOXC13_452	1.31685	0.204049	492
z	788	T_789	1.3126	0.0150523	493
z	527	SIX2_528	1.31154	0.0331866	494
z	507	GBX1_508	1.30991	0.186168	495
z	706	PAX8_707	1.30814	0.161792	496
z	392	UBP1_393	1.30521	-0.164046	497
z	802	ENO1_803	1.30441	0.00577009	498
z	85	BHLHA15_85	1.30426	-0.0804795	499
z	450	HOXA7_451	1.30415	0.180203	500
z	707	PAX1_708	1.30258	0.0579922	501
z	294	ONECUT1_295	1.30002	0.0704471	502
z	388	GCM2_389	1.29888	-0.0655101	503
z	406	SIX4_407	1.29651	0.034944	504
z	655	NR1H3_656	1.2957	-0.0950341	505
z	673	NR1H2_674	1.2957	-0.0950341	506
z	636	NAIF1_637	1.2942	0.195478	507
z	145	CREB3L2_145	1.28887	0.127588	508
z	270	ZBTB6_271	1.28753	-0.100035	509
z	684	NR3C2_685	1.28698	-0.11587	510
z	766	SOX11_767	1.28577	0.126429	511
z	7	ARID5B_7	1.27692	0.0882473	512
z	709	PAX9_710	1.27627	0.0353624	513
z	725	RFX1_726	1.27581	0.126231	514
z	410	MEIS3_411	1.26987	0.133157	515
z	605	PAX2_606	1.26754	0.134524	516
z	73	NEUROD2_73	1.26702	-0.0677215	517
z	79	OLIG3_79	1.26626	-0.119862	518
z	458	SIX1_459	1.261	0.0276057	519
z	394	HOXA11_395	1.25611	0.154541	520
z	662	VDR_663	1.25355	-0.0777655	521
z	44	BHLHE41_44	1.25151	0.145637	522
z	774	STAT4_775	1.25087	-0.147706	523
z	87	NEUROG1_87	1.24089	-0.0691284	524
z	45	BHLHE23_45	1.24001	-0.0859521	525
z	396	DLX6_397	1.23959	0.173264	526
z	100	OLIG2_100	1.23954	-0.104159	527
z	756	SOX15_757	1.23818	0.14315	528
z	434	CDX1_435	1.23585	0.164552	529
z	609	POU1F1_610	1.23244	0.122846	530
z	30	MYF6_30	1.23075	-0.0413766	531
z	362	FOXQ1_363	1.22987	0.148764	532
z	757	SOX5_758	1.22943	0.150257	533
z	867	SOX6_868	1.22943	0.150257	534
z	293	CUX1_294	1.22784	0.0553777	535
z	493	HOXB13_494	1.22775	0.157466	536
z	470	MEIS2_471	1.22546	0.00581672	537
z	64	TCF23_64	1.22468	-0.0696109	538
z	354	FOXA2_355	1.22405	0.0952759	539
z	501	NKX61_502	1.22213	0.132806	540
z	389	GCM1_390	1.22111	-0.0676638	541
z	90	OLIG1_90	1.21951	-0.0908338	542
z	485	MEIS1_486	1.21933	0.117089	543
z	202	ZBTB1_203	1.21845	-0.0438827	544
z	736	GMEB1_737	1.21402	0.188637	545
z	523	HOXD12_524	1.21191	0.124553	546
z	315	E2F7_316	1.21147	0.094912	547
z	464	HOXD13_465	1.21095	0.170357	548
z	453	HOXC12_454	1.21094	0.125732	549
z	72	NPAS2_72	1.21033	-0.0395221	550
z	227	GFI1B_228	1.20962	0.127162	551
z	712	NFATC3_713	1.20923	0.0782617	552
z	272	ZKSCAN4_273	1.20871	-0.0839692	553
z	275	ZKSCAN3_276	1.20871	-0.0839692	554
z	442	NKX23_443	1.20534	0.0828986	555
z	220	ZNF281_221	1.20513	0.103124	556
z	545	GSX2_546	1.20438	0.154898	557
z	786	TBX19_787	1.2025	0.0487224	558
z	505	EN2_506	1.20127	0.153584	559
z	84	ATOH7_84	1.19708	-0.0406771	560
z	849	ZFP161_850	1.19693	0.034681	561
z	689	RARG_690	1.19537	-0.0218702	562
z	356	FOXA1_357	1.1924	0.0771215	563
z	814	CPEB1_815	1.1897	0.0606374	564
z	719	NFATC1_720	1.18686	0.0340488	565
z	35	ID2_35	1.1868	0.0983162	566
z	47	ID1_47	1.1868	0.0983162	567
z	543	NKX26_544	1.18642	0.0519743	568
z	735	AIRE_736	1.18493	0.151326	569
z	402	DLX3_403	1.18485	0.152759	570
z	428	DLX4_429	1.18485	0.152759	571
z	437	DLX2_438	1.18485	0.152759	572
z	57	ARNT_57	1.18157	0.132541	573
z	521	GSX1_522	1.18067	0.141809	574
z	513	CDX2_514	1.17975	0.135006	575
z	728	RFX6_729	1.17908	0.072984	576
z	509	ZHX1_510	1.1778	0.182828	577
z	415	HOXA5_416	1.17557	0.0365849	578
z	640	SRF_641	1.17169	-0.043797	579
z	201	ZNF384_202	1.17053	-0.00529176	580
z	742	SMAD3_743	1.16825	-0.0377189	581
z	262	ZSCAN4_263	1.16693	0.00204877	582
z	552	MIXL1_553	1.1638	0.144832	583
z	256	ZNF713_257	1.16304	0.00597527	584
z	200	GLIS2_201	1.15605	-0.057223	585
z	645	CDC5L_646	1.15435	0.124959	586
z	576	AC2261502_577	1.15174	0.100868	587
z	819	NEUROD4_820	1.15149	-0.0301718	588
z	820	NEUROD6_821	1.15149	-0.0301718	589
z	851	DMRTC2_852	1.15134	0.0824943	590
z	233	E4F1_234	1.14904	0.155288	591
z	43	NEUROG3_43	1.14495	-0.018711	592
z	764	SOX14_765	1.14195	0.136033	593
z	55	MYC_55	1.13855	0.0593911	594
z	264	ZBTB7C_265	1.13846	-0.034731	595
z	769	SOX1_770	1.13804	-0.126687	596
z	531	HOXB2_532	1.13763	0.00198899	597
z	555	SHOX_556	1.13658	0.12365	598
z	479	SIX3_480	1.13579	0.0568233	599
z	378	FOXO6_379	1.13559	0.0684434	600
z	205	ZSCAN10_206	1.13368	-0.026425	601
z	656	NR2E3_657	1.13345	-0.124119	602
z	754	SOX21_755	1.13059	0.112554	603
z	714	NFATC4_715	1.1294	-0.0423596	604
z	68	HEY1_68	1.12924	0.069942	605
z	540	TGIF1_541	1.12894	0.0677733	606
z	218	ZNF75A_219	1.12832	-0.0714232	607
z	271	ZNF75D_272	1.12832	-0.0714232	608
z	850	ZNF75C_851	1.12832	-0.0714232	609
z	239	ZNF282_240	1.12366	-0.0737839	610
z	583	ENSG00000229544_584	1.12152	0.123069	611
z	634	IRF7_635	1.1214	-0.0824199	612
z	651	MYPOP_652	1.11924	-0.0145024	613
z	483	BARHL2_484	1.11886	0.0252585	614
z	443	HOXB8_444	1.11865	0.0800951	615
z	98	HES5_98	1.11796	0.0351031	616
z	25	TCFL5_25	1.11714	0.0853841	617
z	20	MNT_20	1.11633	0.0618575	618
z	307	TFDP2_308	1.11569	0.112003	619
z	308	TFDP3_309	1.11569	0.112003	620
z	309	TFDP1_310	1.11569	0.112003	621
z	643	MBD2_644	1.11537	-0.117249	622
z	603	PAX6_604	1.11339	0.0486327	623
z	456	NKX24_457	1.11289	0.00729453	624
z	472	HNF1A_473	1.11209	0.0186598	625
z	446	HOXB3_447	1.11199	0.0925256	626
z	279	ZBTB12_280	1.11185	0.0636058	627
z	280	AL8448538_281	1.11185	0.0636058	628
z	284	CR7597843_285	1.11185	0.0636058	629
z	285	CR3882194_286	1.11185	0.0636058	630
z	286	AL66283413_287	1.11185	0.0636058	631
z	273	MTF1_274	1.10918	-0.0282364	632
z	395	MEOX1_396	1.10678	-0.0344981	633
z	276	ZSCAN16_277	1.10592	0.00695029	634
z	180	ZKSCAN1_181	1.10522	0.0308923	635
z	83	HES7_83	1.10473	0.0258911	636
z	474	NKX28_475	1.10426	-0.0827216	637
z	65	HEYL_65	1.10397	0.0745939	638
z	715	NFATC2_716	1.10264	0.0166607	639
z	54	HEY2_54	1.10238	0.0753674	640
z	529	OTP_530	1.10217	0.0132257	641
z	747	HMG20B_748	1.10179	0.0509857	642
z	566	NOTO_567	1.10148	0.0880541	643
z	163	ZNF76_164	1.10148	0.0998009	644
z	412	HOXA1_413	1.1002	-0.00498051	645
z	490	HHEX_491	1.10011	0.029067	646
z	95	HES4_95	1.09879	0.0675408	647
z	418	EVX1_419	1.09796	-0.0462514	648
z	547	HOXC10_548	1.09736	0.123114	649
z	53	CLOCK_53	1.09673	-0.0515285	650
z	685	NR4A2_686	1.09606	-0.0585205	651
z	393	ARX_394	1.09482	0.0435867	652
z	291	CUX2_292	1.09361	0.023581	653
z	313	E2F8_314	1.09268	0.0759654	654
z	614	POU4F2_615	1.09006	0.105916	655
z	192	ZNF410_193	1.08936	0.0721392	656
z	615	POU4F1_616	1.08683	0.0882213	657
z	473	EMX1_474	1.08624	0.0723947	658
z	368	FOXL1_369	1.08486	0.0771678	659
z	482	ZFHX3_483	1.0845	-0.00936781	660
z	480	LBX1_481	1.08437	-0.0218348	661
z	653	C11orf9_654	1.08435	-0.0267788	662
z	445	HOXB7_446	1.08403	0.107323	663
z	548	HOXB4_549	1.08359	-0.0997893	664
z	481	PDX1_482	1.08209	-0.0066491	665
z	647	MYB_648	1.08148	0.0620153	666
z	24	HIF1A_24	1.07986	0.0833539	667
z	734	GMEB2_735	1.07924	0.158581	668
z	249	GLIS1_250	1.07861	-0.00216193	669
z	449	LHX4_450	1.0771	0.000219551	670
z	86	BHLHE22_86	1.07568	0.00739838	671
z	561	HOXC5_562	1.07522	-0.0658267	672
z	688	AR_689	1.07501	0.00280238	673
z	8	ARID3B_8	1.07347	-0.00621113	674
z	606	PAX4_607	1.07343	0.00704579	675
z	299	MLL_300	1.07251	0.105187	676
z	533	EVX2_534	1.07232	-0.00704125	677
z	550	POU6F1_551	1.07168	0.105365	678
z	526	IRX2_527	1.07127	-0.00713365	679
z	191	KLF9_192	1.06971	0.167535	680
z	524	EMX2_525	1.06917	-0.00921376	681
z	809	SPZ1_810	1.06827	-0.00808566	682
z	439	PRRX1_440	1.06746	0.0859924	683
z	489	VENTX_490	1.06551	0.00589653	684
z	413	HOXA2_414	1.06538	0.0364976	685
z	398	HOXC8_399	1.06459	0.0828263	686
z	224	ZNF589_225	1.06186	-0.0496687	687
z	803	EP300_804	1.06167	0.00705348	688
z	397	ISL1_398	1.06145	0.0246031	689
z	778	STAT5B_779	1.06086	-0.00310962	690
z	186	BCL6_187	1.05967	-0.0724396	691
z	361	FOXH1_362	1.05927	0.0713104	692
z	245	OVOL1_246	1.05903	0.0901125	693
z	310	E2F2_311	1.05876	-0.0365535	694
z	534	PROP1_535	1.05654	-0.0607818	695
z	217	BCL6B_218	1.05431	-0.083384	696
z	476	ZFHX2_477	1.05202	-0.0316177	697
z	441	VSX2_442	1.05161	0.0388448	698
z	745	SOX8_746	1.05103	0.0511405	699
z	78	MLXIP_78	1.05064	0.0249975	700
z	306	DMRT2_307	1.0485	0.0644952	701
z	487	HMBOX1_488	1.04741	0.0733522	702
z	435	TLX2_436	1.04604	0.0786645	703
z	768	SOX2_769	1.04394	0.0706923	704
z	753	SOX4_754	1.04283	-0.0072753	705
z	646	MYBL2_647	1.04166	0.091917	706
z	171	PATZ1_172	1.04121	0.109737	707
z	750	SOX10_751	1.04112	0.0452621	708
z	486	DLX1_487	1.03915	0.0275051	709
z	848	ZNF187_849	1.03905	0.0885075	710
z	478	LMX1B_479	1.03866	-0.0235398	711
z	498	LMX1A_499	1.03866	-0.0235398	712
z	444	HOXB5_445	1.03837	0.0332798	713
z	620	POU5F1_621	1.03754	-0.0450244	714
z	300	DNMT1_301	1.03711	-0.0749638	715
z	522	HOXD4_523	1.03671	-0.0149492	716
z	538	IRX5_539	1.03666	0.0355405	717
z	508	NKX63_509	1.03662	-0.0690365	718
z	216	ZNF333_217	1.03446	0.0386759	719
z	438	VAX2_439	1.03439	0.000988124	720
z	488	VAX1_489	1.03439	0.000988124	721
z	751	HBP1_752	1.0343	0.0301221	722
z	542	LBX2_543	1.03379	0.0896854	723
z	793	TBPL2_794	1.03348	0.0564858	724
z	604	PAX7_605	1.03229	-0.00334223	725
z	373	FOXD2_374	1.03162	-0.00661734	726
z	236	ZNF32_237	1.03149	-0.032754	727
z	776	STAT3_777	1.03123	0.0272422	728
z	516	NKX31_517	1.03121	0.0348616	729
z	414	HOXA3_415	1.03093	0.0257458	730
z	773	STAT5A_774	1.03033	-0.00605728	731
z	431	NKX32_432	1.03016	-0.0481714	732
z	369	FOXC2_370	1.02988	-0.00994342	733
z	404	HOXA9_405	1.02986	0.0787844	734
z	553	DBX2_554	1.02972	0.0213098	735
z	477	HLX_478	1.02925	-0.0101567	736
z	466	CDX4_467	1.02885	0.0265945	737
z	760	SOX13_761	1.02854	0.0334788	738
z	772	STAT1_773	1.02836	0.00370929	739
z	432	NANOG_433	1.02639	0.0622563	740
z	818	SOHLH2_819	1.02628	-0.0152432	741
z	822	C13orf38SOHLH2_823	1.02628	-0.0152432	742
z	409	CRX_410	1.02543	-0.000654339	743
z	544	ALX1_545	1.02488	0.0176568	744
z	411	DLX5_412	1.02453	-0.0072572	745
z	423	LHX3_424	1.02428	-0.0387203	746
z	622	HSF2_623	1.02288	-0.0430686	747
z	421	LHX2_422	1.02287	0.00928615	748
z	302	CXXC1_303	1.02246	0.091432	749
z	420	MEOX2_421	1.02234	-0.0196941	750
z	755	SOX9_756	1.02168	0.046086	751
z	610	POU4F3_611	1.02167	0.053767	752
z	611	POU6F2_612	1.01995	0.0439969	753
z	652	MYBL1_653	1.01961	0.0911627	754
z	765	SOX7_766	1.01885	0.0411877	755
z	746	SOX30_747	1.0181	0.00980895	756
z	834	NANOGP1_835	1.01781	0.0902436	757
z	465	MNX1_466	1.01658	0.0414325	758
z	405	LHX5_406	1.01561	0.0381243	759
z	468	LHX1_469	1.01561	0.0381243	760
z	792	TBP_793	1.0139	-0.00681493	761
z	861	NKX62_862	1.01366	-0.0163263	762
z	467	BARX1_468	1.01336	0.0575944	763
z	399	BARX2_400	1.01289	0.062127	764
z	763	SOX17_764	1.01262	-0.0119936	765
z	452	HOXC11_453	1.0117	0.0482063	766
z	425	PITX3_426	1.01141	0.020808	767
z	232	ZNF232_233	1.01096	0.0686071	768
z	469	GSC_470	1.01062	-0.00230672	769
z	511	PHOX2A_512	1.01037	0.0203417	770
z	767	SOX12_768	1.01036	0.0403242	771
z	19	HES2_19	1.00972	0.0197884	772
z	617	POU3F1_618	1.00945	0.0275844	773
z	187	ZBTB47_188	1.00932	-0.0300284	774
z	277	ZNF652_278	1.00932	-0.0300284	775
z	400	ALX4_401	1.00917	-0.00219519	776
z	716	NFAT5_717	1.0087	0.0153537	777
z	623	HSF4_624	1.00745	-0.028113	778
z	559	DMBX1_560	1.00612	-0.00115942	779
z	203	FEZF1_204	1.00493	-0.0313222	780
z	213	FEZF2_214	1.00493	-0.0313222	781
z	525	IRX1_526	1.00404	0.0108098	782
z	541	IRX3_542	1.00404	0.0108098	783
z	564	DPRX_565	1.00396	-0.000679528	784
z	430	PHOX2B_431	1.00348	0.0296575	785
z	530	AC0125311_531	1.00234	-0.0240998	786
z	862	HOXA4_863	1.00234	-0.0240998	787
z	401	GSC2_402	1.00225	0.00234965	788
z	317	E2F4_318	1.00148	0.0570017	789
z	528	HOXB9_529	1.00126	0.054835	790
z	422	LHX6_423	1.00126	0.0255204	791
z	835	AL7735441_836	1.00052	-0.0113761	792
z	836	CR3882292_837	1.00052	-0.0113761	793
z	837	AL6628334_838	1.00052	-0.0113761	794
z	838	CR7598154_839	1.00052	-0.0113761	795
z	839	BX0885802_840	1.00052	-0.0113761	796
z	863	CR8477943_864	1.00052	-0.0113761	797
z	314	E2F5_315	1.00049	0.0508561	798
z	771	SOX18_772	1.00024	0.0509155	799
z	17	AHRR_17	0.998869	0.0432889	800
z	28	AHR_28	0.998869	0.0432889	801
z	429	VTN_430	0.9985	-0.00223558	802
z	515	DRGX_516	0.997336	0.0140693	803
z	752	BBX_753	0.995467	-0.0210362	804
z	226	OSR2_227	0.993911	0.0377951	805
z	460	HOXD3_461	0.992107	-0.00522765	806
z	403	PITX1_404	0.991365	-0.00392737	807
z	427	HNF1B_428	0.991204	-0.0322187	808
z	798	PRKRIR_799	0.990673	0.00550869	809
z	710	LCOR_711	0.990594	-0.0611768	810
z	457	NKX22_458	0.990582	0.0258531	811
z	158	ZNF263_159	0.988937	-0.0479891	812
z	514	OTX2_515	0.988291	0.0548808	813
z	463	HOXD11_464	0.987734	0.0112074	814
z	626	HSF1_627	0.986659	-0.0162246	815
z	711	PROX1_712	0.986017	0.0448708	816
z	506	UNCX_507	0.985091	0.0126898	817
z	221	ZNF148_222	0.982231	0.1633	818
z	303	DMRT3_304	0.976947	-0.00151731	819
z	624	HSFY2_625	0.975115	0.0451025	820
z	625	HSFY1_626	0.975115	0.0451025	821
z	424	TLX1_425	0.972863	0.0319299	822
z	504	TLX3_505	0.972863	0.0319299	823
z	865	SMAD5_866	0.97234	-0.0361048	824
z	433	IRX4_434	0.972162	0.029683	825
z	494	IRX6_495	0.972162	0.029683	826
z	234	ZBTB49_235	0.970295	0.0689157	827
z	495	ISL2_496	0.967619	0.0366297	828
z	616	POU3F2_617	0.967332	0.0467195	829
z	648	TERF2_649	0.967155	-0.0299261	830
z	211	OSR1_212	0.96674	-0.01921	831
z	304	DMRT1_305	0.962493	0.00537635	832
z	416	HOXA6_417	0.962339	-0.0327534	833
z	546	HOXC9_547	0.961095	0.0088253	834
z	254	ZBTB33_255	0.960373	0.0201563	835
z	159	HIVEP2_160	0.955833	0.033731	836
z	390	GRHL1_391	0.952549	0.036878	837
z	560	HOXC6_561	0.949954	0.0104814	838
z	13	HMGA2_13	0.949916	0.0194003	839
z	305	DMRTA2_306	0.947956	-0.0270216	840
z	461	HOXD9_462	0.944073	-0.000496534	841
z	2	TFAP2D_2	0.942795	-0.138597	842
z	298	KDM2B_299	0.941161	0.00497444	843
z	311	E2F1_312	0.938892	0.0240015	844
z	31	SIM1_31	0.937998	0.0622388	845
z	49	NPAS1_49	0.937998	0.0622388	846
z	59	NPAS3_59	0.937998	0.0622388	847
z	61	SIM2_61	0.937998	0.0622388	848
z	102	ENSG00000250811_102	0.937998	0.0622388	849
z	165	ZFY_166	0.934488	0.00118946	850
z	76	ARNT2_76	0.934176	0.0213964	851
z	9	ARID5A_9	0.929668	-0.0294484	852
z	5	TFAP2A_5	0.923945	-0.0514871	853
z	77	NPAS4_77	0.921955	0.035299	854
z	34	HES1_34	0.910845	-0.0296417	855
z	297	CGBP_298	0.909664	0.0468772	856
z	288	CENPB_289	0.891066	0.0278879	857
z	627	IRF6_628	0.882137	0.0203042	858
z	244	HINFP_245	0.871114	0.0901082	859
z	301	TET1_302	0.869523	0.0514988	860
z	810	NR0B1_811	0.854812	0.0110876	861
z	436	OTX1_437	0.850683	0.0113889	862
z	316	E2F6_317	0.848035	0.0249322	863
z	812	PURA_813	0.794886	0.0905755	864
z	222	KLF15_223	0.75135	0.0840594	865
z	815	ZBED1_816	0.741105	0.0584233	866
z	177	MAZ_178	0.601027	0.021512	867
z	157	ZFX_158	0.544155	-0.044716	868
z	257	ZBTB7A_258	0.535685	0.0304396	869
