# Supplementary material for: Semi-automated IT-scATAC-seq profiles cell-specific chromatin accessibility in differentiation and peripheral blood populations
Source: Nat Commun. 2025 Mar 17;16:2635. doi: 10.1038/s41467-025-57931-2 (PMC11914533; doi:10.1038/s41467-025-57931-2)
Supplement: Supplementary file 8 — Source Data [file 41467_2025_57931_MOESM8_ESM.xlsx]

## Sheet: Figure 1b
	hg38_Sum	mm10_Sum	Total nReads	mm_fraction	hg_fraction	identity
cell1	691	15121	15812	0.956299	0.043701	mm
cell2	668	10917	11585	0.942339	0.0576608	mm
cell3	1270	8034	9304	0.8635	0.1365	undefined
cell4	480	5040	5520	0.913043	0.0869565	mm
cell5	5757	192	5949	0.0322743	0.967726	hg
cell6	4177	120	4297	0.0279265	0.972074	hg
cell7	5628	198	5826	0.0339856	0.966014	hg
cell8	4380	124	4504	0.0275311	0.972469	hg
cell9	4741	178	4919	0.0361862	0.963814	hg
cell10	5767	192	5959	0.0322202	0.96778	hg
cell11	5269	156	5425	0.0287558	0.971244	hg
cell12	4455	152	4607	0.0329933	0.967007	hg
cell13	8848	254	9102	0.027906	0.972094	hg
cell14	4620	188	4808	0.0391015	0.960899	hg
cell15	6369	194	6563	0.0295597	0.97044	hg
cell16	4068	114	4182	0.0272597	0.97274	hg
cell17	3973	97	4070	0.0238329	0.976167	hg
cell18	7149	267	7416	0.0360032	0.963997	hg
cell19	8646	271	8917	0.0303914	0.969609	hg
cell20	10770	188	10958	0.0171564	0.982844	hg
cell21	4306	100	4406	0.0226963	0.977304	hg
cell22	5274	162	5436	0.0298013	0.970199	hg
cell23	7414	91	7505	0.0121252	0.987875	hg
cell24	5608	170	5778	0.0294219	0.970578	hg
cell25	5925	192	6117	0.0313879	0.968612	hg
cell26	6587	218	6805	0.0320353	0.967965	hg
cell27	6392	158	6550	0.0241221	0.975878	hg
cell28	4027	95	4122	0.0230471	0.976953	hg
cell29	4682	190	4872	0.0389984	0.961002	hg
cell30	5375	176	5551	0.031706	0.968294	hg
cell31	7721	144	7865	0.018309	0.981691	hg
cell32	6268	208	6476	0.0321186	0.967881	hg
cell33	3975	142	4117	0.0344911	0.965509	hg
cell34	5349	164	5513	0.0297479	0.970252	hg
cell35	5531	188	5719	0.0328729	0.967127	hg
cell36	4729	86	4815	0.0178609	0.982139	hg
cell37	4984	165	5149	0.0320451	0.967955	hg
cell38	6612	182	6794	0.0267883	0.973212	hg
cell39	9287	204	9491	0.021494	0.978506	hg
cell40	5290	150	5440	0.0275735	0.972426	hg
cell41	5651	176	5827	0.0302042	0.969796	hg
cell42	4200	146	4346	0.0335941	0.966406	hg
cell43	6626	236	6862	0.0343923	0.965608	hg
cell44	7095	130	7225	0.0179931	0.982007	hg
cell45	410	3756	4166	0.901584	0.0984157	mm
cell46	4097	118	4215	0.0279953	0.972005	hg
cell47	8330	285	8615	0.0330818	0.966918	hg
cell48	16435	423	16858	0.0250919	0.974908	hg
cell49	4517	140	4657	0.0300623	0.969938	hg
cell50	351	3851	4202	0.916468	0.0835317	mm
cell51	96391	1166	97557	0.011952	0.988048	hg
cell52	105965	1355	107320	0.0126258	0.987374	hg
cell53	45628	1080	46708	0.0231224	0.976878	hg
cell54	82536	1244	83780	0.0148484	0.985152	hg
cell55	123125	1446	124571	0.0116078	0.988392	hg
cell56	75599	1397	76996	0.0181438	0.981856	hg
cell57	129728	1210	130938	0.00924101	0.990759	hg
cell58	105000	1347	106347	0.0126661	0.987334	hg
cell59	59187	1112	60299	0.0184414	0.981559	hg
cell60	91398	1179	92577	0.0127353	0.987265	hg
cell61	79877	936	80813	0.0115823	0.988418	hg
cell62	37973	879	38852	0.0226243	0.977376	hg
cell63	98958	1480	100438	0.0147355	0.985265	hg
cell64	101881	1098	102979	0.0106624	0.989338	hg
cell65	47503	1024	48527	0.0211017	0.978898	hg
cell66	98600	1176	99776	0.0117864	0.988214	hg
cell67	182094	1372	183466	0.00747822	0.992522	hg
cell68	51537	1191	52728	0.0225876	0.977412	hg
cell69	85866	1162	87028	0.013352	0.986648	hg
cell70	727	24092	24819	0.970708	0.0292921	mm
cell71	480	4195	4675	0.897326	0.102674	undefined
cell72	70844	839	71683	0.0117043	0.988296	hg
cell73	52683	1152	53835	0.0213987	0.978601	hg
cell74	83827	1149	84976	0.0135215	0.986479	hg
cell75	76893	1153	78046	0.0147733	0.985227	hg
cell76	50221	1321	51542	0.0256296	0.97437	hg
cell77	75779	899	76678	0.0117244	0.988276	hg
cell78	84633	1092	85725	0.0127384	0.987262	hg
cell79	38513	865	39378	0.0219666	0.978033	hg
cell80	81574	1115	82689	0.0134843	0.986516	hg
cell81	97982	1006	98988	0.0101628	0.989837	hg
cell82	38413	947	39360	0.02406	0.97594	hg
cell83	75648	1088	76736	0.0141785	0.985822	hg
cell84	95989	1173	97162	0.0120726	0.987927	hg
cell85	41615	989	42604	0.0232138	0.976786	hg
cell86	113575	1194	114769	0.0104035	0.989596	hg
cell87	118555	1436	119991	0.0119676	0.988032	hg
cell88	58283	1122	59405	0.0188873	0.981113	hg
cell89	65021	879	65900	0.0133384	0.986662	hg
cell90	94156	1163	95319	0.0122011	0.987799	hg
cell91	46464	773	47237	0.0163643	0.983636	hg
cell92	88674	1025	89699	0.0114271	0.988573	hg
cell93	142723	1462	144185	0.0101398	0.98986	hg
cell94	45859	916	46775	0.0195831	0.980417	hg
cell95	146671	1694	148365	0.0114178	0.988582	hg
cell96	121288	1587	122875	0.0129156	0.987084	hg
cell97	61871	1267	63138	0.0200672	0.979933	hg
cell98	118226	1312	119538	0.0109756	0.989024	hg
cell99	104834	1309	106143	0.0123324	0.987668	hg
cell100	86254	1245	87499	0.0142287	0.985771	hg
cell101	90871	1178	92049	0.0127975	0.987202	hg
cell102	611	4233	4844	0.873865	0.126135	undefined
cell103	98875	1460	100335	0.0145513	0.985449	hg
cell104	43287	981	44268	0.0221605	0.97784	hg
cell105	100335	1173	101508	0.0115557	0.988444	hg
cell106	138083	1426	139509	0.0102216	0.989778	hg
cell107	42199	951	43150	0.0220394	0.977961	hg
cell108	70592	992	71584	0.0138578	0.986142	hg
cell109	91381	1123	92504	0.01214	0.98786	hg
cell110	48175	1201	49376	0.0243236	0.975676	hg
cell111	68970	943	69913	0.0134882	0.986512	hg
cell112	89703	1205	90908	0.0132552	0.986745	hg
cell113	64821	1400	66221	0.0211413	0.978859	hg
cell114	76617	754	77371	0.00974525	0.990255	hg
cell115	181827	1229	183056	0.00671379	0.993286	hg
cell116	48945	988	49933	0.0197865	0.980213	hg
cell117	51741	761	52502	0.0144947	0.985505	hg
cell118	64359	864	65223	0.0132469	0.986753	hg
cell119	32348	686	33034	0.0207665	0.979234	hg
cell120	76088	1022	77110	0.0132538	0.986746	hg
cell121	82905	1213	84118	0.0144202	0.98558	hg
cell122	36973	1027	38000	0.0270263	0.972974	hg
cell123	67997	1111	69108	0.0160763	0.983924	hg
cell124	106199	1421	107620	0.0132039	0.986796	hg
cell125	35693	904	36597	0.0247015	0.975299	hg
cell126	689	17604	18293	0.962335	0.0376647	mm
cell127	1021	54810	55831	0.981713	0.0182873	mm
cell128	509	14186	14695	0.965362	0.0346376	mm
cell129	577	12198	12775	0.954834	0.0451663	mm
cell130	851	26333	27184	0.968695	0.0313052	mm
cell131	868	27298	28166	0.969183	0.0308173	mm
cell132	379	7707	8086	0.953129	0.0468711	mm
cell133	555	4398	4953	0.887947	0.112053	undefined
cell134	625	15923	16548	0.962231	0.0377689	mm
cell135	414	15007	15421	0.973153	0.0268465	mm
cell136	479	7185	7664	0.9375	0.0625	mm
cell137	732	26129	26861	0.972749	0.0272514	mm
cell138	855	23335	24190	0.964655	0.0353452	mm
cell139	488	6567	7055	0.930829	0.0691708	mm
cell140	643	17549	18192	0.964655	0.0353452	mm
cell141	461	12460	12921	0.964322	0.0356784	mm
cell142	520	8419	8939	0.941828	0.0581721	mm
cell143	1111	21149	22260	0.95009	0.0499102	mm
cell144	569	17997	18566	0.969353	0.0306474	mm
cell145	418	5004	5422	0.922907	0.0770933	mm
cell146	502	15230	15732	0.968091	0.0319095	mm
cell147	510	15718	16228	0.968573	0.0314272	mm
cell148	510	11377	11887	0.957096	0.042904	mm
cell149	786	73007	73793	0.989349	0.0106514	mm
cell150	599	15916	16515	0.96373	0.0362701	mm
cell151	466	10508	10974	0.957536	0.042464	mm
cell152	970	25163	26133	0.962882	0.0371178	mm
cell153	537	15375	15912	0.966252	0.0337481	mm
cell154	445	6031	6476	0.931285	0.0687153	mm
cell155	554	15422	15976	0.965323	0.034677	mm
cell156	436	17134	17570	0.975185	0.024815	mm
cell157	596	8871	9467	0.937044	0.0629555	mm
cell158	800	21154	21954	0.96356	0.0364398	mm
cell159	531	14378	14909	0.964384	0.0356161	mm
cell160	693	10102	10795	0.935804	0.0641964	mm
cell161	965	26141	27106	0.964399	0.035601	mm
cell162	635	17985	18620	0.965897	0.0341031	mm
cell163	407	6196	6603	0.938361	0.0616386	mm
cell164	489	4424	4913	0.900468	0.0995319	mm
cell165	920	32055	32975	0.9721	0.0278999	mm
cell166	398	13132	13530	0.970584	0.0294161	mm
cell167	391	6002	6393	0.938839	0.0611606	mm
cell168	758	19464	20222	0.962516	0.0374839	mm
cell169	482	13479	13961	0.965475	0.0345247	mm
cell170	657	14620	15277	0.956994	0.0430058	mm
cell171	992	35468	36460	0.972792	0.0272079	mm
cell172	708	23091	23799	0.970251	0.0297491	mm
cell173	496	9662	10158	0.951171	0.0488285	mm
cell174	918	24585	25503	0.964004	0.0359958	mm
cell175	659	29176	29835	0.977912	0.0220882	mm
cell176	794	25136	25930	0.969379	0.0306209	mm
cell177	459	6007	6466	0.929013	0.0709867	mm
cell178	877	25417	26294	0.966646	0.0333536	mm
cell179	639	18484	19123	0.966585	0.0334153	mm
cell180	575	14924	15499	0.962901	0.0370992	mm
cell181	867	25204	26071	0.966745	0.0332553	mm
cell182	509	12874	13383	0.961967	0.0380333	mm
cell183	447	6225	6672	0.933004	0.0669964	mm
cell184	721	17502	18223	0.960435	0.0395654	mm
cell185	545	15285	15830	0.965572	0.0344283	mm
cell186	469	6618	7087	0.933822	0.0661775	mm
cell187	838	25736	26574	0.968465	0.0315346	mm
cell188	520	19671	20191	0.974246	0.025754	mm
cell189	345	7064	7409	0.953435	0.046565	mm
cell190	886	18861	19747	0.955132	0.0448676	mm
cell191	406	9690	10096	0.959786	0.0402139	mm
cell192	404	5240	5644	0.92842	0.0715804	mm
cell193	607	15096	15703	0.961345	0.038655	mm
cell194	275	6458	6733	0.959156	0.0408436	mm
cell195	435	5091	5526	0.921281	0.0787188	mm
cell196	718	13572	14290	0.949755	0.0502449	mm
cell197	363	13641	14004	0.974079	0.0259212	mm
cell198	395	5137	5532	0.928597	0.0714027	mm
cell199	497	12433	12930	0.961562	0.0384377	mm
cell200	383	10378	10761	0.964409	0.0355915	mm
cell201	438	4518	4956	0.911622	0.0883777	mm
cell202	306	3939	4245	0.927915	0.0720848	mm
cell203	543	5043	5586	0.902793	0.0972073	mm
cell204	366	3724	4090	0.910513	0.0894866	mm
cell205	358	4482	4840	0.926033	0.0739669	mm
cell206	364	4831	5195	0.929933	0.0700674	mm
cell207	540	3525	4065	0.867159	0.132841	undefined
cell208	244	3920	4164	0.941402	0.0585975	mm
cell209	10756	223	10979	0.0203115	0.979688	hg
cell210	4381	152	4533	0.0335319	0.966468	hg
cell211	659	11411	12070	0.945402	0.0545982	mm
cell212	11016	177	11193	0.0158135	0.984187	hg
cell213	5139	124	5263	0.0235607	0.976439	hg
cell214	8618	141	8759	0.0160977	0.983902	hg
cell215	4366	120	4486	0.0267499	0.97325	hg
cell216	6727	201	6928	0.0290127	0.970987	hg
cell217	9207	178	9385	0.0189664	0.981034	hg
cell218	7924	196	8120	0.0241379	0.975862	hg
cell219	9296	201	9497	0.0211646	0.978835	hg
cell220	5443	129	5572	0.0231515	0.976849	hg
cell221	8875	122	8997	0.0135601	0.98644	hg
cell222	7717	227	7944	0.028575	0.971425	hg
cell223	5387	104	5491	0.0189401	0.98106	hg
cell224	5976	129	6105	0.0211302	0.97887	hg
cell225	9452	204	9656	0.0211268	0.978873	hg
cell226	7458	220	7678	0.0286533	0.971347	hg
cell227	10659	184	10843	0.0169695	0.983031	hg
cell228	8605	213	8818	0.0241551	0.975845	hg
cell229	8145	98	8243	0.0118889	0.988111	hg
cell230	4129	130	4259	0.0305236	0.969476	hg
cell231	10167	221	10388	0.0212745	0.978725	hg
cell232	8883	204	9087	0.0224497	0.97755	hg
cell233	13454	240	13694	0.0175259	0.982474	hg
cell234	6094	167	6261	0.0266731	0.973327	hg
cell235	8850	156	9006	0.0173218	0.982678	hg
cell236	4132	156	4288	0.0363806	0.963619	hg
cell237	9598	152	9750	0.0155897	0.98441	hg
cell238	4326	126	4452	0.0283019	0.971698	hg
cell239	433	3642	4075	0.893742	0.106258	undefined
cell240	11647	174	11821	0.0147196	0.98528	hg
cell241	5241	145	5386	0.0269216	0.973078	hg
cell242	13692	226	13918	0.016238	0.983762	hg
cell243	8069	233	8302	0.0280655	0.971934	hg
cell244	12307	292	12599	0.0231764	0.976824	hg
cell245	7487	172	7659	0.0224572	0.977543	hg
cell246	98635	768	99403	0.00772612	0.992274	hg
cell247	11432	198	11630	0.0170249	0.982975	hg
cell248	11046	199	11245	0.0176968	0.982303	hg
cell249	5608	144	5752	0.0250348	0.974965	hg
cell250	10098	200	10298	0.0194212	0.980579	hg
cell251	5508	126	5634	0.0223642	0.977636	hg
cell252	6289	120	6409	0.0187237	0.981276	hg
cell253	4311	136	4447	0.0305824	0.969418	hg
cell254	5453	95	5548	0.0171233	0.982877	hg
cell255	8052	120	8172	0.0146843	0.985316	hg
cell256	13025	247	13272	0.0186106	0.981389	hg
cell257	4722	110	4832	0.0227649	0.977235	hg
cell258	5364	94	5458	0.0172224	0.982778	hg
cell259	105178	1437	106615	0.0134784	0.986522	hg
cell260	388	4304	4692	0.917306	0.0826939	mm
cell261	104813	1547	106360	0.0145449	0.985455	hg
cell262	88188	1830	90018	0.0203293	0.979671	hg
cell263	94993	1525	96518	0.0158002	0.9842	hg
cell264	121373	1467	122840	0.0119424	0.988058	hg
cell265	94656	1792	96448	0.01858	0.98142	hg
cell266	90075	1119	91194	0.0122705	0.987729	hg
cell267	95502	1257	96759	0.012991	0.987009	hg
cell268	44876	1131	46007	0.0245832	0.975417	hg
cell269	100278	1165	101443	0.0114843	0.988516	hg
cell270	217153	1352	218505	0.0061875	0.993812	hg
cell271	89918	1535	91453	0.0167846	0.983215	hg
cell272	106024	1324	107348	0.0123337	0.987666	hg
cell273	90962	1416	92378	0.0153283	0.984672	hg
cell274	60594	1409	62003	0.0227247	0.977275	hg
cell275	113924	1407	115331	0.0121997	0.9878	hg
cell276	118310	1511	119821	0.0126105	0.98739	hg
cell277	50620	1170	51790	0.0225912	0.977409	hg
cell278	96509	1294	97803	0.0132307	0.986769	hg
cell279	76105	877	76982	0.0113923	0.988608	hg
cell280	62674	958	63632	0.0150553	0.984945	hg
cell281	451	3748	4199	0.892593	0.107407	undefined
cell282	83404	1550	84954	0.0182452	0.981755	hg
cell283	93707	1407	95114	0.0147928	0.985207	hg
cell284	58534	1502	60036	0.0250183	0.974982	hg
cell285	85283	1180	86463	0.0136475	0.986353	hg
cell286	121164	1160	122324	0.00948301	0.990517	hg
cell287	51667	1030	52697	0.0195457	0.980454	hg
cell288	109690	1505	111195	0.0135348	0.986465	hg
cell289	93208	1069	94277	0.0113389	0.988661	hg
cell290	44649	1184	45833	0.0258329	0.974167	hg
cell291	79419	1199	80618	0.0148726	0.985127	hg
cell292	881	32719	33600	0.97378	0.0262202	mm
cell293	115784	1262	117046	0.0107821	0.989218	hg
cell294	49775	1388	51163	0.027129	0.972871	hg
cell295	121930	1407	123337	0.0114078	0.988592	hg
cell296	122910	1498	124408	0.012041	0.987959	hg
cell297	62113	1459	63572	0.0229504	0.97705	hg
cell298	85746	1177	86923	0.0135407	0.986459	hg
cell299	101683	1422	103105	0.0137918	0.986208	hg
cell300	50836	973	51809	0.0187805	0.981219	hg
cell301	76308	1033	77341	0.0133564	0.986644	hg
cell302	100804	1577	102381	0.0154032	0.984597	hg
cell303	50949	1154	52103	0.0221484	0.977852	hg
cell304	156997	1651	158648	0.0104067	0.989593	hg
cell305	163362	1881	165243	0.0113832	0.988617	hg
cell306	61901	1318	63219	0.0208482	0.979152	hg
cell307	92226	1356	93582	0.01449	0.98551	hg
cell308	122422	1600	124022	0.0129009	0.987099	hg
cell309	56444	1264	57708	0.0219034	0.978097	hg
cell310	90529	1328	91857	0.0144573	0.985543	hg
cell311	133629	1510	135139	0.0111737	0.988826	hg
cell312	70142	1410	71552	0.0197059	0.980294	hg
cell313	90209	1118	91327	0.0122417	0.987758	hg
cell314	167823	1916	169739	0.0112879	0.988712	hg
cell315	83183	1484	84667	0.0175275	0.982473	hg
cell316	84723	1183	85906	0.0137709	0.986229	hg
cell317	101690	1233	102923	0.0119798	0.98802	hg
cell318	61382	1314	62696	0.0209583	0.979042	hg
cell319	119798	1134	120932	0.00937717	0.990623	hg
cell320	114406	1586	115992	0.0136734	0.986327	hg
cell321	46987	1134	48121	0.0235656	0.976434	hg
cell322	62505	878	63383	0.0138523	0.986148	hg
cell323	78622	1035	79657	0.0129932	0.987007	hg
cell324	44127	846	44973	0.0188113	0.981189	hg
cell325	157478	1198	158676	0.00754998	0.99245	hg
cell326	64809	907	65716	0.0138018	0.986198	hg
cell327	48364	890	49254	0.0180696	0.98193	hg
cell328	68864	926	69790	0.0132684	0.986732	hg
cell329	75119	1258	76377	0.0164709	0.983529	hg
cell330	32891	1092	33983	0.0321337	0.967866	hg
cell331	56934	777	57711	0.0134636	0.986536	hg
cell332	59231	895	60126	0.0148854	0.985115	hg
cell333	32817	687	33504	0.020505	0.979495	hg
cell334	747	22278	23025	0.967557	0.032443	mm
cell335	912	26196	27108	0.966357	0.0336432	mm
cell336	716	18413	19129	0.96257	0.0374301	mm
cell337	573	11141	11714	0.951084	0.0489158	mm
cell338	1185	21098	22283	0.94682	0.0531796	mm
cell339	676	18024	18700	0.96385	0.0361497	mm
cell340	391	9055	9446	0.958607	0.0413932	mm
cell341	547	13835	14382	0.961966	0.0380337	mm
cell342	469	14058	14527	0.967715	0.0322847	mm
cell343	4833	98	4931	0.0198743	0.980126	hg
cell344	806	22641	23447	0.965625	0.0343754	mm
cell345	925	33599	34524	0.973207	0.026793	mm
cell346	793	23430	24223	0.967263	0.0327375	mm
cell347	663	14712	15375	0.956878	0.043122	mm
cell348	747	18523	19270	0.961235	0.0387649	mm
cell349	510	15413	15923	0.967971	0.0320291	mm
cell350	607	12600	13207	0.95404	0.0459605	mm
cell351	941	15001	15942	0.940974	0.0590265	mm
cell352	596	19724	20320	0.970669	0.0293307	mm
cell353	493	8686	9179	0.94629	0.0537096	mm
cell354	9766	277	10043	0.0275814	0.972419	hg
cell355	641	16150	16791	0.961825	0.0381752	mm
cell356	875	30020	30895	0.971678	0.0283217	mm
cell357	692	25436	26128	0.973515	0.026485	mm
cell358	617	18585	19202	0.967868	0.0321321	mm
cell359	1252	53018	54270	0.97693	0.0230698	mm
cell360	493	10366	10859	0.9546	0.0454001	mm
cell361	714	20948	21662	0.967039	0.0329609	mm
cell362	589	18838	19427	0.969681	0.0303186	mm
cell363	476	9109	9585	0.950339	0.0496609	mm
cell364	618	14997	15615	0.960423	0.0395773	mm
cell365	7731	198	7929	0.0249716	0.975028	hg
cell366	738	37598	38336	0.980749	0.0192508	mm
cell367	572	9712	10284	0.94438	0.0556204	mm
cell368	876	23970	24846	0.964743	0.0352572	mm
cell369	854	28452	29306	0.970859	0.0291408	mm
cell370	734	14639	15373	0.952254	0.047746	mm
cell371	871	25446	26317	0.966904	0.0330965	mm
cell372	772	25876	26648	0.97103	0.0289703	mm
cell373	440	8929	9369	0.953037	0.0469634	mm
cell374	725	18303	19028	0.961898	0.0381017	mm
cell375	418	14329	14747	0.971655	0.0283447	mm
cell376	9162	104	9266	0.0112238	0.988776	hg
cell377	514	12204	12718	0.959585	0.0404152	mm
cell378	704	14704	15408	0.954309	0.0456906	mm
cell379	650	17115	17765	0.963411	0.0365888	mm
cell380	798	23666	24464	0.967381	0.0326194	mm
cell381	1047	24012	25059	0.958219	0.0417814	mm
cell382	744	23136	23880	0.968844	0.0311558	mm
cell383	712	16779	17491	0.959293	0.0407066	mm
cell384	858	21535	22393	0.961684	0.0383155	mm
cell385	884	31635	32519	0.972816	0.0271841	mm
cell386	486	8296	8782	0.94466	0.0553405	mm
cell387	7122	211	7333	0.028774	0.971226	hg
cell388	668	13127	13795	0.951577	0.0484233	mm
cell389	710	28947	29657	0.97606	0.0239404	mm
cell390	533	12977	13510	0.960548	0.0394523	mm
cell391	1024	26156	27180	0.962325	0.0376748	mm
cell392	532	16802	17334	0.969309	0.0306911	mm
cell393	583	12113	12696	0.95408	0.04592	mm
cell394	803	13761	14564	0.944864	0.055136	mm
cell395	594	20240	20834	0.971489	0.0285111	mm
cell396	591	8458	9049	0.934689	0.0653111	mm
cell397	837	25527	26364	0.968252	0.0317478	mm
cell398	615	24925	25540	0.97592	0.0240799	mm
cell399	6202	183	6385	0.0286609	0.971339	hg
cell400	533	21686	22219	0.976012	0.0239885	mm
cell401	456	6356	6812	0.933059	0.0669407	mm
cell402	932	36521	37453	0.975115	0.0248845	mm
cell403	526	15022	15548	0.966169	0.0338307	mm
cell404	389	5155	5544	0.929834	0.0701659	mm
cell405	536	13129	13665	0.960776	0.0392243	mm
cell406	392	8453	8845	0.955681	0.0443188	mm
cell407	493	6751	7244	0.931944	0.0680563	mm
cell408	637	15126	15763	0.959589	0.0404111	mm
cell409	466	16491	16957	0.972519	0.0274813	mm
cell410	471	10288	10759	0.956223	0.0437773	mm
cell411	845	16680	17525	0.951783	0.0482168	mm
cell412	473	11776	12249	0.961385	0.0386154	mm
cell413	355	3965	4320	0.917824	0.0821759	mm
cell414	5388	212	5600	0.0378571	0.962143	hg
cell415	5494	176	5670	0.0310406	0.968959	hg
cell416	343	4303	4646	0.926173	0.0738269	mm
cell417	384	4269	4653	0.917473	0.0825274	mm
cell418	4290	127	4417	0.0287525	0.971247	hg
cell419	356	4082	4438	0.919784	0.0802163	mm
cell420	391	4304	4695	0.91672	0.0832801	mm
cell421	20162	558	20720	0.0269305	0.973069	hg
cell422	12092	305	12397	0.0246027	0.975397	hg
cell423	361	3667	4028	0.910377	0.0896226	mm
cell424	9709	262	9971	0.0262762	0.973724	hg
cell425	4791	146	4937	0.0295726	0.970427	hg
cell426	6336	248	6584	0.0376671	0.962333	hg
cell427	6236	196	6432	0.0304726	0.969527	hg
cell428	6349	184	6533	0.0281647	0.971835	hg
cell429	8307	224	8531	0.0262572	0.973743	hg
cell430	5344	160	5504	0.0290698	0.97093	hg
cell431	4272	176	4448	0.0395683	0.960432	hg
cell432	4839	160	4999	0.0320064	0.967994	hg
cell433	7767	250	8017	0.0311837	0.968816	hg
cell434	10747	300	11047	0.0271567	0.972843	hg
cell435	4059	74	4133	0.0179047	0.982095	hg
cell436	7205	282	7487	0.0376653	0.962335	hg
cell437	8006	227	8233	0.027572	0.972428	hg
cell438	581	10980	11561	0.949745	0.0502552	mm
cell439	4478	164	4642	0.0353296	0.96467	hg
cell440	12053	270	12323	0.0219102	0.97809	hg
cell441	6861	140	7001	0.0199971	0.980003	hg
cell442	8786	262	9048	0.0289567	0.971043	hg
cell443	13864	456	14320	0.0318436	0.968156	hg
cell444	4092	122	4214	0.0289511	0.971049	hg
cell445	7246	246	7492	0.032835	0.967165	hg
cell446	13981	389	14370	0.0270703	0.97293	hg
cell447	5070	135	5205	0.0259366	0.974063	hg
cell448	3998	130	4128	0.0314922	0.968508	hg
cell449	5127	176	5303	0.0331888	0.966811	hg
cell450	8593	274	8867	0.0309011	0.969099	hg
cell451	6510	182	6692	0.0271967	0.972803	hg
cell452	8190	280	8470	0.0330579	0.966942	hg
cell453	6661	174	6835	0.0254572	0.974543	hg
cell454	12804	338	13142	0.0257191	0.974281	hg
cell455	5415	174	5589	0.0311326	0.968867	hg
cell456	5539	183	5722	0.0319818	0.968018	hg
cell457	4610	152	4762	0.0319194	0.968081	hg
cell458	5274	181	5455	0.0331806	0.966819	hg
cell459	6419	198	6617	0.0299229	0.970077	hg
cell460	9030	220	9250	0.0237838	0.976216	hg
cell461	5307	88	5395	0.0163114	0.983689	hg
cell462	11061	280	11341	0.0246892	0.975311	hg
cell463	6277	214	6491	0.0329687	0.967031	hg
cell464	7958	242	8200	0.0295122	0.970488	hg
cell465	17763	477	18240	0.0261513	0.973849	hg
cell466	4928	98	5026	0.0194986	0.980501	hg
cell467	10158	206	10364	0.0198765	0.980124	hg
cell468	5890	211	6101	0.0345845	0.965416	hg
cell469	6309	154	6463	0.0238279	0.976172	hg
cell470	11075	299	11374	0.026288	0.973712	hg
cell471	6395	260	6655	0.0390684	0.960932	hg
cell472	5597	186	5783	0.0321632	0.967837	hg
cell473	6760	191	6951	0.0274781	0.972522	hg
cell474	3960	140	4100	0.0341463	0.965854	hg
cell475	5107	184	5291	0.034776	0.965224	hg
cell476	4444	138	4582	0.0301179	0.969882	hg
cell477	4502	104	4606	0.0225792	0.977421	hg
cell478	4475	108	4583	0.0235654	0.976435	hg
cell479	5786	243	6029	0.0403052	0.959695	hg
cell480	9406	317	9723	0.0326031	0.967397	hg
cell481	166353	1955	168308	0.0116156	0.988384	hg
cell482	127105	1712	128817	0.0132902	0.98671	hg
cell483	46208	1186	47394	0.0250243	0.974976	hg
cell484	103522	1217	104739	0.0116194	0.988381	hg
cell485	130112	1981	132093	0.014997	0.985003	hg
cell486	100057	1833	101890	0.01799	0.98201	hg
cell487	61875	771	62646	0.0123073	0.987693	hg
cell488	74570	1053	75623	0.0139243	0.986076	hg
cell489	33453	785	34238	0.0229277	0.977072	hg
cell490	98235	1225	99460	0.0123165	0.987683	hg
cell491	91520	1238	92758	0.0133466	0.986653	hg
cell492	45981	1016	46997	0.0216184	0.978382	hg
cell493	110285	1225	111510	0.0109856	0.989014	hg
cell494	10524	304	10828	0.0280754	0.971925	hg
cell495	116829	1486	118315	0.0125597	0.98744	hg
cell496	47803	1129	48932	0.0230728	0.976927	hg
cell497	104577	1307	105884	0.0123437	0.987656	hg
cell498	159868	1906	161774	0.0117819	0.988218	hg
cell499	54447	1091	55538	0.0196442	0.980356	hg
cell500	85988	1226	87214	0.0140574	0.985943	hg
cell501	83594	979	84573	0.0115758	0.988424	hg
cell502	39088	1101	40189	0.0273956	0.972604	hg
cell503	93495	1241	94736	0.0130996	0.9869	hg
cell504	139390	1605	140995	0.0113834	0.988617	hg
cell505	8620	231	8851	0.0260987	0.973901	hg
cell506	67735	1411	69146	0.0204061	0.979594	hg
cell507	82071	1068	83139	0.012846	0.987154	hg
cell508	87397	1389	88786	0.0156444	0.984356	hg
cell509	65192	1227	66419	0.0184736	0.981526	hg
cell510	86690	887	87577	0.0101282	0.989872	hg
cell511	78349	1073	79422	0.0135101	0.98649	hg
cell512	39788	1069	40857	0.0261644	0.973836	hg
cell513	82067	1114	83181	0.0133925	0.986608	hg
cell514	94481	1508	95989	0.0157101	0.98429	hg
cell515	52467	1233	53700	0.0229609	0.977039	hg
cell516	125223	1441	126664	0.0113766	0.988623	hg
cell517	132466	1776	134242	0.0132298	0.98677	hg
cell518	55394	1204	56598	0.0212728	0.978727	hg
cell519	92801	1015	93816	0.0108191	0.989181	hg
cell520	106406	1685	108091	0.0155887	0.984411	hg
cell521	36005	848	36853	0.0230103	0.97699	hg
cell522	112701	1193	113894	0.0104747	0.989525	hg
cell523	116738	1894	118632	0.0159653	0.984035	hg
cell524	50625	961	51586	0.0186291	0.981371	hg
cell525	139036	1357	140393	0.00966572	0.990334	hg
cell526	809	19203	20012	0.959574	0.0404257	mm
cell527	10747	368	11115	0.0331084	0.966892	hg
cell528	147146	1890	149036	0.0126815	0.987319	hg
cell529	86023	1563	87586	0.0178453	0.982155	hg
cell530	102921	1279	104200	0.0122745	0.987726	hg
cell531	139136	1781	140917	0.0126386	0.987361	hg
cell532	51120	1060	52180	0.0203143	0.979686	hg
cell533	137411	1410	138821	0.010157	0.989843	hg
cell534	123779	1499	125278	0.0119654	0.988035	hg
cell535	46975	1055	48030	0.0219654	0.978035	hg
cell536	79052	1017	80069	0.0127015	0.987298	hg
cell537	145389	1835	147224	0.012464	0.987536	hg
cell538	7391	207	7598	0.027244	0.972756	hg
cell539	40532	1132	41664	0.0271697	0.97283	hg
cell540	118227	1064	119291	0.00891937	0.991081	hg
cell541	108041	1406	109447	0.0128464	0.987154	hg
cell542	45133	1021	46154	0.0221216	0.977878	hg
cell543	168298	1070	169368	0.0063176	0.993682	hg
cell544	136875	1631	138506	0.0117757	0.988224	hg
cell545	68871	1193	70064	0.0170273	0.982973	hg
cell546	74304	817	75121	0.0108758	0.989124	hg
cell547	120554	1405	121959	0.0115203	0.98848	hg
cell548	47457	926	48383	0.019139	0.980861	hg
cell549	115031	1140	116171	0.00981312	0.990187	hg
cell550	76070	1183	77253	0.0153133	0.984687	hg
cell551	68841	1126	69967	0.0160933	0.983907	hg
cell552	117388	1192	118580	0.0100523	0.989948	hg
cell553	89676	1024	90700	0.01129	0.98871	hg
cell554	32133	974	33107	0.0294198	0.97058	hg
cell555	59144	752	59896	0.0125551	0.987445	hg
cell556	173218	1846	175064	0.0105447	0.989455	hg
cell557	25559	568	26127	0.02174	0.97826	hg
cell558	851	18453	19304	0.955916	0.0440841	mm
cell559	5185	176	5361	0.0328297	0.96717	hg
cell560	1289	25163	26452	0.95127	0.0487298	mm
cell561	552	16722	17274	0.968044	0.0319555	mm
cell562	641	11898	12539	0.948879	0.0511205	mm
cell563	710	14424	15134	0.953086	0.0469142	mm
cell564	574	16464	17038	0.966311	0.0336894	mm
cell565	458	10037	10495	0.95636	0.0436398	mm
cell566	577	17956	18533	0.968866	0.0311337	mm
cell567	336	10174	10510	0.96803	0.0319696	mm
cell568	733	17585	18318	0.959985	0.0400153	mm
cell569	912	33613	34525	0.973584	0.0264156	mm
cell570	5812	150	5962	0.0251593	0.974841	hg
cell571	399	14550	14949	0.973309	0.0266907	mm
cell572	656	15102	15758	0.95837	0.0416296	mm
cell573	1086	33449	34535	0.968554	0.0314464	mm
cell574	506	18197	18703	0.972946	0.0270545	mm
cell575	662	23882	24544	0.973028	0.026972	mm
cell576	857	21765	22622	0.962117	0.0378835	mm
cell577	492	12734	13226	0.962801	0.0371995	mm
cell578	504	9628	10132	0.950257	0.0497434	mm
cell579	636	10958	11594	0.945144	0.054856	mm
cell580	457	15648	16105	0.971624	0.0283763	mm
cell581	5548	76	5624	0.0135135	0.986486	hg
cell582	477	11682	12159	0.96077	0.0392302	mm
cell583	651	27295	27946	0.976705	0.0232949	mm
cell584	536	19494	20030	0.97324	0.0267599	mm
cell585	464	9500	9964	0.953432	0.0465676	mm
cell586	668	20779	21447	0.968853	0.0311465	mm
cell587	518	19578	20096	0.974224	0.0257763	mm
cell588	525	12892	13417	0.960871	0.0391295	mm
cell589	550	13230	13780	0.960087	0.0399129	mm
cell590	407	12058	12465	0.967349	0.0326514	mm
cell591	579	12766	13345	0.956613	0.043387	mm
cell592	9352	282	9634	0.0292713	0.970729	hg
cell593	841	26649	27490	0.969407	0.0305929	mm
cell594	479	16783	17262	0.972251	0.0277488	mm
cell595	673	13682	14355	0.953117	0.0468826	mm
cell596	843	19423	20266	0.958403	0.0415968	mm
cell597	565	16425	16990	0.966745	0.0332549	mm
cell598	586	12266	12852	0.954404	0.045596	mm
cell599	750	23442	24192	0.968998	0.031002	mm
cell600	357	14182	14539	0.975445	0.0245546	mm
cell601	445	10134	10579	0.957936	0.0420645	mm
cell602	630	14739	15369	0.959008	0.0409916	mm
cell603	21481	284	21765	0.0130485	0.986952	hg
cell604	549	18074	18623	0.97052	0.0294797	mm
cell605	711	19773	20484	0.96529	0.03471	mm
cell606	993	22574	23567	0.957865	0.0421352	mm
cell607	642	16258	16900	0.962012	0.0379882	mm
cell608	634	11355	11989	0.947118	0.0528818	mm
cell609	827	17195	18022	0.954112	0.0458884	mm
cell610	555	16187	16742	0.96685	0.0331502	mm
cell611	619	14696	15315	0.959582	0.0404179	mm
cell612	668	14189	14857	0.955038	0.044962	mm
cell613	519	17234	17753	0.970766	0.0292345	mm
cell614	3976	72	4048	0.0177866	0.982213	hg
cell615	692	25519	26211	0.973599	0.0264011	mm
cell616	833	28475	29308	0.971578	0.0284223	mm
cell617	434	17640	18074	0.975988	0.0240124	mm
cell618	620	18328	18948	0.967279	0.0327211	mm
cell619	744	15465	16209	0.9541	0.0459004	mm
cell620	457	12372	12829	0.964378	0.0356224	mm
cell621	632	15744	16376	0.961407	0.0385931	mm
cell622	704	14915	15619	0.954927	0.0450733	mm
cell623	585	18567	19152	0.969455	0.0305451	mm
cell624	353	7095	7448	0.952605	0.0473953	mm
cell625	9076	294	9370	0.0313767	0.968623	hg
cell626	831	36643	37474	0.977825	0.0221754	mm
cell627	379	8860	9239	0.958978	0.0410218	mm
cell628	465	11876	12341	0.962321	0.0376793	mm
cell629	461	7580	8041	0.942669	0.0573312	mm
cell630	301	6480	6781	0.955611	0.0443887	mm
cell631	688	12407	13095	0.947461	0.0525391	mm
cell632	593	10456	11049	0.94633	0.05367	mm
cell633	554	20678	21232	0.973907	0.0260927	mm
cell634	357	6918	7275	0.950928	0.0490722	mm
cell635	448	8954	9402	0.952351	0.0476494	mm
cell636	821	39713	40534	0.979745	0.0202546	mm
cell637	8437	219	8656	0.0253004	0.9747	hg
cell638	335	8109	8444	0.960327	0.0396731	mm
cell639	519	5173	5692	0.908819	0.0911806	mm
cell640	509	4728	5237	0.902807	0.097193	mm
cell641	357	4041	4398	0.918827	0.0811733	mm
cell642	5474	168	5642	0.0297767	0.970223	hg
cell643	294	3766	4060	0.927586	0.0724138	mm
cell644	373	6155	6528	0.942862	0.0571385	mm
cell645	6125	200	6325	0.0316206	0.968379	hg
cell646	399	4032	4431	0.909953	0.0900474	mm
cell647	6100	137	6237	0.0219657	0.978034	hg
cell648	371	3656	4027	0.907872	0.0921281	mm
cell649	443	4151	4594	0.90357	0.0964301	mm
cell650	483	3834	4317	0.888117	0.111883	undefined
cell651	373	4051	4424	0.915687	0.0843128	mm
cell652	364	4339	4703	0.922603	0.0773974	mm
cell653	6947	208	7155	0.0290706	0.970929	hg
cell654	6082	187	6269	0.0298293	0.970171	hg
cell655	395	5852	6247	0.93677	0.0632304	mm
cell656	3934	82	4016	0.0204183	0.979582	hg
cell657	7814	254	8068	0.0314824	0.968518	hg
cell658	4839	116	4955	0.0234107	0.976589	hg
cell659	6819	220	7039	0.0312544	0.968746	hg
cell660	10076	192	10268	0.0186989	0.981301	hg
cell661	7724	267	7991	0.0334126	0.966587	hg
cell662	4730	136	4866	0.027949	0.972051	hg
cell663	4914	138	5052	0.0273159	0.972684	hg
cell664	6410	220	6630	0.0331825	0.966817	hg
cell665	5647	156	5803	0.0268826	0.973117	hg
cell666	7397	232	7629	0.0304103	0.96959	hg
cell667	7710	233	7943	0.029334	0.970666	hg
cell668	5700	204	5904	0.0345528	0.965447	hg
cell669	6505	196	6701	0.0292494	0.970751	hg
cell670	7379	198	7577	0.0261317	0.973868	hg
cell671	9671	336	10007	0.0335765	0.966424	hg
cell672	4769	140	4909	0.028519	0.971481	hg
cell673	8897	345	9242	0.0373296	0.96267	hg
cell674	8190	238	8428	0.0282392	0.971761	hg
cell675	20687	272	20959	0.0129777	0.987022	hg
cell676	5033	152	5185	0.0293153	0.970685	hg
cell677	588	16884	17472	0.966346	0.0336538	mm
cell678	5443	60	5503	0.0109031	0.989097	hg
cell679	4318	134	4452	0.0300988	0.969901	hg
cell680	5577	151	5728	0.0263617	0.973638	hg
cell681	8835	250	9085	0.0275179	0.972482	hg
cell682	6073	178	6251	0.0284754	0.971525	hg
cell683	10962	344	11306	0.0304263	0.969574	hg
cell684	7210	220	7430	0.0296097	0.97039	hg
cell685	4844	110	4954	0.0222043	0.977796	hg
cell686	7356	302	7658	0.0394359	0.960564	hg
cell687	5481	188	5669	0.0331628	0.966837	hg
cell688	5799	182	5981	0.0304297	0.96957	hg
cell689	7848	197	8045	0.0244873	0.975513	hg
cell690	4898	156	5054	0.0308666	0.969133	hg
cell691	6900	199	7099	0.0280321	0.971968	hg
cell692	6465	217	6682	0.0324753	0.967525	hg
cell693	6229	222	6451	0.0344133	0.965587	hg
cell694	9892	290	10182	0.0284816	0.971518	hg
cell695	16563	406	16969	0.023926	0.976074	hg
cell696	6754	235	6989	0.0336243	0.966376	hg
cell697	6173	148	6321	0.023414	0.976586	hg
cell698	10087	252	10339	0.0243737	0.975626	hg
cell699	5237	136	5373	0.0253117	0.974688	hg
cell700	7848	202	8050	0.0250932	0.974907	hg
cell701	5240	146	5386	0.0271073	0.972893	hg
cell702	3984	66	4050	0.0162963	0.983704	hg
cell703	5157	155	5312	0.0291792	0.970821	hg
cell704	7443	153	7596	0.0201422	0.979858	hg
cell705	8568	232	8800	0.0263636	0.973636	hg
cell706	13887	434	14321	0.0303051	0.969695	hg
cell707	8858	215	9073	0.0236967	0.976303	hg
cell708	8160	233	8393	0.0277612	0.972239	hg
cell709	9837	297	10134	0.0293073	0.970693	hg
cell710	5154	123	5277	0.0233087	0.976691	hg
cell711	173962	1963	175925	0.0111582	0.988842	hg
cell712	110096	1781	111877	0.0159193	0.984081	hg
cell713	60663	1276	61939	0.0206009	0.979399	hg
cell714	155860	1346	157206	0.00856201	0.991438	hg
cell715	132294	1688	133982	0.0125987	0.987401	hg
cell716	9854	231	10085	0.0229053	0.977095	hg
cell717	92905	1873	94778	0.019762	0.980238	hg
cell718	77718	932	78650	0.01185	0.98815	hg
cell719	73664	1094	74758	0.0146339	0.985366	hg
cell720	36960	924	37884	0.0243902	0.97561	hg
cell721	182382	1802	184184	0.00978369	0.990216	hg
cell722	105526	1479	107005	0.0138218	0.986178	hg
cell723	50518	1170	51688	0.0226358	0.977364	hg
cell724	100535	1398	101933	0.0137149	0.986285	hg
cell725	120898	1552	122450	0.0126746	0.987325	hg
cell726	57145	1378	58523	0.0235463	0.976454	hg
cell727	5816	120	5936	0.0202156	0.979784	hg
cell728	121376	1515	122891	0.012328	0.987672	hg
cell729	160527	2005	162532	0.012336	0.987664	hg
cell730	49117	1209	50326	0.0240234	0.975977	hg
cell731	142625	1440	144065	0.00999549	0.990005	hg
cell732	84997	1037	86034	0.0120534	0.987947	hg
cell733	65633	1278	66911	0.0191	0.9809	hg
cell734	98278	1168	99446	0.0117451	0.988255	hg
cell735	147919	1977	149896	0.0131891	0.986811	hg
cell736	50835	1073	51908	0.0206712	0.979329	hg
cell737	78327	1119	79446	0.014085	0.985915	hg
cell738	13982	346	14328	0.0241485	0.975851	hg
cell739	100068	1552	101620	0.0152726	0.984727	hg
cell740	46322	1037	47359	0.0218966	0.978103	hg
cell741	140184	1360	141544	0.00960832	0.990392	hg
cell742	71107	1004	72111	0.013923	0.986077	hg
cell743	42151	1056	43207	0.0244405	0.97556	hg
cell744	105722	1579	107301	0.0147156	0.985284	hg
cell745	105214	1371	106585	0.012863	0.987137	hg
cell746	65390	1438	66828	0.0215179	0.978482	hg
cell747	134232	1473	135705	0.0108544	0.989146	hg
cell748	125038	1861	126899	0.0146652	0.985335	hg
cell749	9579	509	10088	0.050456	0.949544	hg
cell750	58635	1218	59853	0.0203499	0.97965	hg
cell751	170082	1448	171530	0.00844167	0.991558	hg
cell752	115924	1319	117243	0.0112501	0.98875	hg
cell753	45471	886	46357	0.0191125	0.980887	hg
cell754	108072	1042	109114	0.00954965	0.99045	hg
cell755	132962	1529	134491	0.0113688	0.988631	hg
cell756	39215	996	40211	0.0247693	0.975231	hg
cell757	184046	1818	185864	0.00978135	0.990219	hg
cell758	139060	1558	140618	0.0110797	0.98892	hg
cell759	57653	1243	58896	0.021105	0.978895	hg
cell760	4203	106	4309	0.0245997	0.9754	hg
cell761	166526	1648	168174	0.00979937	0.990201	hg
cell762	105115	1595	106710	0.0149471	0.985053	hg
cell763	73644	1537	75181	0.020444	0.979556	hg
cell764	160000	1648	161648	0.010195	0.989805	hg
cell765	89404	1273	90677	0.0140388	0.985961	hg
cell766	43034	1115	44149	0.0252554	0.974745	hg
cell767	113150	1310	114460	0.011445	0.988555	hg
cell768	79050	1240	80290	0.015444	0.984556	hg
cell769	48893	1018	49911	0.0203963	0.979604	hg
cell770	110094	1343	111437	0.0120517	0.987948	hg
cell771	874	27090	27964	0.968746	0.0312545	mm
cell772	598	13548	14146	0.957727	0.0422734	mm
cell773	15391	500	15891	0.0314644	0.968536	hg
cell774	117154	1444	118598	0.0121756	0.987824	hg
cell775	76356	1481	77837	0.0190269	0.980973	hg
cell776	95322	1538	96860	0.0158786	0.984121	hg
cell777	160858	2025	162883	0.0124322	0.987568	hg
cell778	60377	1419	61796	0.0229627	0.977037	hg
cell779	78995	775	79770	0.00971543	0.990285	hg
cell780	75202	1228	76430	0.016067	0.983933	hg
cell781	55410	1069	56479	0.0189274	0.981073	hg
cell782	119411	843	120254	0.00701016	0.99299	hg
cell783	80700	1343	82043	0.0163695	0.983631	hg
cell784	6545	220	6765	0.0325203	0.96748	hg
cell785	28535	692	29227	0.0236767	0.976323	hg
cell786	96859	1125	97984	0.0114815	0.988519	hg
cell787	171360	1926	173286	0.0111146	0.988885	hg
cell788	40661	1154	41815	0.0275978	0.972402	hg
cell789	68767	948	69715	0.0135982	0.986402	hg
cell790	92604	1416	94020	0.0150606	0.984939	hg
cell791	31030	776	31806	0.0243979	0.975602	hg
cell792	389	7916	8305	0.953161	0.0468393	mm
cell793	523	12381	12904	0.95947	0.0405301	mm
cell794	456	11709	12165	0.962515	0.0374846	mm
cell795	364	10738	11102	0.967213	0.0327869	mm
cell796	411	9627	10038	0.959056	0.0409444	mm
cell797	561	14232	14793	0.962077	0.0379233	mm
cell798	274	9317	9591	0.971432	0.0285684	mm
cell799	286	11013	11299	0.974688	0.025312	mm
cell800	482	18123	18605	0.974093	0.025907	mm
cell801	380	6340	6720	0.943452	0.0565476	mm
cell802	535	17121	17656	0.969699	0.0303013	mm
cell803	483	12333	12816	0.962313	0.0376873	mm
cell804	293	7582	7875	0.962794	0.0372063	mm
cell805	6721	226	6947	0.032532	0.967468	hg
cell806	397	10772	11169	0.964455	0.0355448	mm
cell807	402	10832	11234	0.964216	0.0357842	mm
cell808	332	6367	6699	0.95044	0.0495596	mm
cell809	431	9295	9726	0.955686	0.0443142	mm
cell810	511	12970	13481	0.962095	0.0379052	mm
cell811	271	4804	5075	0.946601	0.053399	mm
cell812	360	7202	7562	0.952394	0.0476065	mm
cell813	369	8794	9163	0.959729	0.0402707	mm
cell814	334	10736	11070	0.969828	0.0301716	mm
cell815	463	22668	23131	0.979984	0.0200164	mm
cell816	9632	188	9820	0.0191446	0.980855	hg
cell817	579	22916	23495	0.975356	0.0246435	mm
cell818	311	13102	13413	0.976814	0.0231865	mm
cell819	351	10230	10581	0.966827	0.0331727	mm
cell820	484	16454	16938	0.971425	0.0285748	mm
cell821	269	5403	5672	0.952574	0.047426	mm
cell822	314	9663	9977	0.968528	0.0314724	mm
cell823	475	18007	18482	0.974299	0.0257007	mm
cell824	442	14288	14730	0.969993	0.0300068	mm
cell825	433	14042	14475	0.970086	0.0299136	mm
cell826	407	13636	14043	0.971018	0.0289824	mm
cell827	413	7833	8246	0.949915	0.0500849	mm
cell828	518	11113	11631	0.955464	0.0445362	mm
cell829	505	14651	15156	0.96668	0.0333201	mm
cell830	338	7662	8000	0.95775	0.04225	mm
cell831	423	14185	14608	0.971043	0.0289567	mm
cell832	393	12667	13060	0.969908	0.0300919	mm
cell833	280	8816	9096	0.969217	0.0307828	mm
cell834	358	8154	8512	0.957942	0.0420583	mm
cell835	475	12326	12801	0.962894	0.0371065	mm
cell836	446	7869	8315	0.946362	0.053638	mm
cell837	6886	212	7098	0.0298676	0.970132	hg
cell838	440	13144	13584	0.967609	0.032391	mm
cell839	478	14356	14834	0.967777	0.0322233	mm
cell840	324	6219	6543	0.950481	0.0495186	mm
cell841	554	15009	15563	0.964403	0.0355972	mm
cell842	504	15127	15631	0.967756	0.0322436	mm
cell843	287	5409	5696	0.949614	0.0503862	mm
cell844	483	16728	17211	0.971937	0.0280634	mm
cell845	550	17687	18237	0.969842	0.0301585	mm
cell846	323	8332	8655	0.962681	0.0373195	mm
cell847	405	14590	14995	0.972991	0.027009	mm
cell848	6336	157	6493	0.0241799	0.97582	hg
cell849	431	11511	11942	0.963909	0.0360911	mm
cell850	327	5967	6294	0.948046	0.0519542	mm
cell851	378	10111	10489	0.963962	0.0360378	mm
cell852	511	20183	20694	0.975307	0.0246931	mm
cell853	309	6162	6471	0.952248	0.0477515	mm
cell854	386	8362	8748	0.955876	0.0441244	mm
cell855	556	20937	21493	0.974131	0.0258689	mm
cell856	206	4026	4232	0.951323	0.0486767	mm
cell857	367	8791	9158	0.959926	0.0400743	mm
cell858	428	12474	12902	0.966827	0.0331732	mm
cell859	244	4350	4594	0.946887	0.0531128	mm
cell860	264	6937	7201	0.963338	0.0366616	mm
cell861	289	7091	7380	0.96084	0.0391599	mm
cell862	405	8722	9127	0.955626	0.0443738	mm
cell863	328	13815	14143	0.976808	0.0231917	mm
cell864	210	5932	6142	0.965809	0.0341908	mm
cell865	296	6258	6554	0.954837	0.0451633	mm
cell866	352	10849	11201	0.968574	0.0314258	mm
cell867	4181	132	4313	0.0306051	0.969395	hg
cell868	450	4958	5408	0.91679	0.0832101	mm
cell869	564	18893	19457	0.971013	0.028987	mm
cell870	8947	198	9145	0.0216512	0.978349	hg
cell871	9013	243	9256	0.0262532	0.973747	hg
cell872	334	5215	5549	0.939809	0.060191	mm
cell873	8863	230	9093	0.0252942	0.974706	hg
cell874	445	3636	4081	0.890958	0.109042	undefined
cell875	467	4030	4497	0.896153	0.103847	undefined
cell876	291	4010	4301	0.932341	0.0676587	mm
cell877	4335	156	4491	0.0347361	0.965264	hg
cell878	3909	199	4108	0.0484421	0.951558	hg
cell879	6390	131	6521	0.0200889	0.979911	hg
cell880	6778	98	6876	0.0142525	0.985748	hg
cell881	6076	64	6140	0.0104235	0.989577	hg
cell882	175842	1778	177620	0.0100101	0.98999	hg
cell883	7124	94	7218	0.013023	0.986977	hg
cell884	5824	103	5927	0.0173781	0.982622	hg
cell885	6156	117	6273	0.0186514	0.981349	hg
cell886	170699	2015	172714	0.0116667	0.988333	hg
cell887	4255	66	4321	0.0152742	0.984726	hg
cell888	5210	166	5376	0.030878	0.969122	hg
cell889	7180	136	7316	0.0185894	0.981411	hg
cell890	4061	114	4175	0.0273054	0.972695	hg
cell891	7186	118	7304	0.0161555	0.983844	hg
cell892	66089	1397	67486	0.0207006	0.979299	hg
cell893	5810	92	5902	0.0155879	0.984412	hg
cell894	4985	175	5160	0.0339147	0.966085	hg
cell895	7438	102	7540	0.0135279	0.986472	hg
cell896	13485	220	13705	0.0160525	0.983947	hg
cell897	8666	152	8818	0.0172375	0.982763	hg
cell898	9156	220	9376	0.0234642	0.976536	hg
cell899	607	16437	17044	0.964386	0.0356137	mm
cell900	113202	1360	114562	0.0118713	0.988129	hg
cell901	6848	154	7002	0.0219937	0.978006	hg
cell902	8548	127	8675	0.0146398	0.98536	hg
cell903	4367	156	4523	0.0344904	0.96551	hg
cell904	8783	164	8947	0.0183302	0.98167	hg
cell905	154786	2014	156800	0.0128444	0.987156	hg
cell906	20562	154	20716	0.00743387	0.992566	hg
cell907	9784	302	10086	0.0299425	0.970058	hg
cell908	7201	120	7321	0.0163912	0.983609	hg
cell909	5779	112	5891	0.0190121	0.980988	hg
cell910	4061	121	4182	0.0289335	0.971066	hg
cell911	60506	1455	61961	0.0234825	0.976517	hg
cell912	47211	199	47410	0.00419743	0.995803	hg
cell913	7900	110	8010	0.0137328	0.986267	hg
cell914	4146	68	4214	0.0161367	0.983863	hg
cell915	5626	178	5804	0.0306685	0.969331	hg
cell916	75710	990	76700	0.0129074	0.987093	hg
cell917	113783	1420	115203	0.0123261	0.987674	hg
cell918	141627	1582	143209	0.0110468	0.988953	hg
cell919	81672	1408	83080	0.0169475	0.983052	hg
cell920	183498	1892	185390	0.0102055	0.989794	hg
cell921	113636	1472	115108	0.012788	0.987212	hg
cell922	44745	1034	45779	0.0225868	0.977413	hg
cell923	72571	1004	73575	0.0136459	0.986354	hg
cell924	81816	1214	83030	0.0146212	0.985379	hg
cell925	58761	860	59621	0.0144244	0.985576	hg
cell926	32116	766	32882	0.0232954	0.976705	hg
cell927	130091	1178	131269	0.00897394	0.991026	hg
cell928	74559	1066	75625	0.0140959	0.985904	hg
cell929	38677	838	39515	0.0212071	0.978793	hg
cell930	116900	1576	118476	0.0133023	0.986698	hg
cell931	88957	1186	90143	0.0131569	0.986843	hg
cell932	59379	1140	60519	0.0188371	0.981163	hg
cell933	139089	1300	140389	0.00925998	0.99074	hg
cell934	94356	1150	95506	0.0120411	0.987959	hg
cell935	38372	935	39307	0.0237871	0.976213	hg
cell936	54622	872	55494	0.0157134	0.984287	hg
cell937	83568	1221	84789	0.0144005	0.9856	hg
cell938	71417	704	72121	0.00976137	0.990239	hg
cell939	39819	730	40549	0.0180029	0.981997	hg
cell940	101129	1150	102279	0.0112438	0.988756	hg
cell941	61532	976	62508	0.015614	0.984386	hg
cell942	52539	1061	53600	0.0197948	0.980205	hg
cell943	94975	1121	96096	0.0116654	0.988335	hg
cell944	86826	1309	88135	0.0148522	0.985148	hg
cell945	66359	1110	67469	0.016452	0.983548	hg
cell946	119643	1448	121091	0.0119579	0.988042	hg
cell947	120325	1138	121463	0.00936911	0.990631	hg
cell948	64246	913	65159	0.0140119	0.985988	hg
cell949	35570	935	36505	0.0256129	0.974387	hg
cell950	103955	1376	105331	0.0130636	0.986936	hg
cell951	92232	1118	93350	0.0119764	0.988024	hg
cell952	53799	1011	54810	0.0184455	0.981554	hg
cell953	138939	1246	140185	0.00888825	0.991112	hg
cell954	86052	1420	87472	0.0162338	0.983766	hg
cell955	49595	953	50548	0.0188534	0.981147	hg
cell956	85621	1003	86624	0.0115788	0.988421	hg
cell957	132684	1884	134568	0.0140004	0.986	hg
cell958	105046	1617	106663	0.0151599	0.98484	hg
cell959	59181	796	59977	0.0132718	0.986728	hg
cell960	129024	1489	130513	0.0114088	0.988591	hg
cell961	82059	1131	83190	0.0135954	0.986405	hg
cell962	38941	1023	39964	0.025598	0.974402	hg
cell963	167953	1582	169535	0.00933141	0.990669	hg
cell964	100584	1250	101834	0.0122749	0.987725	hg
cell965	53851	1130	54981	0.0205526	0.979447	hg
cell966	133994	1492	135486	0.0110122	0.988988	hg
cell967	85750	1299	87049	0.0149226	0.985077	hg
cell968	52729	1197	53926	0.0221971	0.977803	hg
cell969	50083	1105	51188	0.0215871	0.978413	hg
cell970	112385	1114	113499	0.00981506	0.990185	hg
cell971	79351	1225	80576	0.015203	0.984797	hg
cell972	70838	1321	72159	0.0183068	0.981693	hg
cell973	125799	1381	127180	0.0108586	0.989141	hg
cell974	111443	1252	112695	0.0111096	0.98889	hg
cell975	41502	1028	42530	0.0241712	0.975829	hg
cell976	108947	1350	110297	0.0122397	0.98776	hg
cell977	76291	962	77253	0.0124526	0.987547	hg
cell978	41423	915	42338	0.0216118	0.978388	hg
cell979	152699	1583	154282	0.0102604	0.98974	hg
cell980	152632	1730	154362	0.0112074	0.988793	hg
cell981	91814	1157	92971	0.0124447	0.987555	hg
cell982	39438	972	40410	0.0240535	0.975947	hg
cell983	59369	803	60172	0.0133451	0.986655	hg
cell984	67849	933	68782	0.0135646	0.986435	hg
cell985	44481	907	45388	0.0199833	0.980017	hg
cell986	57967	795	58762	0.0135292	0.986471	hg
cell987	49532	801	50333	0.015914	0.984086	hg
cell988	36631	709	37340	0.0189877	0.981012	hg
cell989	90405	949	91354	0.0103882	0.989612	hg
cell990	704	24244	24948	0.971781	0.0282187	mm
cell991	123658	1700	125358	0.0135612	0.986439	hg
cell992	61693	910	62603	0.014536	0.985464	hg
cell993	36917	863	37780	0.0228428	0.977157	hg
cell994	55359	736	56095	0.0131206	0.986879	hg
cell995	51643	846	52489	0.0161177	0.983882	hg
cell996	26607	513	27120	0.0189159	0.981084	hg
cell997	720	10895	11615	0.938011	0.0619888	mm
cell998	615	13569	14184	0.956641	0.0433587	mm
cell999	871	13929	14800	0.941149	0.0588514	mm
cell1000	577	8496	9073	0.936405	0.0635953	mm
cell1001	528	10339	10867	0.951413	0.0485875	mm
cell1002	81075	1708	82783	0.0206323	0.979368	hg
cell1003	953	24723	25676	0.962884	0.0371164	mm
cell1004	416	9486	9902	0.957988	0.0420117	mm
cell1005	411	12859	13270	0.969028	0.0309721	mm
cell1006	658	13627	14285	0.953938	0.0460623	mm
cell1007	611	7250	7861	0.922275	0.0777255	mm
cell1008	470	10534	11004	0.957288	0.0427117	mm
cell1009	755	11716	12471	0.93946	0.0605405	mm
cell1010	559	13091	13650	0.959048	0.0409524	mm
cell1011	573	15823	16396	0.965052	0.0349475	mm
cell1012	802	12671	13473	0.940474	0.0595265	mm
cell1013	129516	1520	131036	0.0115999	0.9884	hg
cell1014	633	14274	14907	0.957537	0.0424633	mm
cell1015	696	10907	11603	0.940016	0.0599845	mm
cell1016	852	20416	21268	0.95994	0.0400602	mm
cell1017	426	6561	6987	0.93903	0.0609704	mm
cell1018	367	6362	6729	0.94546	0.0545401	mm
cell1019	588	10711	11299	0.94796	0.05204	mm
cell1020	439	8505	8944	0.950917	0.0490832	mm
cell1021	556	17209	17765	0.968703	0.0312975	mm
cell1022	755	17428	18183	0.958478	0.0415223	mm
cell1023	532	9913	10445	0.949067	0.0509335	mm
cell1024	164885	2070	166955	0.0123986	0.987601	hg
cell1025	471	15357	15828	0.970243	0.0297574	mm
cell1026	917	15274	16191	0.943364	0.0566364	mm
cell1027	456	6569	7025	0.935089	0.064911	mm
cell1028	320	7404	7724	0.958571	0.0414293	mm
cell1029	653	13231	13884	0.952967	0.0470326	mm
cell1030	612	10074	10686	0.942729	0.0572712	mm
cell1031	516	17094	17610	0.970698	0.0293015	mm
cell1032	1048	19639	20687	0.94934	0.0506598	mm
cell1033	698	8503	9201	0.924139	0.0758613	mm
cell1034	642	18137	18779	0.965813	0.0341871	mm
cell1035	59350	1372	60722	0.0225948	0.977405	hg
cell1036	1018	18175	19193	0.94696	0.0530402	mm
cell1037	584	10274	10858	0.946215	0.0537852	mm
cell1038	482	19527	20009	0.975911	0.0240892	mm
cell1039	749	12655	13404	0.944121	0.0558788	mm
cell1040	437	6494	6931	0.93695	0.0630501	mm
cell1041	553	14985	15538	0.96441	0.0355902	mm
cell1042	3334	13325	16659	0.799868	0.200132	undefined
cell1043	665	10753	11418	0.941759	0.0582414	mm
cell1044	602	15403	16005	0.962387	0.0376132	mm
cell1045	1013	24486	25499	0.960273	0.039727	mm
cell1046	84511	1213	85724	0.0141501	0.98585	hg
cell1047	602	6905	7507	0.919808	0.0801918	mm
cell1048	592	11504	12096	0.951058	0.0489418	mm
cell1049	1168	22017	23185	0.949623	0.0503774	mm
cell1050	866	18818	19684	0.956005	0.0439951	mm
cell1051	526	12737	13263	0.960341	0.0396592	mm
cell1052	893	18773	19666	0.954592	0.0454083	mm
cell1053	475	8186	8661	0.945156	0.0548436	mm
cell1054	522	15446	15968	0.96731	0.0326904	mm
cell1055	721	19844	20565	0.96494	0.0350596	mm
cell1056	884	8077	8961	0.90135	0.0986497	mm
cell1057	104076	1278	105354	0.0121305	0.987869	hg
cell1058	611	21375	21986	0.97221	0.0277904	mm
cell1059	737	14079	14816	0.950256	0.0497435	mm
cell1060	469	6978	7447	0.937022	0.0629784	mm
cell1061	468	14292	14760	0.968293	0.0317073	mm
cell1062	902	24316	25218	0.964232	0.0357681	mm
cell1063	604	8440	9044	0.933215	0.0667846	mm
cell1064	352	9087	9439	0.962708	0.0372921	mm
cell1065	561	15892	16453	0.965903	0.0340971	mm
cell1066	346	4291	4637	0.925383	0.0746172	mm
cell1067	306	4811	5117	0.940199	0.0598007	mm
cell1068	74551	1273	75824	0.0167889	0.983211	hg
cell1069	642	6502	7144	0.910134	0.0898656	mm
cell1070	460	6676	7136	0.935538	0.0644619	mm
cell1071	419	7583	8002	0.947638	0.0523619	mm
cell1072	670	13712	14382	0.953414	0.046586	mm
cell1073	579	12468	13047	0.955622	0.044378	mm
cell1074	411	8442	8853	0.953575	0.0464249	mm
cell1075	624	17153	17777	0.964898	0.0351015	mm
cell1076	609	3446	4055	0.849815	0.150185	undefined
cell1077	89721	1223	90944	0.0134478	0.986552	hg
cell1078	115500	1762	117262	0.0150262	0.984974	hg
cell1079	912	32589	33501	0.972777	0.0272231	mm
cell1080	63847	1632	65479	0.024924	0.975076	hg
cell1081	102360	1357	103717	0.0130837	0.986916	hg
cell1082	542	3463	4005	0.864669	0.135331	undefined
cell1083	140101	1783	141884	0.0125666	0.987433	hg
cell1084	54312	1362	55674	0.0244638	0.975536	hg
cell1085	506	4679	5185	0.902411	0.0975892	mm
cell1086	105162	1400	106562	0.0131379	0.986862	hg
cell1087	100595	1353	101948	0.0132715	0.986729	hg
cell1088	8892	251	9143	0.0274527	0.972547	hg
cell1089	5246	180	5426	0.0331736	0.966826	hg
cell1090	4338	90	4428	0.0203252	0.979675	hg
cell1091	6116	168	6284	0.0267346	0.973265	hg
cell1092	6385	162	6547	0.0247442	0.975256	hg
cell1093	5596	136	5732	0.0237264	0.976274	hg
cell1094	4122	118	4240	0.0278302	0.97217	hg
cell1095	5823	165	5988	0.0275551	0.972445	hg
cell1096	43025	1183	44208	0.0267599	0.97324	hg
cell1097	4314	132	4446	0.0296896	0.97031	hg
cell1098	14817	297	15114	0.0196507	0.980349	hg
cell1099	9781	244	10025	0.0243392	0.975661	hg
cell1100	5549	155	5704	0.0271739	0.972826	hg
cell1101	5300	142	5442	0.0260933	0.973907	hg
cell1102	111165	1636	112801	0.0145034	0.985497	hg
cell1103	4471	55	4526	0.012152	0.987848	hg
cell1104	7547	212	7759	0.0273231	0.972677	hg
cell1105	7128	227	7355	0.0308634	0.969137	hg
cell1106	6414	174	6588	0.0264117	0.973588	hg
cell1107	10280	128	10408	0.0122982	0.987702	hg
cell1108	4252	64	4316	0.0148285	0.985171	hg
cell1109	4558	124	4682	0.0264844	0.973516	hg
cell1110	5178	155	5333	0.0290643	0.970936	hg
cell1111	180168	2603	182771	0.0142419	0.985758	hg
cell1112	6515	222	6737	0.0329524	0.967048	hg
cell1113	11940	272	12212	0.0222732	0.977727	hg
cell1114	10333	267	10600	0.0251887	0.974811	hg
cell1115	6369	140	6509	0.0215087	0.978491	hg
cell1116	6577	113	6690	0.0168909	0.983109	hg
cell1117	5474	180	5654	0.0318359	0.968164	hg
cell1118	8329	212	8541	0.0248214	0.975179	hg
cell1119	5379	120	5499	0.0218221	0.978178	hg
cell1120	51570	1450	53020	0.0273482	0.972652	hg
cell1121	4533	158	4691	0.0336815	0.966318	hg
cell1122	15187	369	15556	0.0237208	0.976279	hg
cell1123	5783	152	5935	0.0256108	0.974389	hg
cell1124	6507	184	6691	0.0274996	0.9725	hg
cell1125	5219	189	5408	0.0349482	0.965052	hg
cell1126	5745	116	5861	0.0197918	0.980208	hg
cell1127	14301	377	14678	0.0256847	0.974315	hg
cell1128	5020	155	5175	0.0299517	0.970048	hg
cell1129	587	12575	13162	0.955402	0.0445981	mm
cell1130	137951	1533	139484	0.0109905	0.989009	hg
cell1131	5420	155	5575	0.0278027	0.972197	hg
cell1132	8889	155	9044	0.0171384	0.982862	hg
cell1133	7467	168	7635	0.0220039	0.977996	hg
cell1134	5326	138	5464	0.0252562	0.974744	hg
cell1135	6644	167	6811	0.0245192	0.975481	hg
cell1136	5160	158	5318	0.0297104	0.97029	hg
cell1137	6268	171	6439	0.0265569	0.973443	hg
cell1138	150168	2244	152412	0.0147233	0.985277	hg
cell1139	4087	110	4197	0.0262092	0.973791	hg
cell1140	9454	206	9660	0.0213251	0.978675	hg
cell1141	4187	117	4304	0.027184	0.972816	hg
cell1142	23341	202	23543	0.00858005	0.99142	hg
cell1143	4463	118	4581	0.0257586	0.974241	hg
cell1144	60175	1392	61567	0.0226095	0.97739	hg
cell1145	92344	1168	93512	0.0124904	0.98751	hg
cell1146	112749	1367	114116	0.011979	0.988021	hg
cell1147	56035	1101	57136	0.0192698	0.98073	hg
cell1148	101101	1203	102304	0.0117591	0.988241	hg
cell1149	121105	1800	122905	0.0146455	0.985355	hg
cell1150	44142	996	45138	0.0220657	0.977934	hg
cell1151	55981	763	56744	0.0134464	0.986554	hg
cell1152	122792	1508	124300	0.0121319	0.987868	hg
cell1153	45303	809	46112	0.0175442	0.982456	hg
cell1154	97173	1101	98274	0.0112034	0.988797	hg
cell1155	67726	851	68577	0.0124094	0.987591	hg
cell1156	73776	1259	75035	0.0167788	0.983221	hg
cell1157	34603	724	35327	0.0204942	0.979506	hg
cell1158	110092	1209	111301	0.0108624	0.989138	hg
cell1159	138032	1914	139946	0.0136767	0.986323	hg
cell1160	56885	1032	57917	0.0178186	0.982181	hg
cell1161	84234	1112	85346	0.0130293	0.986971	hg
cell1162	168148	2025	170173	0.0118997	0.9881	hg
cell1163	65172	1128	66300	0.0170136	0.982986	hg
cell1164	55548	1183	56731	0.0208528	0.979147	hg
cell1165	109062	1733	110795	0.0156415	0.984358	hg
cell1166	119806	1089	120895	0.00900782	0.990992	hg
cell1167	85426	1128	86554	0.0130323	0.986968	hg
cell1168	58473	908	59381	0.0152911	0.984709	hg
cell1169	95280	1412	96692	0.0146031	0.985397	hg
cell1170	37464	879	38343	0.0229247	0.977075	hg
cell1171	61753	1059	62812	0.0168598	0.98314	hg
cell1172	120119	1483	121602	0.0121955	0.987804	hg
cell1173	54394	1120	55514	0.0201751	0.979825	hg
cell1174	57053	914	57967	0.0157676	0.984232	hg
cell1175	85511	1368	86879	0.015746	0.984254	hg
cell1176	44280	1054	45334	0.0232497	0.97675	hg
cell1177	40535	969	41504	0.0233471	0.976653	hg
cell1178	79352	946	80298	0.0117811	0.988219	hg
cell1179	92748	1497	94245	0.0158841	0.984116	hg
cell1180	46007	981	46988	0.0208777	0.979122	hg
cell1181	88216	1204	89420	0.0134645	0.986535	hg
cell1182	107587	1637	109224	0.0149875	0.985012	hg
cell1183	51037	928	51965	0.0178582	0.982142	hg
cell1184	74734	890	75624	0.0117688	0.988231	hg
cell1185	102418	1664	104082	0.0159874	0.984013	hg
cell1186	37185	703	37888	0.0185547	0.981445	hg
cell1187	104014	1359	105373	0.012897	0.987103	hg
cell1188	79788	935	80723	0.0115828	0.988417	hg
cell1189	100101	1327	101428	0.0130832	0.986917	hg
cell1190	35394	755	36149	0.0208858	0.979114	hg
cell1191	194174	1977	196151	0.010079	0.989921	hg
cell1192	107467	1624	109091	0.0148867	0.985113	hg
cell1193	51963	1014	52977	0.0191404	0.98086	hg
cell1194	97789	1137	98926	0.0114934	0.988507	hg
cell1195	190673	2604	193277	0.0134729	0.986527	hg
cell1196	55406	1004	56410	0.0177983	0.982202	hg
cell1197	73822	997	74819	0.0133255	0.986675	hg
cell1198	135140	1864	137004	0.0136054	0.986395	hg
cell1199	74947	1325	76272	0.017372	0.982628	hg
cell1200	58542	980	59522	0.0164645	0.983535	hg
cell1201	86410	982	87392	0.0112367	0.988763	hg
cell1202	75293	1091	76384	0.0142831	0.985717	hg
cell1203	50259	907	51166	0.0177266	0.982273	hg
cell1204	70166	893	71059	0.012567	0.987433	hg
cell1205	129436	1608	131044	0.0122707	0.987729	hg
cell1206	36316	789	37105	0.021264	0.978736	hg
cell1207	83909	1411	85320	0.0165377	0.983462	hg
cell1208	84721	1389	86110	0.0161305	0.983869	hg
cell1209	48152	1213	49365	0.0245721	0.975428	hg
cell1210	38932	1017	39949	0.0254575	0.974543	hg
cell1211	62834	869	63703	0.0136414	0.986359	hg
cell1212	83093	1067	84160	0.0126782	0.987322	hg
cell1213	46919	781	47700	0.0163732	0.983627	hg
cell1214	57264	789	58053	0.013591	0.986409	hg
cell1215	50199	822	51021	0.016111	0.983889	hg
cell1216	23605	467	24072	0.0194001	0.9806	hg
cell1217	65661	1319	66980	0.0196924	0.980308	hg
cell1218	58197	1126	59323	0.0189808	0.981019	hg
cell1219	43361	724	44085	0.0164228	0.983577	hg
cell1220	146793	1602	148395	0.0107955	0.989204	hg
cell1221	103448	1168	104616	0.0111646	0.988835	hg
cell1222	86129	1040	87169	0.0119308	0.988069	hg
cell1223	40682	709	41391	0.0171293	0.982871	hg
cell1224	693	12122	12815	0.945923	0.0540773	mm
cell1225	880	24574	25454	0.965428	0.0345722	mm
cell1226	846	18516	19362	0.956306	0.0436938	mm
cell1227	615	9727	10342	0.940534	0.0594663	mm
cell1228	671	16544	17215	0.961022	0.0389776	mm
cell1229	719	23935	24654	0.970836	0.0291636	mm
cell1230	398	9508	9906	0.959822	0.0401777	mm
cell1231	834	24553	25387	0.967149	0.0328515	mm
cell1232	141958	2005	143963	0.0139272	0.986073	hg
cell1233	799	22034	22833	0.965007	0.0349932	mm
cell1234	428	13099	13527	0.96836	0.0316404	mm
cell1235	729	16720	17449	0.958221	0.0417789	mm
cell1236	978	40122	41100	0.976204	0.0237956	mm
cell1237	627	21338	21965	0.971455	0.0285454	mm
cell1238	717	16662	17379	0.958743	0.0412567	mm
cell1239	831	21202	22033	0.962284	0.0377162	mm
cell1240	536	15003	15539	0.965506	0.0344939	mm
cell1241	603	11876	12479	0.951679	0.0483212	mm
cell1242	780	16275	17055	0.954266	0.0457344	mm
cell1243	76028	1576	77604	0.0203082	0.979692	hg
cell1244	681	21287	21968	0.969	0.0309996	mm
cell1245	488	12901	13389	0.963552	0.0364478	mm
cell1246	679	16827	17506	0.961213	0.0387867	mm
cell1247	569	13055	13624	0.958235	0.0417645	mm
cell1248	847	29147	29994	0.971761	0.028239	mm
cell1249	760	25042	25802	0.970545	0.0294551	mm
cell1250	613	18235	18848	0.967477	0.0325233	mm
cell1251	435	8861	9296	0.953206	0.0467943	mm
cell1252	829	27883	28712	0.971127	0.0288729	mm
cell1253	520	17030	17550	0.97037	0.0296296	mm
cell1254	201461	1818	203279	0.00894337	0.991057	hg
cell1255	465	9062	9527	0.951191	0.0488086	mm
cell1256	507	13788	14295	0.964533	0.0354669	mm
cell1257	694	27776	28470	0.975623	0.0243765	mm
cell1258	601	10574	11175	0.946219	0.0537808	mm
cell1259	828	22203	23031	0.964048	0.0359515	mm
cell1260	935	44693	45628	0.979508	0.0204918	mm
cell1261	623	11677	12300	0.94935	0.0506504	mm
cell1262	1007	31229	32236	0.968762	0.0312384	mm
cell1263	820	28093	28913	0.971639	0.0283609	mm
cell1264	534	9883	10417	0.948738	0.0512624	mm
cell1265	121837	1930	123767	0.0155938	0.984406	hg
cell1266	680	18419	19099	0.964396	0.035604	mm
cell1267	409	15758	16167	0.974702	0.0252984	mm
cell1268	469	8111	8580	0.945338	0.054662	mm
cell1269	789	21706	22495	0.964926	0.0350745	mm
cell1270	614	18844	19458	0.968445	0.0315551	mm
cell1271	771	17677	18448	0.958207	0.0417931	mm
cell1272	711	21197	21908	0.967546	0.0324539	mm
cell1273	733	19521	20254	0.96381	0.0361904	mm
cell1274	583	13939	14522	0.959854	0.040146	mm
cell1275	1089	34919	36008	0.969757	0.0302433	mm
cell1276	68927	1517	70444	0.0215348	0.978465	hg
cell1277	780	23097	23877	0.967333	0.0326674	mm
cell1278	560	8770	9330	0.939979	0.0600214	mm
cell1279	803	24925	25728	0.968789	0.0312111	mm
cell1280	626	29101	29727	0.978942	0.0210583	mm
cell1281	610	15157	15767	0.961312	0.0386884	mm
cell1282	829	19228	20057	0.958668	0.0413322	mm
cell1283	682	22028	22710	0.969969	0.0300308	mm
cell1284	508	9077	9585	0.947001	0.0529995	mm
cell1285	688	16574	17262	0.960144	0.0398563	mm
cell1286	573	16622	17195	0.966676	0.0333236	mm
cell1287	136055	1950	138005	0.0141299	0.98587	hg
cell1288	518	8690	9208	0.943745	0.0562554	mm
cell1289	705	21071	21776	0.967625	0.0323751	mm
cell1290	579	19299	19878	0.970872	0.0291277	mm
cell1291	560	7858	8418	0.933476	0.0665241	mm
cell1292	668	21059	21727	0.969255	0.0307452	mm
cell1293	493	13511	14004	0.964796	0.0352042	mm
cell1294	437	7282	7719	0.943386	0.0566136	mm
cell1295	428	8060	8488	0.949576	0.0504241	mm
cell1296	444	7949	8393	0.947099	0.0529012	mm
cell1297	625	16198	16823	0.962848	0.0371515	mm
cell1298	115018	1844	116862	0.0157793	0.984221	hg
cell1299	627	17824	18451	0.966018	0.0339819	mm
cell1300	483	15686	16169	0.970128	0.029872	mm
cell1301	478	6688	7166	0.933296	0.0667039	mm
cell1302	556	21173	21729	0.974412	0.0255879	mm
cell1303	612	9721	10333	0.940772	0.0592277	mm
cell1304	339	4705	5044	0.932791	0.0672086	mm
cell1305	79326	1315	80641	0.0163068	0.983693	hg
cell1306	114953	1415	116368	0.0121597	0.98784	hg
cell1307	489	3930	4419	0.889341	0.110659	undefined
cell1308	128620	1881	130501	0.0144137	0.985586	hg
cell1309	632	24308	24940	0.974659	0.0253408	mm
cell1310	56581	1407	57988	0.0242636	0.975736	hg
cell1311	136898	1664	138562	0.0120091	0.987991	hg
cell1312	132214	1928	134142	0.0143728	0.985627	hg
cell1313	59294	1595	60889	0.0261952	0.973805	hg
cell1314	3911	126	4037	0.0312113	0.968789	hg
cell1315	105048	1331	106379	0.0125119	0.987488	hg
cell1316	5388	122	5510	0.0221416	0.977858	hg
cell1317	5877	168	6045	0.0277916	0.972208	hg
cell1318	4368	132	4500	0.0293333	0.970667	hg
cell1319	6685	173	6858	0.025226	0.974774	hg
cell1320	117087	1629	118716	0.0137218	0.986278	hg
cell1321	6415	248	6663	0.0372205	0.96278	hg
cell1322	6031	220	6251	0.0351944	0.964806	hg
cell1323	60124	1542	61666	0.0250057	0.974994	hg
cell1324	5604	150	5754	0.0260688	0.973931	hg
cell1325	4260	165	4425	0.0372881	0.962712	hg
cell1326	11551	257	11808	0.0217649	0.978235	hg
cell1327	102096	970	103066	0.00941145	0.990589	hg
cell1328	4805	184	4989	0.0368811	0.963119	hg
cell1329	6171	143	6314	0.0226481	0.977352	hg
cell1330	100800	1524	102324	0.0148939	0.985106	hg
cell1331	3896	124	4020	0.0308458	0.969154	hg
cell1332	6490	151	6641	0.0227375	0.977262	hg
cell1333	4284	160	4444	0.0360036	0.963996	hg
cell1334	8298	230	8528	0.02697	0.97303	hg
cell1335	7989	208	8197	0.0253751	0.974625	hg
cell1336	7576	146	7722	0.018907	0.981093	hg
cell1337	41787	989	42776	0.0231204	0.97688	hg
cell1338	4417	120	4537	0.0264492	0.973551	hg
cell1339	4408	106	4514	0.0234825	0.976518	hg
cell1340	4787	111	4898	0.0226623	0.977338	hg
cell1341	3942	98	4040	0.0242574	0.975743	hg
cell1342	494	10661	11155	0.955715	0.0442851	mm
cell1343	65302	832	66134	0.0125805	0.987419	hg
cell1344	3930	114	4044	0.0281899	0.97181	hg
cell1345	142061	1673	143734	0.0116396	0.98836	hg
cell1346	118137	2157	120294	0.0179311	0.982069	hg
cell1347	140081	2096	142177	0.0147422	0.985258	hg
cell1348	82432	1529	83961	0.0182108	0.981789	hg
cell1349	131970	1556	133526	0.0116532	0.988347	hg
cell1350	112726	1591	114317	0.0139174	0.986083	hg
cell1351	100428	1774	102202	0.0173578	0.982642	hg
cell1352	113073	1636	114709	0.0142622	0.985738	hg
cell1353	88765	1370	90135	0.0151994	0.984801	hg
cell1354	61510	1117	62627	0.0178358	0.982164	hg
cell1355	162205	1850	164055	0.0112767	0.988723	hg
cell1356	97303	1521	98824	0.015391	0.984609	hg
cell1357	44409	901	45310	0.0198852	0.980115	hg
cell1358	66931	1254	68185	0.0183911	0.981609	hg
cell1359	123468	1319	124787	0.01057	0.98943	hg
cell1360	145370	1970	147340	0.0133704	0.98663	hg
cell1361	58991	1083	60074	0.0180278	0.981972	hg
cell1362	116539	1382	117921	0.0117197	0.98828	hg
cell1363	148228	2199	150427	0.0146184	0.985382	hg
cell1364	55360	1154	56514	0.0204197	0.97958	hg
cell1365	90592	1345	91937	0.0146296	0.98537	hg
cell1366	83667	966	84633	0.011414	0.988586	hg
cell1367	65417	1155	66572	0.0173496	0.98265	hg
cell1368	97848	1225	99073	0.0123646	0.987635	hg
cell1369	92129	1204	93333	0.0129	0.9871	hg
cell1370	85521	1533	87054	0.0176098	0.98239	hg
cell1371	62300	1261	63561	0.0198392	0.980161	hg
cell1372	96066	1109	97175	0.0114124	0.988588	hg
cell1373	84380	1672	86052	0.0194301	0.98057	hg
cell1374	43393	982	44375	0.0221296	0.97787	hg
cell1375	92709	1180	93889	0.012568	0.987432	hg
cell1376	109477	1410	110887	0.0127156	0.987284	hg
cell1377	44866	939	45805	0.0204999	0.9795	hg
cell1378	104887	1375	106262	0.0129397	0.98706	hg
cell1379	126441	1759	128200	0.0137207	0.986279	hg
cell1380	118686	1895	120581	0.0157156	0.984284	hg
cell1381	57786	1248	59034	0.0211404	0.97886	hg
cell1382	120447	1357	121804	0.0111408	0.988859	hg
cell1383	116421	1872	118293	0.0158251	0.984175	hg
cell1384	59588	1214	60802	0.0199664	0.980034	hg
cell1385	151454	1189	152643	0.00778942	0.992211	hg
cell1386	90416	1926	92342	0.0208572	0.979143	hg
cell1387	58527	920	59447	0.015476	0.984524	hg
cell1388	88767	1066	89833	0.0118665	0.988134	hg
cell1389	107874	1571	109445	0.0143542	0.985646	hg
cell1390	60821	1528	62349	0.0245072	0.975493	hg
cell1391	60339	1192	61531	0.0193723	0.980628	hg
cell1392	127079	1470	128549	0.0114353	0.988565	hg
cell1393	134268	1917	136185	0.0140764	0.985924	hg
cell1394	64070	1215	65285	0.0186107	0.981389	hg
cell1395	128634	1389	130023	0.0106827	0.989317	hg
cell1396	111341	1960	113301	0.0172991	0.982701	hg
cell1397	103882	1775	105657	0.0167996	0.9832	hg
cell1398	131689	1389	133078	0.0104375	0.989563	hg
cell1399	93340	1854	95194	0.019476	0.980524	hg
cell1400	70128	1404	71532	0.0196276	0.980372	hg
cell1401	103021	1101	104122	0.0105741	0.989426	hg
cell1402	88146	1087	89233	0.0121816	0.987818	hg
cell1403	154612	1520	156132	0.00973535	0.990265	hg
cell1404	88928	1617	90545	0.0178585	0.982141	hg
cell1405	130299	1572	131871	0.0119207	0.988079	hg
cell1406	106486	1453	107939	0.0134613	0.986539	hg
cell1407	53893	1121	55014	0.0203766	0.979623	hg
cell1408	94059	1183	95242	0.012421	0.987579	hg
cell1409	95672	1456	97128	0.0149905	0.985009	hg
cell1410	63958	1404	65362	0.0214804	0.97852	hg
cell1411	73794	1012	74806	0.0135283	0.986472	hg
cell1412	141441	2041	143482	0.0142248	0.985775	hg
cell1413	187996	2566	190562	0.0134654	0.986535	hg
cell1414	48175	1014	49189	0.0206144	0.979386	hg
cell1415	98266	1158	99424	0.0116471	0.988353	hg
cell1416	56998	908	57906	0.0156806	0.984319	hg
cell1417	32608	655	33263	0.0196915	0.980308	hg
cell1418	122729	1475	124204	0.0118756	0.988124	hg
cell1419	109755	1437	111192	0.0129236	0.987076	hg
cell1420	45160	1331	46491	0.0286292	0.971371	hg
cell1421	75425	863	76288	0.0113124	0.988688	hg
cell1422	69542	1308	70850	0.0184615	0.981538	hg
cell1423	66361	1116	67477	0.016539	0.983461	hg
cell1424	32490	705	33195	0.0212381	0.978762	hg
cell1425	998	35529	36527	0.972678	0.0273223	mm
cell1426	853	19877	20730	0.958852	0.0411481	mm
cell1427	639	16967	17606	0.963706	0.0362944	mm
cell1428	650	11184	11834	0.945074	0.0549265	mm
cell1429	759	18531	19290	0.960653	0.0393468	mm
cell1430	926	19799	20725	0.95532	0.0446803	mm
cell1431	442	10343	10785	0.959017	0.0409828	mm
cell1432	693	13199	13892	0.950115	0.0498848	mm
cell1433	509	18075	18584	0.972611	0.0273892	mm
cell1434	409	7141	7550	0.945828	0.0541722	mm
cell1435	779	12963	13742	0.943312	0.0566875	mm
cell1436	751	19424	20175	0.962776	0.0372243	mm
cell1437	623	25320	25943	0.975986	0.0240142	mm
cell1438	578	10613	11191	0.948351	0.0516486	mm
cell1439	805	21711	22516	0.964248	0.0357524	mm
cell1440	519	20848	21367	0.97571	0.0242898	mm
cell1441	611	12386	12997	0.952989	0.0470108	mm
cell1442	809	18652	19461	0.95843	0.0415703	mm
cell1443	637	24901	25538	0.975057	0.0249432	mm
cell1444	601	9170	9771	0.938491	0.0615085	mm
cell1445	536	15490	16026	0.966554	0.0334457	mm
cell1446	478	15410	15888	0.969914	0.0300856	mm
cell1447	586	10438	11024	0.946843	0.0531567	mm
cell1448	516	14843	15359	0.966404	0.0335959	mm
cell1449	539	12765	13304	0.959486	0.0405141	mm
cell1450	625	17407	18032	0.965339	0.0346606	mm
cell1451	603	16864	17467	0.965478	0.0345222	mm
cell1452	577	18687	19264	0.970048	0.0299522	mm
cell1453	773	17481	18254	0.957653	0.0423469	mm
cell1454	605	15852	16457	0.963238	0.0367625	mm
cell1455	488	12422	12910	0.9622	0.0378002	mm
cell1456	511	10676	11187	0.954322	0.045678	mm
cell1457	556	10736	11292	0.950762	0.0492384	mm
cell1458	563	20607	21170	0.973406	0.0265942	mm
cell1459	722	16913	17635	0.959059	0.0409413	mm
cell1460	854	17040	17894	0.952275	0.0477255	mm
cell1461	626	19328	19954	0.968628	0.0313722	mm
cell1462	618	12035	12653	0.951158	0.0488422	mm
cell1463	901	17635	18536	0.951392	0.0486081	mm
cell1464	589	19707	20296	0.97098	0.0290205	mm
cell1465	553	17807	18360	0.96988	0.0301198	mm
cell1466	754	19252	20006	0.962311	0.0376887	mm
cell1467	431	17944	18375	0.976544	0.0234558	mm
cell1468	381	5435	5816	0.934491	0.0655089	mm
cell1469	473	9528	10001	0.952705	0.0472953	mm
cell1470	677	11781	12458	0.945657	0.0543426	mm
cell1471	506	17883	18389	0.972484	0.0275165	mm
cell1472	594	12680	13274	0.955251	0.0447491	mm
cell1473	895	19052	19947	0.955131	0.0448689	mm
cell1474	596	19264	19860	0.96999	0.0300101	mm
cell1475	661	16298	16959	0.961024	0.0389764	mm
cell1476	979	21905	22884	0.957219	0.042781	mm
cell1477	818	25120	25938	0.968463	0.0315367	mm
cell1478	534	14366	14900	0.964161	0.0358389	mm
cell1479	458	13049	13507	0.966092	0.0339083	mm
cell1480	1079	18588	19667	0.945137	0.0548635	mm
cell1481	786	28393	29179	0.973063	0.0269372	mm
cell1482	697	18567	19264	0.963819	0.0361815	mm
cell1483	828	16294	17122	0.951641	0.0483588	mm
cell1484	547	17378	17925	0.969484	0.030516	mm
cell1485	521	10700	11221	0.953569	0.0464308	mm
cell1486	744	14747	15491	0.951972	0.0480279	mm
cell1487	454	20669	21123	0.978507	0.0214932	mm
cell1488	538	10679	11217	0.952037	0.0479629	mm
cell1489	739	13836	14575	0.949297	0.0507033	mm
cell1490	486	10955	11441	0.957521	0.0424788	mm
cell1491	558	24175	24733	0.977439	0.022561	mm
cell1492	486	12505	12991	0.962589	0.0374105	mm
cell1493	804	17705	18509	0.956562	0.0434383	mm
cell1494	672	23246	23918	0.971904	0.028096	mm
cell1495	389	10409	10798	0.963975	0.0360252	mm
cell1496	488	6196	6684	0.92699	0.0730102	mm
cell1497	374	8247	8621	0.956618	0.0433824	mm
cell1498	473	7877	8350	0.943353	0.0566467	mm
cell1499	663	14070	14733	0.954999	0.045001	mm
cell1500	445	19685	20130	0.977894	0.0221063	mm
cell1501	251	5098	5349	0.953075	0.0469247	mm
cell1502	394	7905	8299	0.952524	0.0474756	mm
cell1503	782	19629	20411	0.961687	0.0383127	mm
cell1504	679	15367	16046	0.957684	0.0423158	mm
cell1505	547	5637	6184	0.911546	0.0884541	mm
cell1506	446	5541	5987	0.925505	0.0744947	mm
cell1507	763	52712	53475	0.985732	0.0142683	mm
cell1508	384	3804	4188	0.908309	0.0916905	mm
cell1509	398	3612	4010	0.900748	0.0992519	mm
cell1510	439	4363	4802	0.90858	0.0914202	mm
cell1511	402	11931	12333	0.967405	0.0325955	mm
cell1512	494	4087	4581	0.892163	0.107837	undefined
cell1513	549	5121	5670	0.903175	0.0968254	mm
cell1514	337	5820	6157	0.945266	0.0547344	mm
cell1515	481	5141	5622	0.914443	0.0855567	mm
cell1516	515	4451	4966	0.896295	0.103705	undefined
cell1517	380	3863	4243	0.910441	0.0895593	mm
cell1518	470	21538	22008	0.978644	0.0213559	mm
cell1519	574	7228	7802	0.926429	0.0735709	mm
cell1520	560	6147	6707	0.916505	0.0834949	mm
cell1521	395	4005	4400	0.910227	0.0897727	mm
cell1522	483	4681	5164	0.906468	0.0935321	mm
cell1523	413	3863	4276	0.903414	0.0965856	mm
cell1524	592	4230	4822	0.877229	0.122771	undefined
cell1525	583	29637	30220	0.980708	0.0192919	mm
cell1526	485	25431	25916	0.981286	0.0187143	mm
cell1527	504	9698	10202	0.950598	0.0494021	mm
cell1528	526	3893	4419	0.880969	0.119031	undefined
cell1529	394	5526	5920	0.933446	0.0665541	mm
cell1530	525	4635	5160	0.898256	0.101744	undefined
cell1531	326	3958	4284	0.923903	0.0760971	mm
cell1532	511	4161	4672	0.890625	0.109375	undefined
cell1533	470	12145	12615	0.962743	0.0372572	mm
cell1534	7706	162	7868	0.0205897	0.97941	hg
cell1535	9643	342	9985	0.0342514	0.965749	hg
cell1536	10287	238	10525	0.0226128	0.977387	hg
cell1537	4761	112	4873	0.0229838	0.977016	hg
cell1538	9747	247	9994	0.0247148	0.975285	hg
cell1539	475	11444	11919	0.960148	0.0398523	mm
cell1540	12941	362	13303	0.0272119	0.972788	hg
cell1541	16889	447	17336	0.0257845	0.974216	hg
cell1542	10011	302	10313	0.0292834	0.970717	hg
cell1543	4409	118	4527	0.0260658	0.973934	hg
cell1544	9998	320	10318	0.0310138	0.968986	hg
cell1545	11480	282	11762	0.0239755	0.976024	hg
cell1546	5091	116	5207	0.0222777	0.977722	hg
cell1547	7263	227	7490	0.0303071	0.969693	hg
cell1548	9862	251	10113	0.0248195	0.97518	hg
cell1549	307	5768	6075	0.949465	0.050535	mm
cell1550	5761	192	5953	0.0322526	0.967747	hg
cell1551	8368	188	8556	0.0219729	0.978027	hg
cell1552	5519	70	5589	0.0125246	0.987475	hg
cell1553	4758	144	4902	0.0293758	0.970624	hg
cell1554	9140	282	9422	0.02993	0.97007	hg
cell1555	7309	280	7589	0.0368955	0.963104	hg
cell1556	9170	258	9428	0.0273653	0.972635	hg
cell1557	3999	80	4079	0.0196127	0.980387	hg
cell1558	456	12502	12958	0.964809	0.0351906	mm
cell1559	8907	331	9238	0.0358303	0.96417	hg
cell1560	9066	178	9244	0.0192557	0.980744	hg
cell1561	4814	170	4984	0.0341091	0.965891	hg
cell1562	10298	255	10553	0.0241637	0.975836	hg
cell1563	5344	110	5454	0.0201687	0.979831	hg
cell1564	8192	313	8505	0.0368019	0.963198	hg
cell1565	17493	246	17739	0.0138677	0.986132	hg
cell1566	5470	130	5600	0.0232143	0.976786	hg
cell1567	9342	316	9658	0.032719	0.967281	hg
cell1568	498	11365	11863	0.958021	0.0419793	mm
cell1569	12314	291	12605	0.0230861	0.976914	hg
cell1570	12790	262	13052	0.0200736	0.979926	hg
cell1571	6212	264	6476	0.0407659	0.959234	hg
cell1572	8601	304	8905	0.0341381	0.965862	hg
cell1573	13652	400	14052	0.0284657	0.971534	hg
cell1574	7866	224	8090	0.0276885	0.972311	hg
cell1575	6052	106	6158	0.0172134	0.982787	hg
cell1576	7948	244	8192	0.0297852	0.970215	hg
cell1577	9483	222	9705	0.0228748	0.977125	hg
cell1578	286	4279	4565	0.937349	0.0626506	mm
cell1579	4685	90	4775	0.0188482	0.981152	hg
cell1580	14539	451	14990	0.0300867	0.969913	hg
cell1581	15490	401	15891	0.0252344	0.974766	hg
cell1582	11118	106	11224	0.00944405	0.990556	hg
cell1583	12731	456	13187	0.0345795	0.96542	hg
cell1584	11642	212	11854	0.0178843	0.982116	hg
cell1585	5781	152	5933	0.0256194	0.974381	hg
cell1586	12258	292	12550	0.0232669	0.976733	hg
cell1587	15561	296	15857	0.0186668	0.981333	hg
cell1588	6627	86	6713	0.012811	0.987189	hg
cell1589	341	8411	8752	0.961037	0.0389625	mm
cell1590	8788	276	9064	0.0304501	0.96955	hg
cell1591	8771	184	8955	0.0205472	0.979453	hg
cell1592	14765	372	15137	0.0245755	0.975424	hg
cell1593	11834	220	12054	0.0182512	0.981749	hg
cell1594	5634	199	5833	0.0341162	0.965884	hg
cell1595	29895	666	30561	0.0217925	0.978208	hg
cell1596	4097	138	4235	0.0325856	0.967414	hg
cell1597	1223	7980	9203	0.867109	0.132891	undefined
cell1598	5253	144	5397	0.0266815	0.973319	hg
cell1599	6793	194	6987	0.0277659	0.972234	hg
cell1600	9760	258	10018	0.0257536	0.974246	hg
cell1601	3923	128	4051	0.0315971	0.968403	hg
cell1602	4334	122	4456	0.0273788	0.972621	hg
cell1603	159396	1971	161367	0.0122144	0.987786	hg
cell1604	196326	2765	199091	0.0138881	0.986112	hg
cell1605	60125	1468	61593	0.0238339	0.976166	hg
cell1606	584	15161	15745	0.962909	0.0370911	mm
cell1607	324	6608	6932	0.95326	0.0467398	mm
cell1608	139073	1732	140805	0.0123007	0.987699	hg
cell1609	172161	1766	173927	0.0101537	0.989846	hg
cell1610	65417	1624	67041	0.024224	0.975776	hg
cell1611	104091	1362	105453	0.0129157	0.987084	hg
cell1612	113950	1620	115570	0.0140175	0.985983	hg
cell1613	39498	1090	40588	0.0268552	0.973145	hg
cell1614	241940	1886	243826	0.00773502	0.992265	hg
cell1615	155586	1831	157417	0.0116315	0.988368	hg
cell1616	71427	1480	72907	0.0202998	0.9797	hg
cell1617	164811	1982	166793	0.011883	0.988117	hg
cell1618	444	17002	17446	0.97455	0.02545	mm
cell1619	172883	1913	174796	0.0109442	0.989056	hg
cell1620	48748	1234	49982	0.0246889	0.975311	hg
cell1621	162283	1543	163826	0.00941853	0.990581	hg
cell1622	160943	1965	162908	0.012062	0.987938	hg
cell1623	45918	1209	47127	0.0256541	0.974346	hg
cell1624	136741	1371	138112	0.00992673	0.990073	hg
cell1625	107003	1233	108236	0.0113918	0.988608	hg
cell1626	53460	1095	54555	0.0200715	0.979929	hg
cell1627	96896	1372	98268	0.0139618	0.986038	hg
cell1628	89363	1436	90799	0.0158152	0.984185	hg
cell1629	567	12337	12904	0.95606	0.0439399	mm
cell1630	48489	1303	49792	0.0261689	0.973831	hg
cell1631	120080	1549	121629	0.0127354	0.987265	hg
cell1632	111542	1547	113089	0.0136795	0.986321	hg
cell1633	61419	1446	62865	0.0230017	0.976998	hg
cell1634	135809	1428	137237	0.0104054	0.989595	hg
cell1635	88174	1193	89367	0.0133494	0.986651	hg
cell1636	55535	1224	56759	0.0215649	0.978435	hg
cell1637	126016	1604	127620	0.0125686	0.987431	hg
cell1638	149081	1842	150923	0.0122049	0.987795	hg
cell1639	53470	1247	54717	0.02279	0.97721	hg
cell1640	342	5325	5667	0.939651	0.0603494	mm
cell1641	171717	1721	173438	0.00992285	0.990077	hg
cell1642	239232	3213	242445	0.0132525	0.986748	hg
cell1643	65378	1572	66950	0.0234802	0.97652	hg
cell1644	94393	1266	95659	0.0132345	0.986765	hg
cell1645	117952	1673	119625	0.0139854	0.986015	hg
cell1646	38709	1037	39746	0.0260907	0.973909	hg
cell1647	99694	1426	101120	0.0141021	0.985898	hg
cell1648	168033	2026	170059	0.0119135	0.988086	hg
cell1649	60156	1240	61396	0.0201968	0.979803	hg
cell1650	158293	1834	160127	0.0114534	0.988547	hg
cell1651	553	31702	32255	0.982855	0.0171446	mm
cell1652	149204	2083	151287	0.0137685	0.986231	hg
cell1653	63686	1382	65068	0.0212393	0.978761	hg
cell1654	136936	1678	138614	0.0121056	0.987894	hg
cell1655	175940	2429	178369	0.0136178	0.986382	hg
cell1656	72581	1653	74234	0.0222674	0.977733	hg
cell1657	123026	1481	124507	0.0118949	0.988105	hg
cell1658	153476	1867	155343	0.0120186	0.987981	hg
cell1659	54776	1281	56057	0.0228517	0.977148	hg
cell1660	166449	1888	168337	0.0112156	0.988784	hg
cell1661	113059	1555	114614	0.0135673	0.986433	hg
cell1662	976	29947	30923	0.968438	0.0315623	mm
cell1663	58146	1393	59539	0.0233964	0.976604	hg
cell1664	165627	1935	167562	0.011548	0.988452	hg
cell1665	123944	1571	125515	0.0125164	0.987484	hg
cell1666	55492	1227	56719	0.021633	0.978367	hg
cell1667	127836	1525	129361	0.0117887	0.988211	hg
cell1668	104495	1579	106074	0.0148858	0.985114	hg
cell1669	52584	1383	53967	0.0256268	0.974373	hg
cell1670	107445	1065	108510	0.00981476	0.990185	hg
cell1671	106241	1490	107731	0.0138307	0.986169	hg
cell1672	64370	1331	65701	0.0202584	0.979742	hg
cell1673	283	4213	4496	0.937055	0.0629448	mm
cell1674	101553	1212	102765	0.0117939	0.988206	hg
cell1675	80739	1161	81900	0.0141758	0.985824	hg
cell1676	56011	980	56991	0.0171957	0.982804	hg
cell1677	139518	1632	141150	0.0115622	0.988438	hg
cell1678	106499	1662	108161	0.015366	0.984634	hg
cell1679	55578	1379	56957	0.0242112	0.975789	hg
cell1680	101517	1160	102677	0.0112976	0.988702	hg
cell1681	126785	1306	128091	0.0101959	0.989804	hg
cell1682	37081	956	38037	0.0251334	0.974867	hg
cell1683	767	17690	18457	0.958444	0.041556	mm
cell1684	368	10287	10655	0.965462	0.0345378	mm
cell1685	890	21801	22691	0.960777	0.0392226	mm
cell1686	750	25007	25757	0.970882	0.0291183	mm
cell1687	796	16476	17272	0.953914	0.0460862	mm
cell1688	787	16229	17016	0.953749	0.0462506	mm
cell1689	563	22208	22771	0.975276	0.0247244	mm
cell1690	700	30104	30804	0.977276	0.0227243	mm
cell1691	643	11891	12534	0.9487	0.0513005	mm
cell1692	482	18078	18560	0.97403	0.0259698	mm
cell1693	674	13713	14387	0.953152	0.0468478	mm
cell1694	659	17768	18427	0.964237	0.0357627	mm
cell1695	564	13070	13634	0.958633	0.0413672	mm
cell1696	541	15562	16103	0.966404	0.0335962	mm
cell1697	641	9478	10119	0.936654	0.0633462	mm
cell1698	690	12632	13322	0.948206	0.051794	mm
cell1699	816	33041	33857	0.975899	0.0241014	mm
cell1700	623	18602	19225	0.967594	0.0324057	mm
cell1701	807	13289	14096	0.94275	0.0572503	mm
cell1702	559	16384	16943	0.967007	0.032993	mm
cell1703	611	17211	17822	0.965717	0.0342835	mm
cell1704	853	9048	9901	0.913847	0.0861529	mm
cell1705	469	13004	13473	0.96519	0.0348104	mm
cell1706	393	6228	6621	0.940643	0.0593566	mm
cell1707	553	16333	16886	0.967251	0.032749	mm
cell1708	668	17512	18180	0.963256	0.0367437	mm
cell1709	885	22202	23087	0.961667	0.0383333	mm
cell1710	519	11683	12202	0.957466	0.042534	mm
cell1711	828	20204	21032	0.960631	0.0393686	mm
cell1712	507	17013	17520	0.971062	0.0289384	mm
cell1713	593	13035	13628	0.956487	0.0435134	mm
cell1714	516	12340	12856	0.959863	0.0401369	mm
cell1715	490	23273	23763	0.97938	0.0206203	mm
cell1716	598	11069	11667	0.948744	0.0512557	mm
cell1717	952	31743	32695	0.970882	0.0291176	mm
cell1718	496	15863	16359	0.96968	0.0303197	mm
cell1719	825	19162	19987	0.958723	0.0412768	mm
cell1720	557	18258	18815	0.970396	0.029604	mm
cell1721	850	21812	22662	0.962492	0.0375077	mm
cell1722	979	16330	17309	0.94344	0.0565602	mm
cell1723	637	23077	23714	0.973138	0.0268618	mm
cell1724	474	9166	9640	0.95083	0.0491701	mm
cell1725	674	12054	12728	0.947046	0.0529541	mm
cell1726	427	11878	12305	0.965299	0.0347013	mm
cell1727	603	15422	16025	0.962371	0.0376287	mm
cell1728	815	11637	12452	0.934549	0.0654513	mm
cell1729	678	18968	19646	0.965489	0.0345108	mm
cell1730	548	15767	16315	0.966411	0.0335887	mm
cell1731	713	13171	13884	0.948646	0.0513541	mm
cell1732	878	25398	26276	0.966585	0.0334145	mm
cell1733	690	23065	23755	0.970953	0.0290465	mm
cell1734	637	11488	12125	0.947464	0.0525361	mm
cell1735	1183	20204	21387	0.944686	0.055314	mm
cell1736	940	21286	22226	0.957707	0.0422928	mm
cell1737	550	8761	9311	0.94093	0.0590699	mm
cell1738	785	15454	16239	0.95166	0.0483404	mm
cell1739	506	17757	18263	0.972294	0.0277063	mm
cell1740	426	8101	8527	0.950041	0.049959	mm
cell1741	473	10926	11399	0.958505	0.0414949	mm
cell1742	775	14834	15609	0.950349	0.0496508	mm
cell1743	654	23604	24258	0.97304	0.0269602	mm
cell1744	592	9554	10146	0.941652	0.0583481	mm
cell1745	841	24520	25361	0.966839	0.0331612	mm
cell1746	493	16499	16992	0.970986	0.0290137	mm
cell1747	624	14635	15259	0.959106	0.0408939	mm
cell1748	763	15332	16095	0.952594	0.047406	mm
cell1749	455	19568	20023	0.977276	0.0227239	mm
cell1750	361	6116	6477	0.944264	0.0557357	mm
cell1751	500	18198	18698	0.973259	0.0267408	mm
cell1752	582	10081	10663	0.945419	0.0545813	mm
cell1753	428	9505	9933	0.956911	0.0430887	mm
cell1754	408	10234	10642	0.961661	0.0383387	mm
cell1755	622	13907	14529	0.957189	0.0428109	mm
cell1756	411	16818	17229	0.976145	0.0238551	mm
cell1757	563	12698	13261	0.957545	0.0424553	mm
cell1758	1257	10537	11794	0.89342	0.10658	undefined
cell1759	591	25612	26203	0.977445	0.0225547	mm
cell1760	486	15913	16399	0.970364	0.029636	mm
cell1761	576	14543	15119	0.961902	0.0380978	mm
cell1762	517	13141	13658	0.962147	0.0378533	mm
cell1763	394	13110	13504	0.970823	0.0291765	mm
cell1764	239	4228	4467	0.946497	0.0535035	mm
cell1765	579	26072	26651	0.978275	0.0217253	mm
cell1766	346	10524	10870	0.968169	0.0318307	mm
cell1767	302	4228	4530	0.933333	0.0666667	mm
cell1768	438	12163	12601	0.965241	0.0347591	mm
cell1769	404	3657	4061	0.900517	0.0994829	mm
cell1770	804	33427	34231	0.976513	0.0234875	mm
cell1771	458	18137	18595	0.97537	0.0246303	mm
cell1772	419	6196	6615	0.936659	0.0633409	mm
cell1773	5137	178	5315	0.0334901	0.96651	hg
cell1774	15045	280	15325	0.0182708	0.981729	hg
cell1775	6626	213	6839	0.0311449	0.968855	hg
cell1776	5503	134	5637	0.0237715	0.976228	hg
cell1777	6992	163	7155	0.0227813	0.977219	hg
cell1778	8647	252	8899	0.0283178	0.971682	hg
cell1779	14352	216	14568	0.014827	0.985173	hg
cell1780	625	18898	19523	0.967986	0.0320135	mm
cell1781	6588	138	6726	0.0205174	0.979483	hg
cell1782	10350	216	10566	0.0204429	0.979557	hg
cell1783	8723	160	8883	0.0180119	0.981988	hg
cell1784	8320	275	8595	0.0319953	0.968005	hg
cell1785	7315	199	7514	0.0264839	0.973516	hg
cell1786	4605	148	4753	0.0311382	0.968862	hg
cell1787	6518	159	6677	0.0238131	0.976187	hg
cell1788	7787	192	7979	0.0240632	0.975937	hg
cell1789	5954	102	6056	0.0168428	0.983157	hg
cell1790	8225	148	8373	0.0176759	0.982324	hg
cell1791	646	13696	14342	0.954957	0.0450425	mm
cell1792	7722	188	7910	0.0237674	0.976233	hg
cell1793	6501	107	6608	0.0161925	0.983808	hg
cell1794	6748	171	6919	0.0247146	0.975285	hg
cell1795	5806	162	5968	0.0271448	0.972855	hg
cell1796	4299	137	4436	0.0308837	0.969116	hg
cell1797	9579	252	9831	0.0256332	0.974367	hg
cell1798	18284	507	18791	0.026981	0.973019	hg
cell1799	5694	118	5812	0.0203028	0.979697	hg
cell1800	12168	355	12523	0.0283478	0.971652	hg
cell1801	7185	207	7392	0.0280032	0.971997	hg
cell1802	389	4891	5280	0.926326	0.0736742	mm
cell1803	5425	114	5539	0.0205813	0.979419	hg
cell1804	5143	120	5263	0.0228007	0.977199	hg
cell1805	7440	188	7628	0.024646	0.975354	hg
cell1806	5299	98	5397	0.0181582	0.981842	hg
cell1807	9094	193	9287	0.0207817	0.979218	hg
cell1808	8264	185	8449	0.0218961	0.978104	hg
cell1809	9108	225	9333	0.024108	0.975892	hg
cell1810	10616	266	10882	0.024444	0.975556	hg
cell1811	11306	299	11605	0.0257648	0.974235	hg
cell1812	4562	127	4689	0.0270847	0.972915	hg
cell1813	528	15817	16345	0.967697	0.0323035	mm
cell1814	5638	162	5800	0.027931	0.972069	hg
cell1815	5264	150	5414	0.0277059	0.972294	hg
cell1816	6582	143	6725	0.0212639	0.978736	hg
cell1817	7065	144	7209	0.019975	0.980025	hg
cell1818	7268	224	7492	0.0298986	0.970101	hg
cell1819	7074	144	7218	0.0199501	0.98005	hg
cell1820	10536	206	10742	0.0191771	0.980823	hg
cell1821	8735	212	8947	0.0236951	0.976305	hg
cell1822	7403	142	7545	0.0188204	0.98118	hg
cell1823	6935	180	7115	0.0252987	0.974701	hg
cell1824	594	14294	14888	0.960102	0.0398979	mm
cell1825	8756	210	8966	0.0234218	0.976578	hg
cell1826	7650	164	7814	0.020988	0.979012	hg
cell1827	9963	178	10141	0.0175525	0.982447	hg
cell1828	13766	304	14070	0.0216063	0.978394	hg
cell1829	6059	172	6231	0.0276039	0.972396	hg
cell1830	10822	249	11071	0.0224912	0.977509	hg
cell1831	6118	157	6275	0.0250199	0.97498	hg
cell1832	8994	206	9200	0.0223913	0.977609	hg
cell1833	19733	247	19980	0.0123624	0.987638	hg
cell1834	7725	208	7933	0.0262196	0.97378	hg
cell1835	315	4565	4880	0.935451	0.0645492	mm
cell1836	5322	92	5414	0.016993	0.983007	hg
cell1837	8367	211	8578	0.0245978	0.975402	hg
cell1838	10997	262	11259	0.0232703	0.97673	hg
cell1839	3948	139	4087	0.0340103	0.96599	hg
cell1840	5140	145	5285	0.0274361	0.972564	hg
cell1841	4053	52	4105	0.0126675	0.987333	hg
cell1842	5801	142	5943	0.0238937	0.976106	hg
cell1843	9774	218	9992	0.0218175	0.978183	hg
cell1844	4339	93	4432	0.0209838	0.979016	hg
cell1845	462	12827	13289	0.965234	0.0347656	mm
cell1846	11424	307	11731	0.02617	0.97383	hg
cell1847	11411	321	11732	0.0273611	0.972639	hg
cell1848	4358	92	4450	0.0206742	0.979326	hg
cell1849	8381	208	8589	0.024217	0.975783	hg
cell1850	6255	160	6415	0.0249415	0.975058	hg
cell1851	160204	1957	162161	0.0120683	0.987932	hg
cell1852	117561	1430	118991	0.0120177	0.987982	hg
cell1853	41253	1095	42348	0.0258572	0.974143	hg
cell1854	175421	1913	177334	0.0107876	0.989212	hg
cell1855	100252	1753	102005	0.0171854	0.982815	hg
cell1856	522	17941	18463	0.971727	0.0282728	mm
cell1857	50731	1071	51802	0.0206749	0.979325	hg
cell1858	96094	1178	97272	0.0121104	0.98789	hg
cell1859	82019	1146	83165	0.0137798	0.98622	hg
cell1860	46849	871	47720	0.0182523	0.981748	hg
cell1861	121518	1190	122708	0.00969782	0.990302	hg
cell1862	76034	1140	77174	0.0147718	0.985228	hg
cell1863	57700	1214	58914	0.0206063	0.979394	hg
cell1864	135271	1624	136895	0.0118631	0.988137	hg
cell1865	77419	1184	78603	0.015063	0.984937	hg
cell1866	37559	1025	38584	0.0265654	0.973435	hg
cell1867	618	11671	12289	0.949711	0.0502889	mm
cell1868	430	10781	11211	0.961645	0.0383552	mm
cell1869	161431	1595	163026	0.00978372	0.990216	hg
cell1870	99233	1253	100486	0.0124694	0.987531	hg
cell1871	43926	1075	45001	0.0238884	0.976112	hg
cell1872	71955	1186	73141	0.0162153	0.983785	hg
cell1873	62215	822	63037	0.01304	0.98696	hg
cell1874	44600	948	45548	0.0208132	0.979187	hg
cell1875	127099	1408	128507	0.0109566	0.989043	hg
cell1876	59568	1100	60668	0.0181315	0.981869	hg
cell1877	59340	1108	60448	0.0183298	0.98167	hg
cell1878	100933	1321	102254	0.0129188	0.987081	hg
cell1879	524	16463	16987	0.969153	0.0308471	mm
cell1880	65376	1277	66653	0.0191589	0.980841	hg
cell1881	63669	1189	64858	0.0183324	0.981668	hg
cell1882	100385	1568	101953	0.0153796	0.98462	hg
cell1883	71744	1073	72817	0.0147356	0.985264	hg
cell1884	35440	985	36425	0.0270419	0.972958	hg
cell1885	175365	1979	177344	0.0111591	0.988841	hg
cell1886	119675	1404	121079	0.0115957	0.988404	hg
cell1887	64292	1243	65535	0.018967	0.981033	hg
cell1888	208135	2082	210217	0.00990405	0.990096	hg
cell1889	109129	1414	110543	0.0127914	0.987209	hg
cell1890	441	10805	11246	0.960786	0.0392139	mm
cell1891	55241	1135	56376	0.0201327	0.979867	hg
cell1892	84418	1000	85418	0.0117071	0.988293	hg
cell1893	59212	958	60170	0.0159216	0.984078	hg
cell1894	30626	736	31362	0.0234679	0.976532	hg
cell1895	104261	1350	105611	0.0127828	0.987217	hg
cell1896	121814	1587	123401	0.0128605	0.987139	hg
cell1897	48141	917	49058	0.0186922	0.981308	hg
cell1898	166505	1838	168343	0.0109182	0.989082	hg
cell1899	96226	1478	97704	0.0151273	0.984873	hg
cell1900	48844	943	49787	0.0189407	0.981059	hg
cell1901	298	4692	4990	0.940281	0.0597194	mm
cell1902	108255	1279	109534	0.0116767	0.988323	hg
cell1903	81154	1429	82583	0.0173038	0.982696	hg
cell1904	60088	1080	61168	0.0176563	0.982344	hg
cell1905	99651	1111	100762	0.011026	0.988974	hg
cell1906	99497	1402	100899	0.0138951	0.986105	hg
cell1907	38848	1022	39870	0.0256333	0.974367	hg
cell1908	95691	1031	96722	0.0106594	0.989341	hg
cell1909	78148	1020	79168	0.012884	0.987116	hg
cell1910	55138	1111	56249	0.0197515	0.980249	hg
cell1911	221109	1869	222978	0.00838199	0.991618	hg
cell1912	406	13317	13723	0.970415	0.0295854	mm
cell1913	108275	1398	109673	0.012747	0.987253	hg
cell1914	62083	1245	63328	0.0196596	0.98034	hg
cell1915	105043	1366	106409	0.0128373	0.987163	hg
cell1916	67015	1395	68410	0.0203918	0.979608	hg
cell1917	38712	1046	39758	0.0263092	0.973691	hg
cell1918	59612	703	60315	0.0116555	0.988345	hg
cell1919	49723	979	50702	0.0193089	0.980691	hg
cell1920	27067	657	27724	0.0236979	0.976302	hg
cell1921	57506	684	58190	0.0117546	0.988245	hg
cell1922	62535	891	63426	0.0140479	0.985952	hg
cell1923	450	9271	9721	0.953708	0.0462915	mm
cell1924	48977	838	49815	0.0168222	0.983178	hg
cell1925	122742	1452	124194	0.0116914	0.988309	hg
cell1926	43558	741	44299	0.0167272	0.983273	hg
cell1927	40198	1077	41275	0.0260933	0.973907	hg
cell1928	126135	1295	127430	0.0101624	0.989838	hg
cell1929	51795	865	52660	0.0164261	0.983574	hg
cell1930	55953	882	56835	0.0155186	0.984481	hg
cell1931	576	15314	15890	0.963751	0.0362492	mm
cell1932	594	20229	20823	0.971474	0.0285261	mm
cell1933	549	17886	18435	0.97022	0.0297803	mm
cell1934	365	11948	12313	0.970357	0.0296435	mm
cell1935	437	11744	12181	0.964124	0.0358755	mm
cell1936	571	20648	21219	0.97309	0.0269098	mm
cell1937	919	26219	27138	0.966136	0.033864	mm
cell1938	342	7732	8074	0.957642	0.0423582	mm
cell1939	480	13117	13597	0.964698	0.0353019	mm
cell1940	593	15434	16027	0.963	0.0370001	mm
cell1941	529	13292	13821	0.961725	0.0382751	mm
cell1942	574	19726	20300	0.971724	0.0282759	mm
cell1943	547	24096	24643	0.977803	0.022197	mm
cell1944	422	10184	10606	0.960211	0.0397888	mm
cell1945	550	22936	23486	0.976582	0.0234182	mm
cell1946	550	19837	20387	0.973022	0.026978	mm
cell1947	518	21784	22302	0.976773	0.0232266	mm
cell1948	600	9476	10076	0.940453	0.0595474	mm
cell1949	571	12661	13232	0.956847	0.043153	mm
cell1950	570	12806	13376	0.957386	0.0426136	mm
cell1951	375	8218	8593	0.95636	0.0436402	mm
cell1952	613	23131	23744	0.974183	0.025817	mm
cell1953	420	10230	10650	0.960563	0.0394366	mm
cell1954	456	12365	12821	0.964433	0.0355666	mm
cell1955	519	16007	16526	0.968595	0.0314051	mm
cell1956	462	14501	14963	0.969124	0.0308762	mm
cell1957	505	13252	13757	0.963291	0.0367086	mm
cell1958	497	14709	15206	0.967316	0.0326845	mm
cell1959	667	24782	25449	0.973791	0.0262093	mm
cell1960	539	15370	15909	0.96612	0.0338802	mm
cell1961	404	6993	7397	0.945383	0.0546167	mm
cell1962	477	17293	17770	0.973157	0.026843	mm
cell1963	408	12381	12789	0.968098	0.0319024	mm
cell1964	498	12966	13464	0.963012	0.0369875	mm
cell1965	602	15866	16468	0.963444	0.0365557	mm
cell1966	604	17441	18045	0.966528	0.0334719	mm
cell1967	215	6074	6289	0.965813	0.0341867	mm
cell1968	583	13014	13597	0.957123	0.0428771	mm
cell1969	651	17668	18319	0.964463	0.0355369	mm
cell1970	605	16754	17359	0.965148	0.0348522	mm
cell1971	376	7162	7538	0.950119	0.0498806	mm
cell1972	445	12947	13392	0.966771	0.0332288	mm
cell1973	551	17174	17725	0.968914	0.031086	mm
cell1974	367	7084	7451	0.950745	0.0492551	mm
cell1975	471	11791	12262	0.961589	0.0384114	mm
cell1976	793	32756	33549	0.976363	0.0236371	mm
cell1977	548	9999	10547	0.948042	0.0519579	mm
cell1978	894	29990	30884	0.971053	0.028947	mm
cell1979	398	16139	16537	0.975933	0.0240672	mm
cell1980	688	31038	31726	0.978314	0.0216857	mm
cell1981	696	22937	23633	0.97055	0.0294503	mm
cell1982	603	12155	12758	0.952736	0.0472645	mm
cell1983	647	21625	22272	0.97095	0.0290499	mm
cell1984	745	23923	24668	0.969799	0.0302011	mm
cell1985	470	8280	8750	0.946286	0.0537143	mm
cell1986	456	12123	12579	0.963749	0.0362509	mm
cell1987	500	15142	15642	0.968035	0.0319652	mm
cell1988	412	7277	7689	0.946417	0.053583	mm
cell1989	534	11425	11959	0.955347	0.0446526	mm
cell1990	375	11793	12168	0.969181	0.0308185	mm
cell1991	369	11306	11675	0.968394	0.031606	mm
cell1992	470	13039	13509	0.965208	0.0347916	mm
cell1993	499	14775	15274	0.96733	0.0326699	mm
cell1994	538	13207	13745	0.960858	0.0391415	mm
cell1995	424	12571	12995	0.967372	0.0326279	mm
cell1996	510	16541	17051	0.97009	0.0299103	mm
cell1997	495	15291	15786	0.968643	0.0313569	mm
cell1998	312	5786	6098	0.948836	0.0511643	mm
cell1999	389	13793	14182	0.972571	0.0274291	mm
[truncated: 1,058 more rows]

## Sheet: Figure 1e
cellNames	nFrags	TSSEnrichment	cell.proj.NucleosomeRatio	cell.proj.ReadsInTSS	cellType
H1.rep1#CTAAGCCTTCGATATCCAGCCTCGGTGAATAT	540535	1.869	1.42301	19839	H1
H1.rep1#CTATTAAGTCGATATCAGGCTCCGGTGAATAT	199567	5.083	1.32082	22769	H1
H1.rep1#CTAAGCCTTCGATATCGTAGAGAGGTGAATAT	136795	11.077	1.29533	44365	H1
H1.rep1#TAGATCGCTCGATATCCAGCCTCGGTGAATAT	119278	11.504	1.80846	38232	H1
H1.rep1#AGAGTAGATCGATATCGTCTTAGGGTGAATAT	118002	12.951	1.09517	44305	H1
H1.rep1#TAGATCGCTCGATATCTCCTCTACGTGAATAT	117772	11.21	1.05514	33384	H1
H1.rep1#CTAAGCCTTCGATATCTCGCCTTAGTGAATAT	107119	14.353	1.11936	45454	H1
H1.rep1#GCGTAAGATCGATATCCATGCCTAGTGAATAT	104418	14.572	1.67149	41703	H1
H1.rep1#TAGATCGCTCGATATCTCGCCTTAGTGAATAT	98182	11.885	1.6364	31360	H1
H1.rep1#CTATTAAGTCGATATCCCTGAGATGTGAATAT	95864	11.284	1.22154	32664	H1
H1.rep1#CCTAGAGTTCGATATCGAGCGCTAGTGAATAT	92599	5.841	1.0511	14338	H1
H1.rep1#TATCCTCTTCGATATCGTCTTAGGGTGAATAT	92096	9.671	2.67517	23507	H1
H1.rep1#TTCTAGCTTCGATATCCTAGTACGGTGAATAT	91867	7.476	1.02573	20158	H1
H1.rep1#GTAAGGAGTCGATATCCCTGAGATGTGAATAT	91243	10.921	1.87389	26080	H1
H1.rep1#AAGGAGTATCGATATCCATGCCTAGTGAATAT	84840	10.738	2.10553	28539	H1
H1.rep1#TAGATCGCTCGATATCCTAGTACGGTGAATAT	84175	12.117	1.51329	28821	H1
H1.rep1#GCGTAAGATCGATATCCTAGTACGGTGAATAT	83665	13.178	1.54255	32262	H1
H1.rep1#TTCTAGCTTCGATATCGCTCAGGAGTGAATAT	83496	12.422	1.47542	29395	H1
H1.rep1#TCGACTAGTCGATATCGTAGCTCCGTGAATAT	82879	12.452	1.74734	29328	H1
H1.rep1#AAGGCTATTCGATATCCCTCTCTGGTGAATAT	81571	11.783	1.59038	28645	H1
H1.rep1#CGTCTAATTCGATATCCTAGTACGGTGAATAT	78379	13.685	1.43799	30395	H1
H1.rep1#GTAAGGAGTCGATATCACTGATCGGTGAATAT	78248	8.87	1.12833	22759	H1
H1.rep1#TATCCTCTTCGATATCCCTCTCTGGTGAATAT	77114	13.184	1.68279	25892	H1
H1.rep1#AGAGTAGATCGATATCCCTGAGATGTGAATAT	77098	10.043	1.68064	20155	H1
H1.rep1#AAGGCTATTCGATATCAGGAGTCCGTGAATAT	76921	11.865	1.26745	26095	H1
H1.rep1#TATCCTCTTCGATATCCCTGAGATGTGAATAT	74975	12.65	1.65464	26492	H1
H1.rep1#TCGACTAGTCGATATCCAGCCTCGGTGAATAT	72060	8.483	0.963541	16404	H1
H1.rep1#AAGGCTATTCGATATCTCCTCTACGTGAATAT	71674	14.084	1.64538	27667	H1
H1.rep1#ACTGCATATCGATATCGAGCGCTAGTGAATAT	68898	12.415	1.73676	24075	H1
H1.rep1#AAGGCTATTCGATATCTACTACGCGTGAATAT	68684	14.641	1.58036	27378	H1
H1.rep1#TTCTAGCTTCGATATCACTGATCGGTGAATAT	68526	11.861	1.40636	22455	H1
H1.rep1#CCTAGAGTTCGATATCTGCCTCTTGTGAATAT	68407	13.4	1.29816	26215	H1
H1.rep1#AGAGTAGATCGATATCGTAGCTCCGTGAATAT	68038	13.322	1.09838	23526	H1
H1.rep1#TATCCTCTTCGATATCTGCCTCTTGTGAATAT	67983	12.973	1.39841	24942	H1
H1.rep1#GTAAGGAGTCGATATCGAGCGCTAGTGAATAT	66966	11.873	1.36796	25212	H1
H1.rep1#CCTAGAGTTCGATATCCGCTCAGTGTGAATAT	66141	10.402	1.30368	20550	H1
H1.rep1#ACTGCATATCGATATCCCTCTCTGGTGAATAT	65621	12.13	1.27527	23180	H1
H1.rep1#TATCCTCTTCGATATCTCCTCTACGTGAATAT	65073	6.077	1.22876	11239	H1
H1.rep1#TTCTAGCTTCGATATCTCCTCTACGTGAATAT	64694	14.223	1.45388	23064	H1
H1.rep1#CGTCTAATTCGATATCCCTGAGATGTGAATAT	64425	12.562	1.37441	23339	H1
H1.rep1#AGAGTAGATCGATATCACTGATCGGTGAATAT	62969	11.796	1.00736	22929	H1
H1.rep1#CTCTCTATTCGATATCTCATGAGCGTGAATAT	62147	11.773	2.26334	21587	H1
H1.rep1#CTCTCTATTCGATATCTTCTGCCTGTGAATAT	61628	15.084	1.19653	26410	H1
H1.rep1#AAGGCTATTCGATATCGTAGCTCCGTGAATAT	60942	10.463	0.954397	17759	H1
H1.rep1#CTATTAAGTCGATATCGAGCGCTAGTGAATAT	60369	14.035	1.32162	26777	H1
H1.rep1#AAGGCTATTCGATATCAGCGTAGCGTGAATAT	59937	13.321	1.31354	22394	H1
H1.rep1#AAGGAGTATCGATATCTAGCGAGTGTGAATAT	59694	14.006	1.53985	22599	H1
H1.rep1#TAGATCGCTCGATATCCTGCGCATGTGAATAT	59336	12.582	1.5417	22487	H1
H1.rep1#ACTGCATATCGATATCGTAGCTCCGTGAATAT	58284	9.96	1.02171	19209	H1
H1.rep1#AGAGTAGATCGATATCCTAGTACGGTGAATAT	58115	12.577	1.19766	21251	H1
H1.rep1#AGAGTAGATCGATATCTCATGAGCGTGAATAT	56602	11.137	1.26653	19325	H1
H1.rep1#TATCCTCTTCGATATCGTAGCTCCGTGAATAT	54956	9.671	1.7028	15286	H1
H1.rep1#AGAGTAGATCGATATCGCTCAGGAGTGAATAT	53591	11.917	1.6436	17615	H1
H1.rep1#TAGATCGCTCGATATCGTCTTAGGGTGAATAT	52753	11.415	1.33948	17443	H1
H1.rep1#CTCTCTATTCGATATCCAGCCTCGGTGAATAT	52600	12.068	1.78986	16369	H1
H1.rep1#ACTGCATATCGATATCGTCTTAGGGTGAATAT	52270	9.748	1.5925	15477	H1
H1.rep1#CTAAGCCTTCGATATCTCCTCTACGTGAATAT	51855	6.249	1.24481	10777	H1
H1.rep1#AAGGCTATTCGATATCCTAGTACGGTGAATAT	50568	12.408	1.47688	17626	H1
H1.rep1#TAGATCGCTCGATATCTCATGAGCGTGAATAT	50441	4.565	1.12249	5646	H1
H1.rep1#AGAGTAGATCGATATCCCTCTCTGGTGAATAT	49709	8.72	0.951669	12295	H1
H1.rep1#AGAGTAGATCGATATCTCGCCTTAGTGAATAT	48161	9.763	1.54928	11729	H1
H1.rep1#CTATTAAGTCGATATCAGCGTAGCGTGAATAT	48014	13.81	1.20046	20294	H1
H1.rep1#TCGACTAGTCGATATCGCTCAGGAGTGAATAT	47916	9.851	1.07491	14178	H1
H1.rep1#ACTGCATATCGATATCTGCCTCTTGTGAATAT	47613	10.979	1.52201	16334	H1
H1.rep1#TTCTAGCTTCGATATCGTAGAGAGGTGAATAT	47396	13.162	1.54298	18837	H1
H1.rep1#ACTGCATATCGATATCCTAGTACGGTGAATAT	46677	12.053	1.90424	13999	H1
H1.rep1#TAGATCGCTCGATATCCCTGAGATGTGAATAT	46563	14.835	1.53473	17141	H1
H1.rep1#AGAGTAGATCGATATCGAGCGCTAGTGAATAT	46010	12.27	1.27277	17827	H1
H1.rep1#TCGACTAGTCGATATCTACTACGCGTGAATAT	45647	12.933	1.54499	17196	H1
H1.rep1#CCTAGAGTTCGATATCGTAGCTCCGTGAATAT	45448	12.1	1.60507	16883	H1
H1.rep1#GTAAGGAGTCGATATCCCTCTCTGGTGAATAT	45378	6.145	0.733175	7904	H1
H1.rep1#GCGTAAGATCGATATCAGGAGTCCGTGAATAT	45312	12.748	1.43273	15940	H1
H1.rep1#CTATTAAGTCGATATCTACTACGCGTGAATAT	45303	7.691	1.44129	11190	H1
H1.rep1#TATCCTCTTCGATATCCTGCGCATGTGAATAT	45138	13.13	1.40697	17120	H1
H1.rep1#CTAAGCCTTCGATATCGTCTTAGGGTGAATAT	45055	10.112	1.89074	14314	H1
H1.rep1#CCTAGAGTTCGATATCTCCTCTACGTGAATAT	45006	13.98	1.0041	15652	H1
H1.rep1#AGAGTAGATCGATATCTAGCGAGTGTGAATAT	44024	11.573	1.22918	14833	H1
H1.rep1#ACTGCATATCGATATCTTCTGCCTGTGAATAT	43882	4.773	1.47627	6356	H1
H1.rep1#CTAAGCCTTCGATATCACTGATCGGTGAATAT	43837	11.371	1.60361	14344	H1
H1.rep1#AGAGTAGATCGATATCCGCTCAGTGTGAATAT	43345	11.378	1.56707	14916	H1
H1.rep1#TCGACTAGTCGATATCGTAGAGAGGTGAATAT	43311	12.125	1.52292	17310	H1
H1.rep1#CTATTAAGTCGATATCGCTCAGGAGTGAATAT	42885	9.119	1.12334	10831	H1
H1.rep1#CCTAGAGTTCGATATCGCTCAGGAGTGAATAT	42840	7.138	1.33588	9798	H1
H1.rep1#GCGTAAGATCGATATCTTCTGCCTGTGAATAT	42640	8.767	1.37933	10794	H1
H1.rep1#CTATTAAGTCGATATCGTCTTAGGGTGAATAT	42619	16.666	1.22996	19181	H1
H1.rep1#GTAAGGAGTCGATATCCGCTCAGTGTGAATAT	42545	12.942	1.73813	14849	H1
H1.rep1#CTATTAAGTCGATATCCATGCCTAGTGAATAT	41215	13.144	1.34616	15366	H1
H1.rep1#ACTGCATATCGATATCGTAGAGAGGTGAATAT	41151	8.003	0.794558	8516	H1
H1.rep1#TTCTAGCTTCGATATCGTCTTAGGGTGAATAT	41067	11.98	3.00458	12868	H1
H1.rep1#TCGACTAGTCGATATCCTAGTACGGTGAATAT	40733	13.057	1.39564	14724	H1
H1.rep1#TATCCTCTTCGATATCCATGCCTAGTGAATAT	40673	9.084	1.75301	10946	H1
H1.rep1#CTAAGCCTTCGATATCCCTCTCTGGTGAATAT	40514	11.607	1.45614	15029	H1
H1.rep1#TAGATCGCTCGATATCCATGCCTAGTGAATAT	40509	14.989	1.19931	16993	H1
H1.rep1#CTAAGCCTTCGATATCGAGCGCTAGTGAATAT	40473	11.576	1.11956	13469	H1
H1.rep1#AAGGCTATTCGATATCTAGCGAGTGTGAATAT	40288	10.314	1.37519	13808	H1
H1.rep1#CTCTCTATTCGATATCGTAGCTCCGTGAATAT	39803	8.093	1.19252	9899	H1
H1.rep1#GTAAGGAGTCGATATCTAGCGAGTGTGAATAT	39006	9.965	1.21713	11932	H1
H1.rep1#CCTAGAGTTCGATATCTCGCCTTAGTGAATAT	38966	10.378	1.72204	12667	H1
H1.rep1#TAGATCGCTCGATATCAGCGTAGCGTGAATAT	38609	15.022	1.2927	16295	H1
H1.rep1#AAGGAGTATCGATATCAGGCTCCGGTGAATAT	38503	12.85	1.43921	14789	H1
H1.rep1#GTAAGGAGTCGATATCTCATGAGCGTGAATAT	37982	12.989	1.31852	12817	H1
H1.rep1#TCGACTAGTCGATATCGAGCGCTAGTGAATAT	37883	13.623	1.10777	15046	H1
H1.rep1#TAGATCGCTCGATATCGAGCGCTAGTGAATAT	37711	10.662	1.15209	12168	H1
H1.rep1#TATCCTCTTCGATATCCAGCCTCGGTGAATAT	37679	11.436	1.294	11891	H1
H1.rep1#TATCCTCTTCGATATCAGGAGTCCGTGAATAT	37432	11.013	1.13751	14238	H1
H1.rep1#AGAGTAGATCGATATCTACTACGCGTGAATAT	37411	12.064	1.57474	13921	H1
H1.rep1#GTAAGGAGTCGATATCGTAGCTCCGTGAATAT	37309	16.834	1.02546	18074	H1
H1.rep1#AAGGAGTATCGATATCTGCCTCTTGTGAATAT	36630	11.695	1.55564	14712	H1
H1.rep1#TCGACTAGTCGATATCCCTGAGATGTGAATAT	36331	12.314	2.06668	12008	H1
H1.rep1#CCTAGAGTTCGATATCACTGATCGGTGAATAT	36042	11.064	1.16938	12639	H1
H1.rep1#CTAAGCCTTCGATATCGCTCAGGAGTGAATAT	35863	14.089	1.20872	14159	H1
H1.rep1#AAGGAGTATCGATATCAGGAGTCCGTGAATAT	35852	14.054	1.23725	14869	H1
H1.rep1#ACTGCATATCGATATCAGGCTCCGGTGAATAT	35824	11.077	1.94315	11691	H1
H1.rep1#AGAGTAGATCGATATCTCCTCTACGTGAATAT	35347	13.466	1.24825	14206	H1
H1.rep1#CTATTAAGTCGATATCGTAGAGAGGTGAATAT	35233	11.971	1.36146	12617	H1
H1.rep1#TTCTAGCTTCGATATCTAGCGAGTGTGAATAT	34982	11.818	1.38801	12091	H1
H1.rep1#CTCTCTATTCGATATCAGGAGTCCGTGAATAT	34955	13.972	1.29695	12454	H1
H1.rep1#CTAAGCCTTCGATATCCTAGTACGGTGAATAT	34732	9.971	1.22712	9643	H1
H1.rep1#TATCCTCTTCGATATCTAGCGAGTGTGAATAT	34731	15.115	1.6569	14480	H1
H1.rep1#TCGACTAGTCGATATCAGGAGTCCGTGAATAT	34270	15.083	1.17892	15112	H1
H1.rep1#AGAGTAGATCGATATCCATGCCTAGTGAATAT	34174	13.938	1.22588	14120	H1
H1.rep1#GTAAGGAGTCGATATCGTCTTAGGGTGAATAT	33777	17.063	1.43035	15984	H1
H1.rep1#TCGACTAGTCGATATCGTCTTAGGGTGAATAT	33680	15.497	1.44394	15175	H1
H1.rep1#TCGACTAGTCGATATCTCCTCTACGTGAATAT	33440	15.482	0.861812	15050	H1
H1.rep1#AAGGAGTATCGATATCGTAGCTCCGTGAATAT	33316	10.905	1.20753	11113	H1
H1.rep1#CTCTCTATTCGATATCTCGCCTTAGTGAATAT	33227	14.327	1.87232	13674	H1
H1.rep1#CTAAGCCTTCGATATCTTCTGCCTGTGAATAT	33057	11.107	2.41251	9692	H1
H1.rep1#CTATTAAGTCGATATCCCTCTCTGGTGAATAT	33006	12.396	1.10686	13503	H1
H1.rep1#CTCTCTATTCGATATCCCTCTCTGGTGAATAT	32788	13.62	1.48112	12112	H1
H1.rep1#TAGATCGCTCGATATCTACTACGCGTGAATAT	32768	12.348	1.41598	11754	H1
H1.rep1#CTAAGCCTTCGATATCAGCGTAGCGTGAATAT	32733	14.879	1.30465	13931	H1
H1.rep1#CTCTCTATTCGATATCGTCTTAGGGTGAATAT	32637	11.332	1.18103	12344	H1
H1.rep1#AGAGTAGATCGATATCAGGCTCCGGTGAATAT	32606	13.706	1.33083	12050	H1
H1.rep1#TCGACTAGTCGATATCCTGCGCATGTGAATAT	32552	12.986	1.13582	13483	H1
H1.rep1#TTCTAGCTTCGATATCAGCGTAGCGTGAATAT	32508	7.352	0.0839252	7032	H1
H1.rep1#CGTCTAATTCGATATCTACTACGCGTGAATAT	32418	11.514	1.463	11292	H1
H1.rep1#GCGTAAGATCGATATCCCTCTCTGGTGAATAT	32408	12.431	1.32616	10245	H1
H1.rep1#CCTAGAGTTCGATATCGTAGAGAGGTGAATAT	32123	12.055	1.275	11536	H1
H1.rep1#CTCTCTATTCGATATCACTGATCGGTGAATAT	31739	16.16	0.98344	14453	H1
H1.rep1#GCGTAAGATCGATATCTGCCTCTTGTGAATAT	31433	6.525	0.963949	6785	H1
H1.rep1#ACTGCATATCGATATCCCTGAGATGTGAATAT	31381	9.777	1.0147	9549	H1
H1.rep1#TTCTAGCTTCGATATCCAGCCTCGGTGAATAT	31243	14.981	0.983431	11893	H1
H1.rep1#TAGATCGCTCGATATCCCTCTCTGGTGAATAT	31192	13.928	1.35127	11155	H1
H1.rep1#CTAAGCCTTCGATATCAGGAGTCCGTGAATAT	31153	14.744	1.32537	13134	H1
H1.rep1#CGTCTAATTCGATATCCGCTCAGTGTGAATAT	31081	6.818	1.07124	5557	H1
H1.rep1#CTATTAAGTCGATATCAGGAGTCCGTGAATAT	30968	16.304	0.95678	12655	H1
H1.rep1#CCTAGAGTTCGATATCCAGCCTCGGTGAATAT	30745	11.146	1.34534	11212	H1
H1.rep1#AAGGCTATTCGATATCGTCTTAGGGTGAATAT	30616	11.002	1.26768	11656	H1
H1.rep1#AAGGAGTATCGATATCTACTACGCGTGAATAT	30541	11.095	2.907	9060	H1
H1.rep1#CTAAGCCTTCGATATCCCTGAGATGTGAATAT	30440	10.277	0.73665	9290	H1
H1.rep1#GTAAGGAGTCGATATCTCCTCTACGTGAATAT	30406	13.98	1.71458	11995	H1
H1.rep1#CCTAGAGTTCGATATCCCTCTCTGGTGAATAT	30315	13.004	1.24356	11578	H1
H1.rep1#AGAGTAGATCGATATCAGCGTAGCGTGAATAT	30313	11.813	1.11964	11585	H1
H1.rep1#GCGTAAGATCGATATCCTGCGCATGTGAATAT	30139	12.515	1.69435	9992	H1
H1.rep1#GCGTAAGATCGATATCGAGCGCTAGTGAATAT	29896	14.582	1.04585	12143	H1
H1.rep1#AAGGCTATTCGATATCTCGCCTTAGTGAATAT	29789	12.574	1.96025	10071	H1
H1.rep1#TAGATCGCTCGATATCGTAGAGAGGTGAATAT	29665	12.751	1.37796	10792	H1
H1.rep1#AAGGCTATTCGATATCCAGCCTCGGTGAATAT	29661	11.432	1.51727	9716	H1
H1.rep1#CCTAGAGTTCGATATCGTCTTAGGGTGAATAT	29584	12.947	1.97656	11762	H1
H1.rep1#CTAAGCCTTCGATATCTACTACGCGTGAATAT	29368	12.513	1.24372	11766	H1
H1.rep1#GCGTAAGATCGATATCAGCGTAGCGTGAATAT	29255	13.165	1.15221	11043	H1
H1.rep1#GCGTAAGATCGATATCCAGCCTCGGTGAATAT	29166	13.918	1.50782	10501	H1
H1.rep1#GCGTAAGATCGATATCCGCTCAGTGTGAATAT	29107	12.362	1.61378	9614	H1
H1.rep1#AAGGAGTATCGATATCGCAGCGTAGTGAATAT	29087	14.954	0.0608337	15889	H1
H1.rep1#GTAAGGAGTCGATATCAGGCTCCGGTGAATAT	29012	14.244	1.53801	12027	H1
H1.rep1#GTAAGGAGTCGATATCGTAGAGAGGTGAATAT	28906	12.795	1.15604	11088	H1
H1.rep1#CCTAGAGTTCGATATCCATGCCTAGTGAATAT	28853	14.699	1.15546	11929	H1
H1.rep1#TATCCTCTTCGATATCTCATGAGCGTGAATAT	28850	10.241	1.72762	9438	H1
H1.rep1#TAGATCGCTCGATATCTAGCGAGTGTGAATAT	28722	12.096	1.76465	9193	H1
H1.rep1#AAGGCTATTCGATATCGAGCGCTAGTGAATAT	28697	15.256	1.37204	12720	H1
H1.rep1#GCGTAAGATCGATATCACTGATCGGTGAATAT	28503	11.7	1.23308	9696	H1
H1.rep1#TTCTAGCTTCGATATCGTAGCTCCGTGAATAT	28482	11.786	1.27984	10987	H1
H1.rep1#CGTCTAATTCGATATCGTCTTAGGGTGAATAT	28469	9.942	1.70028	6974	H1
H1.rep1#GCGTAAGATCGATATCGTAGAGAGGTGAATAT	28445	14.138	1.10985	12309	H1
H1.rep1#AAGGAGTATCGATATCGTAGAGAGGTGAATAT	28426	13.18	1.52765	11202	H1
H1.rep1#AAGGCTATTCGATATCCCTGAGATGTGAATAT	28388	10.81	1.72176	9450	H1
H1.rep1#CTCTCTATTCGATATCTAGCGAGTGTGAATAT	28333	11.299	1.28474	9968	H1
H1.rep1#ACTGCATATCGATATCTAGCGAGTGTGAATAT	28302	13.773	1.89861	9967	H1
H1.rep1#ACTGCATATCGATATCTCATGAGCGTGAATAT	28275	14.46	1.30459	11465	H1
H1.rep1#TTCTAGCTTCGATATCTTCTGCCTGTGAATAT	28022	9.898	1.71189	8732	H1
H1.rep1#TATCCTCTTCGATATCCGCTCAGTGTGAATAT	27997	12.705	1.52453	10330	H1
H1.rep1#CTATTAAGTCGATATCTCATGAGCGTGAATAT	27863	13.228	1.4151	9145	H1
H1.rep1#CTAAGCCTTCGATATCTAGCGAGTGTGAATAT	27860	14.628	1.34157	12410	H1
H1.rep1#CGTCTAATTCGATATCGCTCAGGAGTGAATAT	27849	12.705	2.73862	9188	H1
H1.rep1#AAGGAGTATCGATATCCCTGAGATGTGAATAT	27711	11.875	1.29168	9685	H1
H1.rep1#AAGGAGTATCGATATCCCTCTCTGGTGAATAT	27621	13.19	1.5126	11370	H1
H1.rep1#CTATTAAGTCGATATCCGCTCAGTGTGAATAT	27326	13.252	1.45914	11357	H1
H1.rep1#CTATTAAGTCGATATCCTAGTACGGTGAATAT	27177	11.942	1.18026	10457	H1
H1.rep1#TAGATCGCTCGATATCGTAGCTCCGTGAATAT	27151	11.909	1.61974	10152	H1
H1.rep1#AAGGAGTATCGATATCAGCGTAGCGTGAATAT	27147	12.04	1.37965	10896	H1
H1.rep1#CTCTCTATTCGATATCTCCTCTACGTGAATAT	27104	11.855	1.60866	9405	H1
H1.rep1#AAGGCTATTCGATATCCATGCCTAGTGAATAT	26992	13.421	1.8064	9136	H1
H1.rep1#GTAAGGAGTCGATATCCTAGTACGGTGAATAT	26777	12.855	1.00112	9971	H1
H1.rep1#AAGGAGTATCGATATCTCCTCTACGTGAATAT	26734	13.088	1.43946	11104	H1
H1.rep1#CCTAGAGTTCGATATCTACTACGCGTGAATAT	26444	11.118	1.50678	9674	H1
H1.rep1#CTATTAAGTCGATATCCAGCCTCGGTGAATAT	26254	13.109	1.24893	9142	H1
H1.rep1#ACTGCATATCGATATCCGCTCAGTGTGAATAT	26208	13.321	1.73598	11120	H1
H1.rep1#CTCTCTATTCGATATCTACTACGCGTGAATAT	26097	10.508	1.58054	7344	H1
H1.rep1#AAGGCTATTCGATATCCGCTCAGTGTGAATAT	26034	11.702	0.844552	10513	H1
H1.rep1#CCTAGAGTTCGATATCCTAGTACGGTGAATAT	25937	10.908	1.22349	8467	H1
H1.rep1#AGAGTAGATCGATATCTTCTGCCTGTGAATAT	25931	13.15	1.31052	9988	H1
H1.rep1#AGAGTAGATCGATATCAGGAGTCCGTGAATAT	25858	11.955	1.27383	9068	H1
H1.rep1#CCTAGAGTTCGATATCTCATGAGCGTGAATAT	25613	10.181	1.41177	7851	H1
H1.rep1#CTAAGCCTTCGATATCCTGCGCATGTGAATAT	25519	11.717	1.42714	8858	H1
H1.rep1#CTCTCTATTCGATATCCTGCGCATGTGAATAT	25356	14.686	1.18945	10309	H1
H1.rep1#GTAAGGAGTCGATATCCATGCCTAGTGAATAT	25346	14.798	1.42638	10664	H1
H1.rep1#ACTGCATATCGATATCAGCGTAGCGTGAATAT	25336	11.932	1.26964	9780	H1
H1.rep1#CCTAGAGTTCGATATCTAGCGAGTGTGAATAT	25295	10.449	1.35697	8374	H1
H1.rep1#AAGGAGTATCGATATCACTGATCGGTGAATAT	25269	11.199	1.18836	9479	H1
H1.rep1#GTAAGGAGTCGATATCTTCTGCCTGTGAATAT	25262	11.4	1.14212	8267	H1
H1.rep1#TTCTAGCTTCGATATCCGCTCAGTGTGAATAT	25215	14.159	2.18774	9417	H1
H1.rep1#TTCTAGCTTCGATATCCTGCGCATGTGAATAT	25045	12.044	1.70962	7761	H1
H1.rep1#CGTCTAATTCGATATCTGCCTCTTGTGAATAT	24827	8.904	1.22265	6736	H1
H1.rep1#CGTCTAATTCGATATCGTAGAGAGGTGAATAT	24686	12.655	1.40019	9976	H1
H1.rep1#CTCTCTATTCGATATCAGCGTAGCGTGAATAT	24536	14.083	1.48945	10028	H1
H1.rep1#CGTCTAATTCGATATCCTGCGCATGTGAATAT	24503	11.783	1.61561	8539	H1
H1.rep1#AAGGAGTATCGATATCCAGCCTCGGTGAATAT	24423	10.787	1.50287	7926	H1
H1.rep1#GCGTAAGATCGATATCTCGCCTTAGTGAATAT	24394	13.767	1.41262	8343	H1
H1.rep1#CTAAGCCTTCGATATCGTAGCTCCGTGAATAT	24327	11.136	1.125	8981	H1
H1.rep1#AAGGCTATTCGATATCACTGATCGGTGAATAT	24292	12.266	1.5549	9601	H1
H1.rep1#TAGATCGCTCGATATCACTGATCGGTGAATAT	24279	10.609	1.55515	7436	H1
H1.rep1#TATCCTCTTCGATATCAGCGTAGCGTGAATAT	24172	16.562	0.798512	12730	H1
H1.rep1#CTCTCTATTCGATATCCATGCCTAGTGAATAT	24151	13.34	1.54221	9957	H1
H1.rep1#TCGACTAGTCGATATCTCGCCTTAGTGAATAT	24016	12.764	1.45965	7935	H1
H1.rep1#TATCCTCTTCGATATCGCTCAGGAGTGAATAT	23947	10.49	1.51518	8010	H1
H1.rep1#TAGATCGCTCGATATCAGGAGTCCGTGAATAT	23864	15.349	1.17163	10596	H1
H1.rep1#CGTCTAATTCGATATCACTGATCGGTGAATAT	23772	11.615	1.65283	8065	H1
H1.rep1#CTATTAAGTCGATATCTCGCCTTAGTGAATAT	23760	15.286	1.21642	10969	H1
H1.rep1#TAGATCGCTCGATATCGCTCAGGAGTGAATAT	23754	15.501	1.32791	10615	H1
H1.rep1#AGAGTAGATCGATATCCAGCCTCGGTGAATAT	23589	13.649	1.2019	8664	H1
H1.rep1#ACTGCATATCGATATCTCCTCTACGTGAATAT	23487	11.035	1.40325	8281	H1
H1.rep1#AAGGCTATTCGATATCCTGCGCATGTGAATAT	23448	12.818	1.70543	9088	H1
H1.rep1#GTAAGGAGTCGATATCTCGCCTTAGTGAATAT	23420	14.175	1.61647	8690	H1
H1.rep1#CTAAGCCTTCGATATCTGCCTCTTGTGAATAT	23326	12.381	1.50333	7584	H1
H1.rep1#CGTCTAATTCGATATCAGCGTAGCGTGAATAT	23265	12.638	1.00267	8667	H1
H1.rep1#TAGATCGCTCGATATCCGCTCAGTGTGAATAT	23181	13.343	1.28204	9966	H1
H1.rep1#AAGGCTATTCGATATCGCTCAGGAGTGAATAT	23160	14.108	1.33139	9711	H1
H1.rep1#GCGTAAGATCGATATCTAGCGAGTGTGAATAT	23143	11.772	1.23755	8864	H1
H1.rep1#AGAGTAGATCGATATCTGCCTCTTGTGAATAT	23071	14.605	1.39028	9920	H1
H1.rep1#CTATTAAGTCGATATCTGCCTCTTGTGAATAT	23002	11.58	1.60616	7725	H1
H1.rep1#CTCTCTATTCGATATCAGGCTCCGGTGAATAT	22821	15.962	1.01635	10826	H1
H1.rep1#CTATTAAGTCGATATCTCCTCTACGTGAATAT	22754	11.451	1.8147	8206	H1
H1.rep1#CGTCTAATTCGATATCCAGCCTCGGTGAATAT	22688	15.459	1.09376	9306	H1
H1.rep1#AAGGAGTATCGATATCGTCTTAGGGTGAATAT	22646	14.121	1.30423	8479	H1
H1.rep1#AAGGCTATTCGATATCTCATGAGCGTGAATAT	22078	15.743	0.990623	10017	H1
H1.rep1#TCGACTAGTCGATATCTGCCTCTTGTGAATAT	22006	14.196	1.27053	9470	H1
H1.rep1#TATCCTCTTCGATATCGTAGAGAGGTGAATAT	21905	16.49	1.05353	10193	H1
H1.rep1#ACTGCATATCGATATCTACTACGCGTGAATAT	21810	10.717	1.41288	5558	H1
H1.rep1#CTATTAAGTCGATATCTTCTGCCTGTGAATAT	21741	10.923	1.35089	7855	H1
H1.rep1#AGAGTAGATCGATATCCTGCGCATGTGAATAT	21695	13.549	1.50896	8416	H1
H1.rep1#TATCCTCTTCGATATCCTAGTACGGTGAATAT	21540	14.287	1.40994	7785	H1
H1.rep1#ACTGCATATCGATATCCTGCGCATGTGAATAT	21411	11.823	2.38514	7057	H1
H1.rep1#AAGGCTATTCGATATCGTAGAGAGGTGAATAT	21321	13.204	1.25834	8555	H1
H1.rep1#TATCCTCTTCGATATCGAGCGCTAGTGAATAT	21267	13.262	1.40468	8010	H1
H1.rep1#CTAAGCCTTCGATATCAGGCTCCGGTGAATAT	21191	11.773	1.44869	6195	H1
H1.rep1#CGTCTAATTCGATATCAGGAGTCCGTGAATAT	21165	12.802	1.39504	8540	H1
H1.rep1#CCTAGAGTTCGATATCAGGAGTCCGTGAATAT	20995	12.673	1.36723	8243	H1
H1.rep1#TTCTAGCTTCGATATCCCTGAGATGTGAATAT	20775	10.254	2.37421	7079	H1
H1.rep1#GTAAGGAGTCGATATCTACTACGCGTGAATAT	20623	13.295	1.73987	7775	H1
H1.rep1#TATCCTCTTCGATATCTTCTGCCTGTGAATAT	20610	10.915	1.57625	7204	H1
H1.rep1#CTATTAAGTCGATATCACTGATCGGTGAATAT	20605	13.493	1.31101	7993	H1
H1.rep1#CGTCTAATTCGATATCTCATGAGCGTGAATAT	20579	14.17	1.2825	7170	H1
H1.rep1#CGTCTAATTCGATATCGAGCGCTAGTGAATAT	20569	13.74	1.32628	9263	H1
H1.rep1#TCTCTCCGTCGATATCGCTCAGGAGTGAATAT	20479	16.403	0.0676155	11307	H1
H1.rep1#ACTGCATATCGATATCAGGAGTCCGTGAATAT	20086	12.116	1.245	7391	H1
H1.rep1#CCTAGAGTTCGATATCCTGCGCATGTGAATAT	20050	11.806	2.89094	6093	H1
H1.rep1#TCGACTAGTCGATATCTAGCGAGTGTGAATAT	19850	15.386	1.3884	8912	H1
H1.rep1#TCGACTAGTCGATATCTTCTGCCTGTGAATAT	19788	15.893	1.4988	8925	H1
H1.rep1#TATCCTCTTCGATATCACTGATCGGTGAATAT	19732	13.125	0.179015	8272	H1
H1.rep1#TTCTAGCTTCGATATCTCATGAGCGTGAATAT	19601	12.486	1.90989	7434	H1
H1.rep1#AAGGAGTATCGATATCGAGCGCTAGTGAATAT	19557	13.675	0.974457	8563	H1
H1.rep1#CTAAGCCTTCGATATCCGCTCAGTGTGAATAT	19535	12.087	1.48854	7209	H1
H1.rep1#TCTCTCCGTCGATATCCGCTCAGTGTGAATAT	19479	17.339	0.0676935	10376	H1
H1.rep1#CTCTCTATTCGATATCCTAGTACGGTGAATAT	19449	9.219	1.89765	5638	H1
H1.rep1#ACTGCATATCGATATCCAGCCTCGGTGAATAT	19209	10.73	2.00846	6020	H1
H1.rep1#CTATTAAGTCGATATCGTAGCTCCGTGAATAT	19185	13.662	1.25229	7348	H1
H1.rep1#GTAAGGAGTCGATATCAGCGTAGCGTGAATAT	19009	13.689	1.21086	6982	H1
H1.rep1#ACTGCATATCGATATCTCGCCTTAGTGAATAT	18918	12.825	1.99146	7241	H1
H1.rep1#CGTCTAATTCGATATCTCCTCTACGTGAATAT	18894	13.881	0.789713	8328	H1
H1.rep1#TAGATCGCTCGATATCTGCCTCTTGTGAATAT	18788	11.51	1.64956	6580	H1
H1.rep1#GTAAGGAGTCGATATCCTGCGCATGTGAATAT	18719	15.783	1.46953	7540	H1
H1.rep1#TTCTAGCTTCGATATCTCGCCTTAGTGAATAT	18453	12.543	1.18301	7278	H1
H1.rep1#ACTGCATATCGATATCACTGATCGGTGAATAT	18391	14.604	1.32797	7574	H1
H1.rep1#CTAAGCCTTCGATATCCATGCCTAGTGAATAT	18291	14.022	0.829832	7846	H1
H1.rep1#ACTGCATATCGATATCGCTCAGGAGTGAATAT	18288	10.935	1.40379	6196	H1
H1.rep1#CTCTCTATTCGATATCCCTGAGATGTGAATAT	18154	11.036	1.58126	5590	H1
H1.rep1#AAGGAGTATCGATATCTTCTGCCTGTGAATAT	17869	16.232	1.32155	9025	H1
H1.rep1#CTCTCTATTCGATATCTGCCTCTTGTGAATAT	17827	14.016	1.1097	7269	H1
H1.rep1#CTATTAAGTCGATATCCTGCGCATGTGAATAT	17809	11.474	1.62167	6107	H1
H1.rep1#TTCTAGCTTCGATATCTGCCTCTTGTGAATAT	17790	8.597	1.73188	3903	H1
H1.rep1#AAGGAGTATCGATATCCGCTCAGTGTGAATAT	17696	15.635	1.39686	8385	H1
H1.rep1#CTCTCTATTCGATATCGTAGAGAGGTGAATAT	17259	12.725	1.82842	6805	H1
H1.rep1#TTCTAGCTTCGATATCAGGAGTCCGTGAATAT	17002	13.116	1.2612	7796	H1
H1.rep1#TCGACTAGTCGATATCCGCTCAGTGTGAATAT	16984	11.491	1.28495	5803	H1
H1.rep1#TCTCTCCGTCGATATCGTCTTAGGGTGAATAT	16976	16.252	0.0966408	8544	H1
H1.rep1#TAGATCGCTCGATATCTTCTGCCTGTGAATAT	16832	10.646	1.93752	5946	H1
H1.rep1#AAGGAGTATCGATATCCTGCGCATGTGAATAT	16823	14.057	1.53168	6183	H1
H1.rep1#AGAGTAGATCGATATCGTAGAGAGGTGAATAT	16728	13.528	0.927411	6285	H1
H1.rep1#CGTCTAATTCGATATCTAGCGAGTGTGAATAT	16425	12.988	1.60963	5680	H1
H1.rep1#CTCTCTATTCGATATCGAGCGCTAGTGAATAT	16417	13.497	1.21881	7327	H1
H1.rep1#CTATTAAGTCGATATCTAGCGAGTGTGAATAT	16397	12.093	1.33011	5643	H1
H1.rep1#CGTCTAATTCGATATCGTAGCTCCGTGAATAT	16377	12.151	1.25392	6265	H1
H1.rep1#GCGTAAGATCGATATCGTCTTAGGGTGAATAT	16140	13.611	1.63381	5918	H1
H1.rep1#TCTCTCCGTCGATATCTAGCGAGTGTGAATAT	16051	14.389	0.108724	6656	H1
H1.rep1#CGTCTAATTCGATATCTTCTGCCTGTGAATAT	15648	10.843	1.47009	5377	H1
H1.rep1#GTAAGGAGTCGATATCAGGAGTCCGTGAATAT	15415	9.598	1.42794	5133	H1
H1.rep1#CTCTCTATTCGATATCCGCTCAGTGTGAATAT	15382	12.669	1.74826	5355	H1
H1.rep1#AAGGCTATTCGATATCAGGCTCCGGTGAATAT	15353	10.493	1.52932	5548	H1
H1.rep1#AAGGCTATTCGATATCGCAGCGTAGTGAATAT	15131	15.85	0.130445	7700	H1
H1.rep1#CCTAGAGTTCGATATCTTCTGCCTGTGAATAT	14899	10.709	2.27595	5024	H1
H1.rep1#TTCTAGCTTCGATATCTACTACGCGTGAATAT	14738	7.89	1.62102	3363	H1
H1.rep1#ACTGCATATCGATATCCATGCCTAGTGAATAT	14378	13.794	1.07176	6172	H1
H1.rep1#TATCCTCTTCGATATCTCGCCTTAGTGAATAT	13904	12.728	1.74349	5605	H1
H1.rep1#TCTCTCCGTCGATATCAGGCTCCGGTGAATAT	13393	16.208	0.0994992	6720	H1
H1.rep1#GCGTAAGATCGATATCTCCTCTACGTGAATAT	13157	10.956	1.20459	4028	H1
H1.rep1#TAGATCGCTCGATATCAGGCTCCGGTGAATAT	13027	12.09	1.88208	4695	H1
H1.rep1#TCTCTCCGTCGATATCAGGAGTCCGTGAATAT	12878	13.805	0.0680932	5884	H1
H1.rep1#CTCTCTATTCGATATCGCTCAGGAGTGAATAT	12460	13.129	1.65276	4303	H1
H1.rep1#TCTCTCCGTCGATATCGTAGAGAGGTGAATAT	11222	13.815	0.127839	5330	H1
H1.rep1#TCTCTCCGTCGATATCACTGATCGGTGAATAT	10954	14.476	0.0632887	5673	H1
H1.rep1#CGTCTAATTCGATATCAGGCTCCGGTGAATAT	10767	9.432	1.78866	3058	H1
H1.rep1#CGTCTAATTCGATATCCATGCCTAGTGAATAT	10193	19.673	0.165314	6239	H1
H1.rep1#GCGTAAGATCGATATCCCTGAGATGTGAATAT	10182	12.201	1.28552	3777	H1
H1.rep1#CGTCTAATTCGATATCTCGCCTTAGTGAATAT	10033	11.621	1.87067	3128	H1
H1.rep1#TCTCTCCGTCGATATCTCATGAGCGTGAATAT	10016	13.646	0.0427902	3604	H1
H1.rep1#CCTAGAGTTCGATATCAGCGTAGCGTGAATAT	9781	14.48	0.567468	4585	H1
H1.rep1#CTATTAAGTCGATATCGCAGCGTAGTGAATAT	9750	17.441	0.135834	5813	H1
H1.rep1#AAGGAGTATCGATATCGCTCAGGAGTGAATAT	9395	13.885	1.27647	3590	H1
H1.rep1#TCTCTCCGTCGATATCCTGCGCATGTGAATAT	9206	15.049	0.0791232	4689	H1
H1.rep1#TCTCTCCGTCGATATCCCTCTCTGGTGAATAT	9168	15.367	0.115736	4664	H1
H1.rep1#AAGGAGTATCGATATCCTAGTACGGTGAATAT	9013	17.406	0.292372	4852	H1
H1.rep1#TATCCTCTTCGATATCGCAGCGTAGTGAATAT	8762	16.135	0.0697107	4457	H1
H1.rep1#GCGTAAGATCGATATCGCAGCGTAGTGAATAT	8542	14.395	0.110071	4340	H1
H1.rep1#CTAAGCCTTCGATATCTCATGAGCGTGAATAT	8407	12.043	1.18932	2530	H1
H1.rep1#TCTCTCCGTCGATATCTCCTCTACGTGAATAT	8341	14.851	0.0251967	3600	H1
H1.rep1#TCTCTCCGTCGATATCTACTACGCGTGAATAT	8049	14.943	0.0590789	3260	H1
H1.rep1#TCTCTCCGTCGATATCTCGCCTTAGTGAATAT	7812	17.055	0.0695509	4091	H1
H1.rep1#TCTCTCCGTCGATATCCTAGTACGGTGAATAT	7587	17.609	0.0801538	3557	H1
H1.rep1#TCTCTCCGTCGATATCTGCCTCTTGTGAATAT	7531	14.288	0.0571308	3954	H1
H1.rep1#AAGGAGTATCGATATCTCATGAGCGTGAATAT	7446	11.043	1.38577	2755	H1
H1.rep1#GCGTAAGATCGATATCGTAGCTCCGTGAATAT	7182	11.616	1.16195	2499	H1
H1.rep1#CCTAGAGTTCGATATCCCTGAGATGTGAATAT	6825	11.918	1.20517	1944	H1
H1.rep1#GTAAGGAGTCGATATCGCAGCGTAGTGAATAT	6690	13.443	0.0593824	3822	H1
H1.rep1#TCTCTCCGTCGATATCTTCTGCCTGTGAATAT	6620	16.354	0.085958	3353	H1
H1.rep1#TCTCTCCGTCGATATCGAGCGCTAGTGAATAT	6535	20.827	0.0582996	4449	H1
H1.rep1#AGAGTAGATCGATATCGCAGCGTAGTGAATAT	6262	17.205	0.0922728	3484	H1
H1.rep1#TCTCTCCGTCGATATCCCTGAGATGTGAATAT	6198	15.586	0.0908131	3109	H1
H1.rep1#TCTCTCCGTCGATATCGTAGCTCCGTGAATAT	6116	18.776	0.0865163	3442	H1
H1.rep1#TCGACTAGTCGATATCGCAGCGTAGTGAATAT	5821	23.219	0.0602914	4362	H1
H1.rep1#GTAAGGAGTCGATATCGCTCAGGAGTGAATAT	5705	11.664	1.1618	2044	H1
H1.rep1#CCTAGAGTTCGATATCGCAGCGTAGTGAATAT	5152	16.758	0.0846316	2852	H1
H1.rep1#GTAAGGAGTCGATATCCAGCCTCGGTGAATAT	4699	9.325	0.895522	1069	H1
H1.rep1#GCGTAAGATCGATATCTCATGAGCGTGAATAT	4391	12.122	1.09095	1610	H1
H1.rep1#TCTCTCCGTCGATATCCAGCCTCGGTGAATAT	4311	17.044	0.128239	2324	H1
H1.rep1#GCGTAAGATCGATATCTACTACGCGTGAATAT	3975	16.249	0.580517	1953	H1
H1.rep1#TCGACTAGTCGATATCACTGATCGGTGAATAT	3831	12.197	0.824286	1392	H1
H1.rep1#CGTCTAATTCGATATCCCTCTCTGGTGAATAT	3725	12.458	0.867168	1403	H1
H1.rep1#TATCCTCTTCGATATCAGGCTCCGGTGAATAT	3657	9.463	0.790015	951	H1
H1.rep1#AAGGAGTATCGATATCTCGCCTTAGTGAATAT	3420	11.566	0.986063	1209	H1
H1.rep1#TCGACTAGTCGATATCCCTCTCTGGTGAATAT	3386	12.799	0.845232	1241	H1
H1.rep1#TATCCTCTTCGATATCTACTACGCGTGAATAT	3350	9.806	0.947674	1035	H1
H1.rep1#TTCTAGCTTCGATATCCCTCTCTGGTGAATAT	3293	14.49	0.916764	1083	H1
H1.rep1#GCGTAAGATCGATATCGCTCAGGAGTGAATAT	3022	14.112	0.898241	1126	H1
H1.rep1#CTCTCTATTCGATATCGCAGCGTAGTGAATAT	2958	12.871	0.141204	1586	H1
H1.rep1#CCTAGAGTTCGATATCAGGCTCCGGTGAATAT	2922	13.427	0.904824	834	H1
H1.rep1#GCGTAAGATCGATATCAGGCTCCGGTGAATAT	2835	12.638	1.01636	785	H1
H1.rep1#TCTCTCCGTCGATATCAGCGTAGCGTGAATAT	2827	13.76	0.0843882	1223	H1
H1.rep1#TTCTAGCTTCGATATCGAGCGCTAGTGAATAT	2805	11.631	0.84297	928	H1
H1.rep1#TCGACTAGTCGATATCCATGCCTAGTGAATAT	2726	17.196	0.869684	1181	H1
H1.rep1#AAGGCTATTCGATATCTGCCTCTTGTGAATAT	2705	13.675	0.861666	1029	H1
H1.rep1#TCGACTAGTCGATATCAGGCTCCGGTGAATAT	2628	10.198	0.939483	824	H1
H1.rep1#AAGGCTATTCGATATCTTCTGCCTGTGAATAT	2520	11.168	0.890473	767	H1
H1.rep1#TCTCTCCGTCGATATCGCAGCGTAGTGAATAT	2491	12.171	0.005652	1174	H1
H1.rep1#TTCTAGCTTCGATATCCATGCCTAGTGAATAT	2445	10.003	0.88512	783	H1
H1.rep1#CGTCTAATTCGATATCGCAGCGTAGTGAATAT	2395	15.05	0.144837	1216	H1
H1.rep1#TCGACTAGTCGATATCTCATGAGCGTGAATAT	2387	11.315	0.892942	720	H1
H1.rep1#TTCTAGCTTCGATATCAGGCTCCGGTGAATAT	2373	12.643	0.902967	664	H1
H1.rep1#TCGACTAGTCGATATCAGCGTAGCGTGAATAT	2273	12.514	0.632902	929	H1
H1.rep1#CTAAGCCTTCGATATCGCAGCGTAGTGAATAT	2059	9.671	0.471766	674	H1
H1.rep1#GTAAGGAGTCGATATCTGCCTCTTGTGAATAT	2001	14.536	0.935203	668	H1
H1.rep1#ACTGCATATCGATATCGCAGCGTAGTGAATAT	1985	11.794	0.274888	810	H1
H1.rep1#TTCTAGCTTCGATATCGCAGCGTAGTGAATAT	1653	15.747	0.249433	835	H1
H1.rep1#TAGATCGCTCGATATCGCAGCGTAGTGAATAT	1418	13.474	0.566851	592	H1
H1.rep1#TCTCTCCGTCGATATCCATGCCTAGTGAATAT	980	22.961	0.0663765	487	H1
H1.rep2#AGAGTAGATCGATATCGTCTTAGGGTGAATAT	382760	10.074	0.902149	109179	H1
H1.rep2#GTAAGGAGTCGATATCTCATGAGCGTGAATAT	305625	6.565	0.998084	50006	H1
H1.rep2#CTAAGCCTTCGATATCGCTCAGGAGTGAATAT	259584	5.974	1.1141	41971	H1
H1.rep2#ACTGCATATCGATATCTCGCCTTAGTGAATAT	239380	4.135	0.965288	23393	H1
H1.rep2#CTCTCTATTCGATATCTGCCTCTTGTGAATAT	158344	1.532	0.892301	4460	H1
H1.rep2#TATCCTCTTCGATATCTACTACGCGTGAATAT	151981	13.428	1.00075	55736	H1
H1.rep2#AAGGCTATTCGATATCCCTGAGATGTGAATAT	128406	13.442	1.09865	46025	H1
H1.rep2#GCGTAAGATCGATATCCAGCCTCGGTGAATAT	120270	12.651	1.00253	41417	H1
H1.rep2#ACTGCATATCGATATCCATGCCTAGTGAATAT	114485	9.52	0.904116	31163	H1
H1.rep2#TCGACTAGTCGATATCCGCTCAGTGTGAATAT	110978	10.992	0.87761	37113	H1
H1.rep2#AGAGTAGATCGATATCTCATGAGCGTGAATAT	110868	8.048	0.903934	24138	H1
H1.rep2#CTATTAAGTCGATATCCATGCCTAGTGAATAT	96415	12.305	1.03094	35314	H1
H1.rep2#AAGGCTATTCGATATCTCCTCTACGTGAATAT	96049	12.178	1.0976	33817	H1
H1.rep2#CCTAGAGTTCGATATCAGGAGTCCGTGAATAT	93991	13.84	1.02912	36091	H1
H1.rep2#CGTCTAATTCGATATCAGGAGTCCGTGAATAT	90424	13.971	1.00884	36943	H1
H1.rep2#GTAAGGAGTCGATATCCCTCTCTGGTGAATAT	87335	14.965	0.855901	35874	H1
H1.rep2#CTAAGCCTTCGATATCGTAGCTCCGTGAATAT	84699	14.25	0.793482	35901	H1
H1.rep2#GCGTAAGATCGATATCGCTCAGGAGTGAATAT	84216	13.219	1.27876	31749	H1
H1.rep2#CTATTAAGTCGATATCCAGCCTCGGTGAATAT	82747	11.841	1.1131	28697	H1
H1.rep2#AAGGCTATTCGATATCGTCTTAGGGTGAATAT	81087	12.248	1.02368	29831	H1
H1.rep2#ACTGCATATCGATATCTACTACGCGTGAATAT	79356	12.692	1.00602	27093	H1
H1.rep2#TAGATCGCTCGATATCTCGCCTTAGTGAATAT	74322	13.58	0.856472	27541	H1
H1.rep2#TCGACTAGTCGATATCCCTGAGATGTGAATAT	71653	12.403	1.14363	25950	H1
H1.rep2#AAGGAGTATCGATATCAGGCTCCGGTGAATAT	71117	15.234	1.15082	32643	H1
H1.rep2#CCTAGAGTTCGATATCTCATGAGCGTGAATAT	70715	13.287	1.26057	26457	H1
H1.rep2#AGAGTAGATCGATATCACTGATCGGTGAATAT	68033	11.967	1.33798	22167	H1
H1.rep2#CTATTAAGTCGATATCGTCTTAGGGTGAATAT	66668	12.314	1.28605	23810	H1
H1.rep2#CTCTCTATTCGATATCCCTGAGATGTGAATAT	66508	14.035	1.59361	29023	H1
H1.rep2#CTAAGCCTTCGATATCCCTGAGATGTGAATAT	65542	8.802	1.0956	17988	H1
H1.rep2#TTCTAGCTTCGATATCTAGCGAGTGTGAATAT	65229	13.545	1.11624	25446	H1
H1.rep2#TATCCTCTTCGATATCGTAGAGAGGTGAATAT	64838	13.197	1.04918	25591	H1
H1.rep2#CGTCTAATTCGATATCCGCTCAGTGTGAATAT	64712	14.591	1.29866	26526	H1
H1.rep2#TCGACTAGTCGATATCCTGCGCATGTGAATAT	62857	13.616	1.28405	25152	H1
H1.rep2#GCGTAAGATCGATATCAGCGTAGCGTGAATAT	60187	14.792	1.00757	25719	H1
H1.rep2#AGAGTAGATCGATATCCTAGTACGGTGAATAT	59413	12.934	1.26646	22168	H1
H1.rep2#CTAAGCCTTCGATATCAGCGTAGCGTGAATAT	59192	11.524	1.08012	19705	H1
H1.rep2#AAGGCTATTCGATATCTCATGAGCGTGAATAT	58656	13.141	1.10086	21807	H1
H1.rep2#AAGGAGTATCGATATCTCATGAGCGTGAATAT	58487	13.297	1.20531	22260	H1
H1.rep2#AGAGTAGATCGATATCTTCTGCCTGTGAATAT	58217	13.708	1.097	22962	H1
H1.rep2#AAGGAGTATCGATATCCCTGAGATGTGAATAT	56845	12.187	1.1132	20365	H1
H1.rep2#TAGATCGCTCGATATCTACTACGCGTGAATAT	56352	12.909	1.19465	20392	H1
H1.rep2#TTCTAGCTTCGATATCAGCGTAGCGTGAATAT	55087	13.855	1.03176	20459	H1
H1.rep2#CGTCTAATTCGATATCTGCCTCTTGTGAATAT	54228	12.919	1.08569	21705	H1
H1.rep2#AGAGTAGATCGATATCAGGCTCCGGTGAATAT	53767	11.821	1.03918	18613	H1
H1.rep2#TATCCTCTTCGATATCTAGCGAGTGTGAATAT	52171	9.746	1.03602	15449	H1
H1.rep2#CTATTAAGTCGATATCCCTCTCTGGTGAATAT	51055	14.101	1.01067	19248	H1
H1.rep2#GCGTAAGATCGATATCTCATGAGCGTGAATAT	50960	15.632	0.743474	24353	H1
H1.rep2#TAGATCGCTCGATATCGAGCGCTAGTGAATAT	49081	13.311	1.09167	19964	H1
H1.rep2#AAGGAGTATCGATATCTAGCGAGTGTGAATAT	48954	12.092	0.986608	17990	H1
H1.rep2#CTCTCTATTCGATATCTCATGAGCGTGAATAT	45945	7.76	0.788996	10392	H1
H1.rep2#AAGGCTATTCGATATCTAGCGAGTGTGAATAT	45542	16.436	0.390044	21564	H1
H1.rep2#GTAAGGAGTCGATATCGTAGAGAGGTGAATAT	45343	12.418	0.949985	16342	H1
H1.rep2#CCTAGAGTTCGATATCTCCTCTACGTGAATAT	44513	10.46	1.03693	13966	H1
H1.rep2#TATCCTCTTCGATATCCCTGAGATGTGAATAT	44458	14.416	1.20591	18229	H1
H1.rep2#AAGGCTATTCGATATCCCTCTCTGGTGAATAT	43370	14.494	0.934261	19645	H1
H1.rep2#TAGATCGCTCGATATCGTAGCTCCGTGAATAT	43365	14.004	0.84101	19802	H1
H1.rep2#TCGACTAGTCGATATCCATGCCTAGTGAATAT	43362	12.819	1.27157	15058	H1
H1.rep2#TCGACTAGTCGATATCACTGATCGGTGAATAT	43095	13.791	1.20581	16046	H1
H1.rep2#CGTCTAATTCGATATCTCATGAGCGTGAATAT	42735	14.052	1.08687	17585	H1
H1.rep2#TATCCTCTTCGATATCAGCGTAGCGTGAATAT	42459	9.949	0.277231	12500	H1
H1.rep2#AGAGTAGATCGATATCCCTCTCTGGTGAATAT	42367	14.376	0.853244	16168	H1
H1.rep2#CTATTAAGTCGATATCGCTCAGGAGTGAATAT	42024	14.285	1.06131	18598	H1
H1.rep2#TAGATCGCTCGATATCTTCTGCCTGTGAATAT	41395	13.789	1.23708	16065	H1
H1.rep2#TTCTAGCTTCGATATCTTCTGCCTGTGAATAT	41360	14.481	1.00291	18473	H1
H1.rep2#GTAAGGAGTCGATATCCATGCCTAGTGAATAT	41089	11.798	1.33965	13554	H1
H1.rep2#GCGTAAGATCGATATCTACTACGCGTGAATAT	40544	9.486	0.922063	11272	H1
H1.rep2#CCTAGAGTTCGATATCACTGATCGGTGAATAT	40127	15.617	1.10685	17216	H1
H1.rep2#TATCCTCTTCGATATCTCATGAGCGTGAATAT	39733	9.021	0.841793	10961	H1
H1.rep2#CTAAGCCTTCGATATCAGGAGTCCGTGAATAT	39318	15.116	1.23423	18435	H1
H1.rep2#CCTAGAGTTCGATATCTTCTGCCTGTGAATAT	38243	11.184	1.11849	13758	H1
H1.rep2#CGTCTAATTCGATATCCCTCTCTGGTGAATAT	37880	12.385	0.999683	15336	H1
H1.rep2#CTCTCTATTCGATATCAGGAGTCCGTGAATAT	37832	15.357	0.856603	15984	H1
H1.rep2#ACTGCATATCGATATCGTAGCTCCGTGAATAT	37517	12.739	1.19552	13928	H1
H1.rep2#CCTAGAGTTCGATATCCTGCGCATGTGAATAT	37362	13.339	1.56238	12610	H1
H1.rep2#TTCTAGCTTCGATATCGTAGAGAGGTGAATAT	36387	14.485	0.970593	16115	H1
H1.rep2#TTCTAGCTTCGATATCGTAGCTCCGTGAATAT	35974	14.252	1.07954	13272	H1
H1.rep2#TAGATCGCTCGATATCCAGCCTCGGTGAATAT	35527	14.16	1.02652	13772	H1
H1.rep2#CTAAGCCTTCGATATCCATGCCTAGTGAATAT	35188	11.537	1.12835	11757	H1
H1.rep2#AAGGCTATTCGATATCCATGCCTAGTGAATAT	35089	13.838	1.00704	13648	H1
H1.rep2#GCGTAAGATCGATATCGTAGAGAGGTGAATAT	35086	14.647	0.927802	14409	H1
H1.rep2#TTCTAGCTTCGATATCGTCTTAGGGTGAATAT	34994	16.283	1.0836	15985	H1
H1.rep2#TTCTAGCTTCGATATCCAGCCTCGGTGAATAT	34506	11.434	0.941266	11704	H1
H1.rep2#ACTGCATATCGATATCCCTCTCTGGTGAATAT	34423	12.58	1.06819	12020	H1
H1.rep2#TAGATCGCTCGATATCAGCGTAGCGTGAATAT	34297	15.839	0.38933	16133	H1
H1.rep2#CTCTCTATTCGATATCACTGATCGGTGAATAT	33871	11.385	0.756521	10516	H1
H1.rep2#AGAGTAGATCGATATCTCCTCTACGTGAATAT	33796	10.946	0.891532	12189	H1
H1.rep2#CTCTCTATTCGATATCGAGCGCTAGTGAATAT	33127	13.037	0.953588	12845	H1
H1.rep2#AAGGAGTATCGATATCCGCTCAGTGTGAATAT	32605	14.38	0.631555	14480	H1
H1.rep2#GCGTAAGATCGATATCAGGAGTCCGTGAATAT	32575	14.152	0.997363	13893	H1
H1.rep2#AGAGTAGATCGATATCGTAGAGAGGTGAATAT	32003	13.406	1.01784	11387	H1
H1.rep2#TTCTAGCTTCGATATCGAGCGCTAGTGAATAT	31894	11.106	1.72505	10415	H1
H1.rep2#CTCTCTATTCGATATCCCTCTCTGGTGAATAT	31751	6.27	0.679236	5487	H1
H1.rep2#CCTAGAGTTCGATATCCATGCCTAGTGAATAT	31670	15.738	1.14595	12804	H1
H1.rep2#AAGGCTATTCGATATCAGGCTCCGGTGAATAT	31593	12.14	1.18003	11710	H1
H1.rep2#AAGGAGTATCGATATCTCCTCTACGTGAATAT	30953	13.614	1.07168	12808	H1
H1.rep2#TCGACTAGTCGATATCCAGCCTCGGTGAATAT	30744	11.265	0.788482	9432	H1
H1.rep2#AGAGTAGATCGATATCCAGCCTCGGTGAATAT	30108	13.2	0.86589	10679	H1
H1.rep2#CTATTAAGTCGATATCAGCGTAGCGTGAATAT	30103	11.885	0.972028	10647	H1
H1.rep2#AGAGTAGATCGATATCAGCGTAGCGTGAATAT	29673	11.5	0.876019	10738	H1
H1.rep2#TTCTAGCTTCGATATCCCTCTCTGGTGAATAT	29470	15.375	0.912022	12889	H1
H1.rep2#CTATTAAGTCGATATCCGCTCAGTGTGAATAT	29370	13.636	0.78	11562	H1
H1.rep2#AAGGAGTATCGATATCTACTACGCGTGAATAT	29334	11.191	1.33849	10190	H1
H1.rep2#GTAAGGAGTCGATATCCTAGTACGGTGAATAT	29208	9.506	0.939829	8564	H1
H1.rep2#GTAAGGAGTCGATATCCGCTCAGTGTGAATAT	29186	14.314	1.0095	13127	H1
H1.rep2#GCGTAAGATCGATATCCTGCGCATGTGAATAT	27957	12.323	0.961207	8501	H1
H1.rep2#TCGACTAGTCGATATCAGGAGTCCGTGAATAT	27736	11.945	1.21835	9024	H1
H1.rep2#AAGGCTATTCGATATCGTAGCTCCGTGAATAT	27620	14.375	0.824066	13350	H1
H1.rep2#TTCTAGCTTCGATATCCCTGAGATGTGAATAT	27554	11.689	0.998984	9510	H1
H1.rep2#AGAGTAGATCGATATCGCTCAGGAGTGAATAT	27453	9.404	1.68883	6321	H1
H1.rep2#TAGATCGCTCGATATCCATGCCTAGTGAATAT	27283	17.293	1.09563	12654	H1
H1.rep2#GTAAGGAGTCGATATCGTCTTAGGGTGAATAT	27192	13.207	1.12288	10471	H1
H1.rep2#TAGATCGCTCGATATCTAGCGAGTGTGAATAT	26922	17.09	0.908009	13179	H1
H1.rep2#TATCCTCTTCGATATCTCGCCTTAGTGAATAT	26675	7.891	1.04673	5487	H1
H1.rep2#CTATTAAGTCGATATCGTAGCTCCGTGAATAT	26632	15.287	0.639801	11742	H1
H1.rep2#GCGTAAGATCGATATCGCAGCGTAGTGAATAT	26621	14.907	0.490788	11661	H1
H1.rep2#AAGGCTATTCGATATCCGCTCAGTGTGAATAT	26497	10.162	1.12981	9360	H1
H1.rep2#CTAAGCCTTCGATATCAGGCTCCGGTGAATAT	26467	13.564	0.857724	9261	H1
H1.rep2#AGAGTAGATCGATATCGTAGCTCCGTGAATAT	26391	14.172	0.927194	11122	H1
H1.rep2#TATCCTCTTCGATATCCGCTCAGTGTGAATAT	26124	14.238	0.704777	12367	H1
H1.rep2#CGTCTAATTCGATATCTCGCCTTAGTGAATAT	25681	16.051	0.889976	11980	H1
H1.rep2#CCTAGAGTTCGATATCTAGCGAGTGTGAATAT	25662	13.033	0.960128	10366	H1
H1.rep2#TCGACTAGTCGATATCGCAGCGTAGTGAATAT	25515	15.387	0.378295	13567	H1
H1.rep2#CCTAGAGTTCGATATCGTAGCTCCGTGAATAT	25496	12.366	0.836094	9973	H1
H1.rep2#TATCCTCTTCGATATCGCTCAGGAGTGAATAT	25367	14.245	0.973932	10805	H1
H1.rep2#AGAGTAGATCGATATCTGCCTCTTGTGAATAT	25200	15.677	1.32344	10751	H1
H1.rep2#GTAAGGAGTCGATATCTTCTGCCTGTGAATAT	25079	15.533	1.00632	10284	H1
H1.rep2#TTCTAGCTTCGATATCTACTACGCGTGAATAT	25008	8.412	0.322755	5828	H1
H1.rep2#TTCTAGCTTCGATATCTCGCCTTAGTGAATAT	24910	12.345	1.01179	9644	H1
H1.rep2#CGTCTAATTCGATATCGTAGCTCCGTGAATAT	24714	12.486	0.853874	8859	H1
H1.rep2#ACTGCATATCGATATCTCATGAGCGTGAATAT	24574	10.972	0.887694	8527	H1
H1.rep2#ACTGCATATCGATATCCGCTCAGTGTGAATAT	24416	13.645	0.806318	10667	H1
H1.rep2#CTATTAAGTCGATATCTGCCTCTTGTGAATAT	24297	15.604	1.10966	11505	H1
H1.rep2#AAGGCTATTCGATATCGCTCAGGAGTGAATAT	24263	11.616	0.96382	8764	H1
H1.rep2#CGTCTAATTCGATATCACTGATCGGTGAATAT	24166	13.713	1.53419	10145	H1
H1.rep2#CTAAGCCTTCGATATCTTCTGCCTGTGAATAT	24058	15.589	0.921412	10533	H1
H1.rep2#TATCCTCTTCGATATCGTCTTAGGGTGAATAT	24046	15.539	1.5619	10900	H1
H1.rep2#AGAGTAGATCGATATCCGCTCAGTGTGAATAT	23915	14.998	0.875539	10013	H1
H1.rep2#TCGACTAGTCGATATCCTAGTACGGTGAATAT	23847	12.269	1.35782	7875	H1
H1.rep2#CTAAGCCTTCGATATCCTAGTACGGTGAATAT	23835	9.963	0.88583	7980	H1
H1.rep2#TATCCTCTTCGATATCCTGCGCATGTGAATAT	23823	9.786	0.727055	6059	H1
H1.rep2#TCGACTAGTCGATATCTACTACGCGTGAATAT	23630	9.379	1.21732	7048	H1
H1.rep2#CCTAGAGTTCGATATCGTCTTAGGGTGAATAT	23554	13.879	1.02007	9280	H1
H1.rep2#ACTGCATATCGATATCTGCCTCTTGTGAATAT	23347	14.25	1.20463	9528	H1
H1.rep2#GCGTAAGATCGATATCTGCCTCTTGTGAATAT	23193	10.333	1.02913	7551	H1
H1.rep2#GCGTAAGATCGATATCTTCTGCCTGTGAATAT	23129	13.655	1.08219	8192	H1
H1.rep2#AAGGCTATTCGATATCCTGCGCATGTGAATAT	23038	12.188	1.1734	8254	H1
H1.rep2#AAGGAGTATCGATATCCTGCGCATGTGAATAT	22946	14.072	1.14288	10148	H1
H1.rep2#ACTGCATATCGATATCGTCTTAGGGTGAATAT	22939	14.219	1.1987	9191	H1
H1.rep2#TAGATCGCTCGATATCCTAGTACGGTGAATAT	22891	15.937	1.04731	10326	H1
H1.rep2#TCGACTAGTCGATATCAGCGTAGCGTGAATAT	22862	10.774	1.01552	6970	H1
H1.rep2#GCGTAAGATCGATATCCCTCTCTGGTGAATAT	22823	15.335	1.01706	10052	H1
H1.rep2#CCTAGAGTTCGATATCCTAGTACGGTGAATAT	22805	14.074	1.11275	8323	H1
H1.rep2#CTCTCTATTCGATATCCAGCCTCGGTGAATAT	22620	13.421	1.0112	8858	H1
H1.rep2#ACTGCATATCGATATCCTGCGCATGTGAATAT	22511	13.952	0.573866	9434	H1
H1.rep2#TAGATCGCTCGATATCCCTGAGATGTGAATAT	22458	17.478	0.890086	10362	H1
H1.rep2#AAGGAGTATCGATATCGTAGAGAGGTGAATAT	22444	14.051	1.25681	9572	H1
H1.rep2#TTCTAGCTTCGATATCAGGCTCCGGTGAATAT	22310	15.529	0.887958	10242	H1
H1.rep2#CTAAGCCTTCGATATCTACTACGCGTGAATAT	22307	11.192	1.56226	7161	H1
H1.rep2#AAGGCTATTCGATATCTTCTGCCTGTGAATAT	22144	10.442	0.889904	7778	H1
H1.rep2#GCGTAAGATCGATATCTCCTCTACGTGAATAT	22098	12.298	1.0585	7440	H1
H1.rep2#CGTCTAATTCGATATCGTCTTAGGGTGAATAT	22023	11.941	1.00282	8726	H1
H1.rep2#CTATTAAGTCGATATCAGGAGTCCGTGAATAT	21934	15.398	1.17319	8997	H1
H1.rep2#AGAGTAGATCGATATCCATGCCTAGTGAATAT	21898	11.809	1.11065	6888	H1
H1.rep2#CTATTAAGTCGATATCTCATGAGCGTGAATAT	21869	11.455	0.872506	7902	H1
H1.rep2#TCGACTAGTCGATATCTCGCCTTAGTGAATAT	21834	14.678	0.922345	8606	H1
H1.rep2#ACTGCATATCGATATCCCTGAGATGTGAATAT	21738	13.667	1.46211	9428	H1
H1.rep2#CCTAGAGTTCGATATCGTAGAGAGGTGAATAT	21684	10.779	1.1151	7942	H1
H1.rep2#CTCTCTATTCGATATCCTGCGCATGTGAATAT	21492	13.298	0.798193	9106	H1
H1.rep2#AAGGAGTATCGATATCAGCGTAGCGTGAATAT	21492	12.634	1.00579	8026	H1
H1.rep2#CCTAGAGTTCGATATCCGCTCAGTGTGAATAT	21418	15.493	1.00281	10234	H1
H1.rep2#ACTGCATATCGATATCACTGATCGGTGAATAT	21405	17.27	0.941849	9864	H1
H1.rep2#TATCCTCTTCGATATCAGGAGTCCGTGAATAT	21320	16.128	1.14422	9456	H1
H1.rep2#AAGGAGTATCGATATCGCTCAGGAGTGAATAT	21247	10.796	0.980518	7753	H1
H1.rep2#TATCCTCTTCGATATCCAGCCTCGGTGAATAT	21210	10.071	1.23947	7924	H1
H1.rep2#CGTCTAATTCGATATCTTCTGCCTGTGAATAT	20976	10.16	0.922464	6229	H1
H1.rep2#AAGGCTATTCGATATCCAGCCTCGGTGAATAT	20942	12.161	1.12264	7744	H1
H1.rep2#AAGGCTATTCGATATCGAGCGCTAGTGAATAT	20873	11.314	1.07464	7765	H1
H1.rep2#GCGTAAGATCGATATCCTAGTACGGTGAATAT	20798	14.251	1.14147	8485	H1
H1.rep2#AAGGAGTATCGATATCGAGCGCTAGTGAATAT	20780	15.863	1.30351	8820	H1
H1.rep2#TCGACTAGTCGATATCAGGCTCCGGTGAATAT	20727	11.983	1.085	8702	H1
H1.rep2#TTCTAGCTTCGATATCCTGCGCATGTGAATAT	20608	12.002	1.11777	6164	H1
H1.rep2#CTCTCTATTCGATATCTTCTGCCTGTGAATAT	20461	13.579	0.846327	8373	H1
H1.rep2#AAGGAGTATCGATATCGTAGCTCCGTGAATAT	20299	12.056	1.07196	8085	H1
H1.rep2#AAGGAGTATCGATATCTCGCCTTAGTGAATAT	20255	17.073	0.936424	10105	H1
H1.rep2#GTAAGGAGTCGATATCAGGAGTCCGTGAATAT	20247	13.41	0.962679	8519	H1
H1.rep2#AAGGAGTATCGATATCTTCTGCCTGTGAATAT	20245	11.081	1.17969	6631	H1
H1.rep2#GTAAGGAGTCGATATCCAGCCTCGGTGAATAT	20208	13.098	1.1837	6932	H1
H1.rep2#CTAAGCCTTCGATATCTCATGAGCGTGAATAT	20161	11.101	1.09661	7316	H1
H1.rep2#CTAAGCCTTCGATATCACTGATCGGTGAATAT	19976	12.365	1.06663	7187	H1
H1.rep2#CCTAGAGTTCGATATCCCTCTCTGGTGAATAT	19908	15.36	0.891856	8416	H1
H1.rep2#CGTCTAATTCGATATCCAGCCTCGGTGAATAT	19819	11.675	1.07355	6798	H1
H1.rep2#CTATTAAGTCGATATCGTAGAGAGGTGAATAT	19803	11.455	1.01948	6884	H1
H1.rep2#CTCTCTATTCGATATCCGCTCAGTGTGAATAT	19696	16.359	0.815634	8881	H1
H1.rep2#TCGACTAGTCGATATCGTAGAGAGGTGAATAT	19604	17.373	0.869184	10186	H1
H1.rep2#TCGACTAGTCGATATCGTAGCTCCGTGAATAT	19576	15.67	1.02713	8507	H1
H1.rep2#AGAGTAGATCGATATCAGGAGTCCGTGAATAT	19570	16.098	0.887903	9113	H1
H1.rep2#GCGTAAGATCGATATCACTGATCGGTGAATAT	19544	12.36	0.930081	7178	H1
H1.rep2#CGTCTAATTCGATATCCATGCCTAGTGAATAT	19534	17.926	1.04952	8971	H1
H1.rep2#TATCCTCTTCGATATCCCTCTCTGGTGAATAT	19388	12.05	0.901157	7205	H1
H1.rep2#CGTCTAATTCGATATCCTGCGCATGTGAATAT	19336	13.311	1.44357	7455	H1
H1.rep2#AAGGAGTATCGATATCCCTCTCTGGTGAATAT	19305	13.197	0.985294	7211	H1
H1.rep2#CCTAGAGTTCGATATCAGGCTCCGGTGAATAT	19272	12.061	1.11967	7431	H1
H1.rep2#GCGTAAGATCGATATCGTCTTAGGGTGAATAT	19249	12.735	0.961781	8116	H1
H1.rep2#TCGACTAGTCGATATCTTCTGCCTGTGAATAT	19221	16.143	0.911586	8935	H1
H1.rep2#TCGACTAGTCGATATCTCATGAGCGTGAATAT	19143	14.068	1.03044	7971	H1
H1.rep2#AAGGCTATTCGATATCCTAGTACGGTGAATAT	19132	13.074	1.10149	6959	H1
H1.rep2#TATCCTCTTCGATATCTTCTGCCTGTGAATAT	19067	13.066	0.924793	6882	H1
H1.rep2#TAGATCGCTCGATATCTGCCTCTTGTGAATAT	19025	14.224	0.823715	8361	H1
H1.rep2#CTAAGCCTTCGATATCGTAGAGAGGTGAATAT	18914	14.368	1.13404	7967	H1
H1.rep2#TCTCTCCGTCGATATCGAGCGCTAGTGAATAT	18890	12.767	0.0465954	8672	H1
H1.rep2#CGTCTAATTCGATATCGCTCAGGAGTGAATAT	18786	15.981	0.966091	9087	H1
H1.rep2#AAGGAGTATCGATATCACTGATCGGTGAATAT	18761	13.284	1.72175	7057	H1
H1.rep2#CTATTAAGTCGATATCTAGCGAGTGTGAATAT	18738	11.157	1.01549	5995	H1
H1.rep2#ACTGCATATCGATATCAGGCTCCGGTGAATAT	18692	12.809	0.980714	7678	H1
H1.rep2#GTAAGGAGTCGATATCAGCGTAGCGTGAATAT	18608	17.585	0.864529	8827	H1
H1.rep2#CGTCTAATTCGATATCCCTGAGATGTGAATAT	18468	16.436	0.966564	8541	H1
H1.rep2#TATCCTCTTCGATATCAGGCTCCGGTGAATAT	18458	11.78	0.842484	6740	H1
H1.rep2#GCGTAAGATCGATATCTAGCGAGTGTGAATAT	18440	17.402	0.74143	10282	H1
H1.rep2#GTAAGGAGTCGATATCAGGCTCCGGTGAATAT	18208	10.857	0.905799	5735	H1
H1.rep2#CCTAGAGTTCGATATCGAGCGCTAGTGAATAT	18142	12.519	0.943647	7340	H1
H1.rep2#AAGGAGTATCGATATCCAGCCTCGGTGAATAT	17969	16.437	1.41519	8425	H1
H1.rep2#TCGACTAGTCGATATCTAGCGAGTGTGAATAT	17791	12.482	1.23057	7293	H1
H1.rep2#CGTCTAATTCGATATCAGGCTCCGGTGAATAT	17766	12.582	0.930038	6767	H1
H1.rep2#CCTAGAGTTCGATATCAGCGTAGCGTGAATAT	17743	12.562	0.913198	7676	H1
H1.rep2#ACTGCATATCGATATCCTAGTACGGTGAATAT	17661	11.644	1.08144	5639	H1
H1.rep2#GTAAGGAGTCGATATCTACTACGCGTGAATAT	17471	14.503	1.62999	7793	H1
H1.rep2#TAGATCGCTCGATATCCCTCTCTGGTGAATAT	17259	15.206	0.758252	8301	H1
H1.rep2#TAGATCGCTCGATATCAGGAGTCCGTGAATAT	17239	16.912	0.992487	8737	H1
H1.rep2#TTCTAGCTTCGATATCGCTCAGGAGTGAATAT	17231	13.377	1.14023	6938	H1
H1.rep2#ACTGCATATCGATATCGCTCAGGAGTGAATAT	17223	11.942	1.20384	6712	H1
H1.rep2#AAGGAGTATCGATATCTGCCTCTTGTGAATAT	17100	18.01	1.0841	8595	H1
H1.rep2#GTAAGGAGTCGATATCTAGCGAGTGTGAATAT	17027	11.849	1.09048	5559	H1
H1.rep2#ACTGCATATCGATATCTAGCGAGTGTGAATAT	16953	13.491	1.03444	6295	H1
H1.rep2#CTATTAAGTCGATATCCTAGTACGGTGAATAT	16930	11.488	1.05187	6782	H1
H1.rep2#AAGGCTATTCGATATCTCGCCTTAGTGAATAT	16871	11.181	0.925693	5957	H1
H1.rep2#CTCTCTATTCGATATCAGCGTAGCGTGAATAT	16818	14.761	0.765855	8058	H1
H1.rep2#TAGATCGCTCGATATCAGGCTCCGGTGAATAT	16715	13.828	1.0585	7088	H1
H1.rep2#CCTAGAGTTCGATATCGCTCAGGAGTGAATAT	16664	14.833	1.16275	7161	H1
H1.rep2#TATCCTCTTCGATATCCATGCCTAGTGAATAT	16659	10.878	1.0855	5131	H1
H1.rep2#CTAAGCCTTCGATATCTCGCCTTAGTGAATAT	16639	16.397	1.08483	7444	H1
H1.rep2#GCGTAAGATCGATATCAGGCTCCGGTGAATAT	16629	17.574	0.847461	8777	H1
H1.rep2#TTCTAGCTTCGATATCCATGCCTAGTGAATAT	16516	15.286	1.09967	6793	H1
H1.rep2#ACTGCATATCGATATCCAGCCTCGGTGAATAT	16482	14.869	0.998303	6788	H1
H1.rep2#CGTCTAATTCGATATCGAGCGCTAGTGAATAT	16392	12.297	2.46994	5713	H1
H1.rep2#TTCTAGCTTCGATATCACTGATCGGTGAATAT	16371	11.706	1.00551	5947	H1
H1.rep2#TAGATCGCTCGATATCGTAGAGAGGTGAATAT	16315	10.395	0.849983	5181	H1
H1.rep2#AAGGCTATTCGATATCACTGATCGGTGAATAT	16233	10.742	1.97253	6363	H1
H1.rep2#TCGACTAGTCGATATCTGCCTCTTGTGAATAT	16184	16.895	1.00396	7926	H1
H1.rep2#AAGGCTATTCGATATCAGCGTAGCGTGAATAT	16146	13.284	0.865296	7178	H1
H1.rep2#AAGGCTATTCGATATCTGCCTCTTGTGAATAT	16140	13.073	0.804965	6615	H1
H1.rep2#TAGATCGCTCGATATCCGCTCAGTGTGAATAT	16093	17.586	0.762265	7904	H1
H1.rep2#GCGTAAGATCGATATCGAGCGCTAGTGAATAT	16066	15.737	0.93987	6779	H1
H1.rep2#TATCCTCTTCGATATCGTAGCTCCGTGAATAT	16002	13.529	0.98832	7092	H1
H1.rep2#TATCCTCTTCGATATCTCCTCTACGTGAATAT	16000	16.178	0.802614	6789	H1
H1.rep2#TAGATCGCTCGATATCCTGCGCATGTGAATAT	15884	11.183	1.14272	4484	H1
H1.rep2#CTATTAAGTCGATATCCTGCGCATGTGAATAT	15823	15.016	1.25078	7075	H1
H1.rep2#CTATTAAGTCGATATCAGGCTCCGGTGAATAT	15821	16.719	0.999621	6957	H1
H1.rep2#GTAAGGAGTCGATATCTCCTCTACGTGAATAT	15784	13.802	0.940497	6043	H1
H1.rep2#CTATTAAGTCGATATCTACTACGCGTGAATAT	15582	13.405	1.26944	5490	H1
H1.rep2#TATCCTCTTCGATATCGAGCGCTAGTGAATAT	15460	13.435	1.36031	6812	H1
H1.rep2#CCTAGAGTTCGATATCTGCCTCTTGTGAATAT	15283	12.068	1.8989	5430	H1
H1.rep2#CTATTAAGTCGATATCTTCTGCCTGTGAATAT	15056	15.832	1.20214	6348	H1
H1.rep2#CTCTCTATTCGATATCGTCTTAGGGTGAATAT	15018	16.52	0.642927	6699	H1
H1.rep2#GTAAGGAGTCGATATCGTAGCTCCGTGAATAT	14939	12.8	1.28076	5682	H1
H1.rep2#CTAAGCCTTCGATATCTAGCGAGTGTGAATAT	14932	13.524	0.945031	6324	H1
H1.rep2#TTCTAGCTTCGATATCCGCTCAGTGTGAATAT	14726	12.691	1.04983	5172	H1
H1.rep2#CTAAGCCTTCGATATCCCTCTCTGGTGAATAT	14653	12.748	0.914424	5472	H1
H1.rep2#CTATTAAGTCGATATCACTGATCGGTGAATAT	14591	12.329	1.18428	6027	H1
H1.rep2#AAGGCTATTCGATATCTACTACGCGTGAATAT	14544	12.33	1.17594	4975	H1
H1.rep2#CTCTCTATTCGATATCTCGCCTTAGTGAATAT	14402	11.607	1.07522	4783	H1
H1.rep2#ACTGCATATCGATATCTCCTCTACGTGAATAT	14112	12.92	1.01456	5859	H1
H1.rep2#TAGATCGCTCGATATCTCATGAGCGTGAATAT	14036	12.261	0.563725	5424	H1
H1.rep2#AGAGTAGATCGATATCTAGCGAGTGTGAATAT	13924	14.047	1.3118	5377	H1
H1.rep2#TCGACTAGTCGATATCTCCTCTACGTGAATAT	13866	12.389	3.07225	3610	H1
H1.rep2#TTCTAGCTTCGATATCTGCCTCTTGTGAATAT	13857	15.265	0.839262	5643	H1
H1.rep2#AAGGAGTATCGATATCGTCTTAGGGTGAATAT	13767	13.893	1.00451	5276	H1
H1.rep2#CTCTCTATTCGATATCGCTCAGGAGTGAATAT	13727	15.405	0.898354	5469	H1
H1.rep2#ACTGCATATCGATATCTTCTGCCTGTGAATAT	13654	13.39	0.907783	5856	H1
H1.rep2#CTCTCTATTCGATATCGTAGAGAGGTGAATAT	13653	17.775	1.47921	6840	H1
H1.rep2#GCGTAAGATCGATATCTCGCCTTAGTGAATAT	13547	12.41	0.977664	4832	H1
H1.rep2#TAGATCGCTCGATATCTCCTCTACGTGAATAT	13373	11.087	0.748105	5235	H1
H1.rep2#TCTCTCCGTCGATATCCTAGTACGGTGAATAT	13358	15.858	0.0472756	7568	H1
H1.rep2#GTAAGGAGTCGATATCGCTCAGGAGTGAATAT	13310	13.954	1.07418	5750	H1
H1.rep2#CCTAGAGTTCGATATCTACTACGCGTGAATAT	13299	14.159	1.08776	5663	H1
H1.rep2#CGTCTAATTCGATATCTAGCGAGTGTGAATAT	13222	14.303	1.17039	5735	H1
H1.rep2#TCTCTCCGTCGATATCTACTACGCGTGAATAT	13125	20.204	0.055234	8601	H1
H1.rep2#ACTGCATATCGATATCAGGAGTCCGTGAATAT	12926	16.337	1.3194	5412	H1
H1.rep2#GCGTAAGATCGATATCGTAGCTCCGTGAATAT	12869	13.363	0.990257	4798	H1
H1.rep2#GCGTAAGATCGATATCCCTGAGATGTGAATAT	12693	16.352	1.0154	6565	H1
H1.rep2#TATCCTCTTCGATATCTGCCTCTTGTGAATAT	12427	13.161	0.836955	4380	H1
H1.rep2#CTAAGCCTTCGATATCTCCTCTACGTGAATAT	12352	12.292	1.07492	4463	H1
H1.rep2#TCTCTCCGTCGATATCTCGCCTTAGTGAATAT	12262	19.386	0.0457996	7499	H1
H1.rep2#AGAGTAGATCGATATCCTGCGCATGTGAATAT	12213	11.408	1.655	3589	H1
H1.rep2#TCGACTAGTCGATATCGTCTTAGGGTGAATAT	12145	11.391	1.06092	4441	H1
H1.rep2#CGTCTAATTCGATATCTACTACGCGTGAATAT	12082	12.282	1.09212	4534	H1
H1.rep2#GTAAGGAGTCGATATCTGCCTCTTGTGAATAT	12033	12.965	1.24622	4629	H1
H1.rep2#CCTAGAGTTCGATATCGCAGCGTAGTGAATAT	11721	18.633	0.158774	7857	H1
H1.rep2#AGAGTAGATCGATATCTCGCCTTAGTGAATAT	11663	11.009	1.11248	3914	H1
H1.rep2#GTAAGGAGTCGATATCCTGCGCATGTGAATAT	11604	12.008	1.94892	3687	H1
H1.rep2#CTAAGCCTTCGATATCTGCCTCTTGTGAATAT	11497	12.396	1.43529	3856	H1
H1.rep2#CTCTCTATTCGATATCTCCTCTACGTGAATAT	11445	11.027	0.76104	4466	H1
H1.rep2#TAGATCGCTCGATATCGCTCAGGAGTGAATAT	11141	11.919	1.06544	4412	H1
H1.rep2#TCGACTAGTCGATATCGCTCAGGAGTGAATAT	10909	16.46	0.945951	5029	H1
H1.rep2#TTCTAGCTTCGATATCGCAGCGTAGTGAATAT	10727	17.999	0.304353	6290	H1
H1.rep2#TTCTAGCTTCGATATCTCCTCTACGTGAATAT	10699	9.467	1.58243	2730	H1
H1.rep2#TATCCTCTTCGATATCGCAGCGTAGTGAATAT	10633	16.063	0.152504	5589	H1
H1.rep2#GCGTAAGATCGATATCCGCTCAGTGTGAATAT	10434	12.449	1.05961	3552	H1
H1.rep2#CTAAGCCTTCGATATCGAGCGCTAGTGAATAT	10184	13.969	1.24614	5079	H1
H1.rep2#TCTCTCCGTCGATATCCAGCCTCGGTGAATAT	9923	13.552	0.0731048	5037	H1
H1.rep2#TCTCTCCGTCGATATCCTGCGCATGTGAATAT	9894	13.593	0.043781	4105	H1
H1.rep2#TTCTAGCTTCGATATCCTAGTACGGTGAATAT	9878	15.973	1.26872	4985	H1
H1.rep2#CGTCTAATTCGATATCGCAGCGTAGTGAATAT	9867	17.629	0.703557	5840	H1
H1.rep2#AAGGAGTATCGATATCAGGAGTCCGTGAATAT	9710	12.462	1.11824	3927	H1
H1.rep2#AGAGTAGATCGATATCGCAGCGTAGTGAATAT	9629	13.916	0.269647	4329	H1
H1.rep2#TCTCTCCGTCGATATCACTGATCGGTGAATAT	9259	14.713	0.0489407	4770	H1
H1.rep2#GTAAGGAGTCGATATCGCAGCGTAGTGAATAT	9257	15.413	0.266867	5355	H1
H1.rep2#AAGGAGTATCGATATCCATGCCTAGTGAATAT	9231	12.737	0.783423	3782	H1
H1.rep2#CTATTAAGTCGATATCGAGCGCTAGTGAATAT	9091	18.293	0.947515	4582	H1
H1.rep2#CGTCTAATTCGATATCTCCTCTACGTGAATAT	8956	13.275	1.37749	3647	H1
H1.rep2#CTCTCTATTCGATATCTAGCGAGTGTGAATAT	8781	17.582	1.33165	3880	H1
H1.rep2#TCTCTCCGTCGATATCGCTCAGGAGTGAATAT	8757	16.723	0.0406417	4839	H1
H1.rep2#CCTAGAGTTCGATATCCCTGAGATGTGAATAT	8447	15.482	0.847954	3792	H1
H1.rep2#TCTCTCCGTCGATATCTAGCGAGTGTGAATAT	8293	20.015	0.0500127	5084	H1
H1.rep2#TCTCTCCGTCGATATCAGCGTAGCGTGAATAT	7831	16.032	0.042743	3878	H1
H1.rep2#AAGGCTATTCGATATCGCAGCGTAGTGAATAT	7490	21.043	0.176748	4527	H1
H1.rep2#TATCCTCTTCGATATCCTAGTACGGTGAATAT	7365	13.226	1.25298	2892	H1
H1.rep2#ACTGCATATCGATATCGCAGCGTAGTGAATAT	7336	13.22	0.369679	3071	H1
H1.rep2#TCTCTCCGTCGATATCCGCTCAGTGTGAATAT	7308	17.389	0.0460922	3539	H1
H1.rep2#TCTCTCCGTCGATATCGTAGCTCCGTGAATAT	7266	15.439	0.0429166	3415	H1
H1.rep2#AGAGTAGATCGATATCTACTACGCGTGAATAT	7247	11.901	1.20945	3047	H1
H1.rep2#CTAAGCCTTCGATATCCGCTCAGTGTGAATAT	6772	13.538	0.995874	2468	H1
H1.rep2#ACTGCATATCGATATCAGCGTAGCGTGAATAT	6617	13.85	1.24762	2420	H1
H1.rep2#AAGGAGTATCGATATCGCAGCGTAGTGAATAT	6489	17.421	0.149309	3607	H1
H1.rep2#TCTCTCCGTCGATATCGCAGCGTAGTGAATAT	6487	11.166	0.0238321	2498	H1
H1.rep2#GTAAGGAGTCGATATCGAGCGCTAGTGAATAT	6464	16.776	0.879616	3177	H1
H1.rep2#GTAAGGAGTCGATATCACTGATCGGTGAATAT	6388	9.877	1.02729	1676	H1
H1.rep2#TCTCTCCGTCGATATCAGGCTCCGGTGAATAT	6358	17.527	0.0434925	3505	H1
H1.rep2#TCTCTCCGTCGATATCGTAGAGAGGTGAATAT	6347	15.441	0.062971	3158	H1
H1.rep2#CGTCTAATTCGATATCGTAGAGAGGTGAATAT	6216	12.865	1.44052	2196	H1
H1.rep2#CGTCTAATTCGATATCCTAGTACGGTGAATAT	6162	12.361	1.3958	2241	H1
H1.rep2#ACTGCATATCGATATCGAGCGCTAGTGAATAT	6021	13.911	1.30955	2536	H1
H1.rep2#TCTCTCCGTCGATATCAGGAGTCCGTGAATAT	6018	14.254	0.0769506	2901	H1
H1.rep2#CTCTCTATTCGATATCGCAGCGTAGTGAATAT	5643	17.538	0.22968	2905	H1
H1.rep2#CTAAGCCTTCGATATCGCAGCGTAGTGAATAT	5604	18.204	0.102065	3052	H1
H1.rep2#TCTCTCCGTCGATATCCCTCTCTGGTGAATAT	5507	15.367	0.0463614	2949	H1
H1.rep2#TCTCTCCGTCGATATCTCATGAGCGTGAATAT	5349	16.261	0.0575326	3293	H1
H1.rep2#CTAAGCCTTCGATATCCTGCGCATGTGAATAT	5141	16.945	1.11564	2396	H1
H1.rep2#TCTCTCCGTCGATATCTCCTCTACGTGAATAT	4917	15.267	0.0542453	2313	H1
H1.rep2#TTCTAGCTTCGATATCTCATGAGCGTGAATAT	3560	10.056	0.826578	1036	H1
H1.rep2#AGAGTAGATCGATATCGAGCGCTAGTGAATAT	3511	15.717	0.80793	1516	H1
H1.rep2#TAGATCGCTCGATATCACTGATCGGTGAATAT	3337	14.487	0.785447	1551	H1
H1.rep2#CTCTCTATTCGATATCCTAGTACGGTGAATAT	3114	13.139	0.255139	1274	H1
H1.rep2#AGAGTAGATCGATATCCCTGAGATGTGAATAT	3094	10.592	0.830769	1027	H1
H1.rep2#CTATTAAGTCGATATCTCGCCTTAGTGAATAT	2929	10.231	0.824922	899	H1
H1.rep2#CTAAGCCTTCGATATCGTCTTAGGGTGAATAT	2866	10.525	0.79237	978	H1
H1.rep2#TAGATCGCTCGATATCGTCTTAGGGTGAATAT	2767	12.596	0.732624	1005	H1
H1.rep2#CTATTAAGTCGATATCCCTGAGATGTGAATAT	2762	11.761	0.876359	980	H1
H1.rep2#TCTCTCCGTCGATATCTGCCTCTTGTGAATAT	2614	17.103	0.0869023	1166	H1
H1.rep2#TATCCTCTTCGATATCACTGATCGGTGAATAT	2278	13.296	0.64121	846	H1
H1.rep2#ACTGCATATCGATATCGTAGAGAGGTGAATAT	2244	12.514	0.821429	910	H1
H1.rep2#GTAAGGAGTCGATATCCCTGAGATGTGAATAT	2242	11.824	0.802251	824	H1
H1.rep2#GCGTAAGATCGATATCCATGCCTAGTGAATAT	2225	9.819	0.756117	838	H1
H1.rep2#CCTAGAGTTCGATATCTCGCCTTAGTGAATAT	2203	10.312	0.736013	677	H1
H1.rep2#GTAAGGAGTCGATATCTCGCCTTAGTGAATAT	2118	7.819	0.824289	537	H1
H1.rep2#CTAAGCCTTCGATATCCAGCCTCGGTGAATAT	2046	11.866	0.644695	779	H1
H1.rep2#AAGGCTATTCGATATCAGGAGTCCGTGAATAT	2018	12.041	0.805009	754	H1
H1.rep2#CTCTCTATTCGATATCTACTACGCGTGAATAT	1980	9.569	0.76	691	H1
H1.rep2#AAGGCTATTCGATATCGTAGAGAGGTGAATAT	1968	14.486	0.754011	812	H1
H1.rep2#CTATTAAGTCGATATCTCCTCTACGTGAATAT	1964	10.48	0.828678	688	H1
H1.rep2#TTCTAGCTTCGATATCAGGAGTCCGTGAATAT	1949	14.569	0.907045	721	H1
H1.rep2#CTCTCTATTCGATATCCATGCCTAGTGAATAT	1922	10.22	0.748863	609	H1
H1.rep2#TCGACTAGTCGATATCCCTCTCTGGTGAATAT	1904	15.775	0.748393	709	H1
H1.rep2#CCTAGAGTTCGATATCCAGCCTCGGTGAATAT	1895	12.384	0.822115	763	H1
H1.rep2#CTCTCTATTCGATATCGTAGCTCCGTGAATAT	1648	11.333	0.760684	538	H1
H1.rep2#AAGGAGTATCGATATCCTAGTACGGTGAATAT	1612	9.436	0.842286	548	H1
H1.rep2#CGTCTAATTCGATATCAGCGTAGCGTGAATAT	1569	13.565	0.805524	596	H1
H1.rep2#TCGACTAGTCGATATCGAGCGCTAGTGAATAT	1552	13.003	0.845422	545	H1
H1.rep2#CTCTCTATTCGATATCAGGCTCCGGTGAATAT	1470	14.054	0.747919	511	H1
H1.rep2#CTATTAAGTCGATATCGCAGCGTAGTGAATAT	1106	12.524	0.428941	487	H1
H1.rep2#TCTCTCCGTCGATATCGTCTTAGGGTGAATAT	1059	13.702	0.0362035	429	H1
H1.rep2#TAGATCGCTCGATATCGCAGCGTAGTGAATAT	838	17.445	0.477954	370	H1
H1.rep2#TCTCTCCGTCGATATCCATGCCTAGTGAATAT	803	15.223	0.0415045	369	H1
H1.rep2#TCTCTCCGTCGATATCCCTGAGATGTGAATAT	788	13.024	0.0368421	342	H1
H1.rep2#TCTCTCCGTCGATATCTTCTGCCTGTGAATAT	638	15.014	0.0459016	417	H1
K562.rep2#CGTCTAATTCGATATCTACTACGCGTGAATAT	165310	12.89	0.670422	64580	K562
K562.rep2#CTAAGCCTTCGATATCGTCTTAGGGTGAATAT	152812	13.881	0.623759	67365	K562
K562.rep2#CCTAGAGTTCGATATCTACTACGCGTGAATAT	97471	12.416	0.509003	42543	K562
K562.rep2#CTCTCTATTCGATATCCTGCGCATGTGAATAT	89581	12.609	0.508987	38836	K562
K562.rep2#GCGTAAGATCGATATCTAGCGAGTGTGAATAT	84963	16.016	0.479856	48990	K562
K562.rep2#TTCTAGCTTCGATATCTCGCCTTAGTGAATAT	75272	13.779	0.579453	37519	K562
K562.rep2#TAGATCGCTCGATATCTTCTGCCTGTGAATAT	75167	9.393	0.585267	21963	K562
K562.rep2#AAGGCTATTCGATATCACTGATCGGTGAATAT	74025	11.525	0.81163	26015	K562
K562.rep2#TATCCTCTTCGATATCCATGCCTAGTGAATAT	73247	2.347	0.583377	2475	K562
K562.rep2#TCGACTAGTCGATATCTGCCTCTTGTGAATAT	72043	8.601	0.50243	12766	K562
K562.rep2#AAGGAGTATCGATATCGTAGAGAGGTGAATAT	70527	16.055	0.605258	36372	K562
K562.rep2#TATCCTCTTCGATATCGCTCAGGAGTGAATAT	67400	14.874	0.506617	32268	K562
K562.rep2#TATCCTCTTCGATATCCTGCGCATGTGAATAT	66579	14.286	0.600572	31476	K562
K562.rep2#TCGACTAGTCGATATCCAGCCTCGGTGAATAT	65165	15.607	0.490508	35529	K562
K562.rep2#CCTAGAGTTCGATATCAGGCTCCGGTGAATAT	65113	11.461	0.555197	22103	K562
K562.rep2#GTAAGGAGTCGATATCGTAGCTCCGTGAATAT	64304	11.965	0.622978	22097	K562
K562.rep2#GCGTAAGATCGATATCCAGCCTCGGTGAATAT	63193	14.041	0.635345	32093	K562
K562.rep2#CTCTCTATTCGATATCGCTCAGGAGTGAATAT	62605	15.139	0.524274	33050	K562
K562.rep2#AAGGCTATTCGATATCTACTACGCGTGAATAT	61719	14.106	0.885413	27191	K562
K562.rep2#CTCTCTATTCGATATCACTGATCGGTGAATAT	61643	13.618	0.458143	28230	K562
K562.rep2#CTAAGCCTTCGATATCTCGCCTTAGTGAATAT	60544	12.93	0.710572	25022	K562
K562.rep2#TCGACTAGTCGATATCCCTGAGATGTGAATAT	59948	15.311	0.645477	31926	K562
K562.rep2#TTCTAGCTTCGATATCTGCCTCTTGTGAATAT	59418	15.213	0.547545	31413	K562
K562.rep2#CTCTCTATTCGATATCGCAGCGTAGTGAATAT	58865	15.405	0.189024	32550	K562
K562.rep2#TAGATCGCTCGATATCCAGCCTCGGTGAATAT	58863	14.535	0.627803	26175	K562
K562.rep2#CGTCTAATTCGATATCGCTCAGGAGTGAATAT	58331	13.756	0.647257	25550	K562
K562.rep2#CTCTCTATTCGATATCGTAGCTCCGTGAATAT	57919	17.932	0.445121	34547	K562
K562.rep2#TAGATCGCTCGATATCTACTACGCGTGAATAT	56691	13.654	0.646702	27389	K562
K562.rep2#CTATTAAGTCGATATCCCTGAGATGTGAATAT	55490	16.095	0.536225	28221	K562
K562.rep2#CTAAGCCTTCGATATCTCATGAGCGTGAATAT	55058	14.757	0.55141	27342	K562
K562.rep2#TCGACTAGTCGATATCTACTACGCGTGAATAT	55012	14.822	0.659237	24275	K562
K562.rep2#TATCCTCTTCGATATCGTAGAGAGGTGAATAT	54433	16.659	0.541793	27223	K562
K562.rep2#CGTCTAATTCGATATCCCTCTCTGGTGAATAT	54262	14.432	0.608669	22731	K562
K562.rep2#CCTAGAGTTCGATATCTTCTGCCTGTGAATAT	54186	15.026	0.666595	26627	K562
K562.rep2#CGTCTAATTCGATATCTCCTCTACGTGAATAT	53823	14.697	0.611853	25888	K562
K562.rep2#CCTAGAGTTCGATATCACTGATCGGTGAATAT	53521	14.415	0.530177	24955	K562
K562.rep2#TATCCTCTTCGATATCCCTCTCTGGTGAATAT	53522	9.722	0.525061	18834	K562
K562.rep2#GTAAGGAGTCGATATCGTCTTAGGGTGAATAT	51902	15.442	0.631677	24689	K562
K562.rep2#GCGTAAGATCGATATCAGGAGTCCGTGAATAT	51655	13.799	0.704504	23720	K562
K562.rep2#AGAGTAGATCGATATCCCTCTCTGGTGAATAT	51557	15.774	0.509103	25563	K562
K562.rep2#CGTCTAATTCGATATCTCATGAGCGTGAATAT	50739	15.759	0.60877	26231	K562
K562.rep2#GCGTAAGATCGATATCCCTCTCTGGTGAATAT	50631	16.167	0.665493	25970	K562
K562.rep2#TAGATCGCTCGATATCCCTGAGATGTGAATAT	50522	13.959	0.571055	25842	K562
K562.rep2#CTAAGCCTTCGATATCCCTGAGATGTGAATAT	49835	13.356	0.543644	23546	K562
K562.rep2#AGAGTAGATCGATATCGTAGCTCCGTGAATAT	49509	18.104	0.367274	34596	K562
K562.rep2#AGAGTAGATCGATATCCCTGAGATGTGAATAT	49345	13.635	0.451921	23390	K562
K562.rep2#TATCCTCTTCGATATCTTCTGCCTGTGAATAT	49247	15.037	0.826534	23252	K562
K562.rep2#AAGGAGTATCGATATCGTCTTAGGGTGAATAT	49122	14.566	0.588013	26436	K562
K562.rep2#GCGTAAGATCGATATCTCATGAGCGTGAATAT	48613	14.307	0.497074	25244	K562
K562.rep2#AAGGAGTATCGATATCGAGCGCTAGTGAATAT	48369	13.598	0.672626	25023	K562
K562.rep2#TATCCTCTTCGATATCTCGCCTTAGTGAATAT	48366	11.181	0.617646	18870	K562
K562.rep2#GTAAGGAGTCGATATCCCTGAGATGTGAATAT	48005	16.244	0.549798	27424	K562
K562.rep2#AAGGAGTATCGATATCTCGCCTTAGTGAATAT	47526	12.894	0.693064	22321	K562
K562.rep2#CCTAGAGTTCGATATCTAGCGAGTGTGAATAT	47410	13.764	0.36944	24022	K562
K562.rep2#GTAAGGAGTCGATATCTTCTGCCTGTGAATAT	47253	16.849	0.615377	28453	K562
K562.rep2#CGTCTAATTCGATATCCAGCCTCGGTGAATAT	47049	15.997	0.633249	27273	K562
K562.rep2#ACTGCATATCGATATCTCCTCTACGTGAATAT	46733	15.683	0.471303	25891	K562
K562.rep2#CTAAGCCTTCGATATCTGCCTCTTGTGAATAT	46465	13.402	0.635401	18964	K562
K562.rep2#TAGATCGCTCGATATCGTAGAGAGGTGAATAT	46374	16.502	0.429972	25526	K562
K562.rep2#ACTGCATATCGATATCGTAGAGAGGTGAATAT	46221	15.799	0.476851	26577	K562
K562.rep2#GCGTAAGATCGATATCGTCTTAGGGTGAATAT	46216	15.879	0.502666	23367	K562
K562.rep2#GCGTAAGATCGATATCAGCGTAGCGTGAATAT	46061	16.286	0.53634	20874	K562
K562.rep2#CTATTAAGTCGATATCAGCGTAGCGTGAATAT	45048	14.217	0.514117	22982	K562
K562.rep2#CTATTAAGTCGATATCGAGCGCTAGTGAATAT	45022	15.162	0.543223	24494	K562
K562.rep2#AAGGCTATTCGATATCGTAGAGAGGTGAATAT	44469	15.728	0.580053	23915	K562
K562.rep2#CGTCTAATTCGATATCAGGAGTCCGTGAATAT	44367	15.094	0.515939	21213	K562
K562.rep2#TTCTAGCTTCGATATCGCTCAGGAGTGAATAT	44319	15.882	0.639926	25360	K562
K562.rep2#AGAGTAGATCGATATCTCCTCTACGTGAATAT	44228	15.125	0.60794	21402	K562
K562.rep2#TTCTAGCTTCGATATCCATGCCTAGTGAATAT	44132	16.496	0.666742	24942	K562
K562.rep2#CTCTCTATTCGATATCTCCTCTACGTGAATAT	43824	15.547	0.552281	24841	K562
K562.rep2#TAGATCGCTCGATATCCTAGTACGGTGAATAT	43439	15.863	0.480639	23256	K562
K562.rep2#AAGGCTATTCGATATCCAGCCTCGGTGAATAT	43054	10.294	0.612207	15969	K562
K562.rep2#GTAAGGAGTCGATATCTCCTCTACGTGAATAT	42749	14.291	0.584235	22365	K562
K562.rep2#CTAAGCCTTCGATATCAGCGTAGCGTGAATAT	42516	15.084	0.651941	22632	K562
K562.rep2#TATCCTCTTCGATATCAGGCTCCGGTGAATAT	42477	20.214	0.247929	30992	K562
K562.rep2#CTATTAAGTCGATATCTACTACGCGTGAATAT	42312	17.488	0.558166	24286	K562
K562.rep2#TATCCTCTTCGATATCCAGCCTCGGTGAATAT	42245	14.994	0.76462	18491	K562
K562.rep2#ACTGCATATCGATATCCGCTCAGTGTGAATAT	42217	16.556	0.570514	25007	K562
K562.rep2#GTAAGGAGTCGATATCTCATGAGCGTGAATAT	41776	15.798	0.551051	22442	K562
K562.rep2#GTAAGGAGTCGATATCACTGATCGGTGAATAT	41471	16.674	0.461791	25531	K562
K562.rep2#TTCTAGCTTCGATATCGTAGCTCCGTGAATAT	41419	13.561	0.519071	21325	K562
K562.rep2#CTATTAAGTCGATATCAGGCTCCGGTGAATAT	41245	13.526	0.538304	16284	K562
K562.rep2#CTAAGCCTTCGATATCCTAGTACGGTGAATAT	41153	13.756	0.672818	17527	K562
K562.rep2#AAGGAGTATCGATATCTGCCTCTTGTGAATAT	41117	15.973	0.545578	21199	K562
K562.rep2#CTATTAAGTCGATATCCGCTCAGTGTGAATAT	41023	15.447	0.519764	21397	K562
K562.rep2#CCTAGAGTTCGATATCCCTCTCTGGTGAATAT	40693	12.469	0.620912	17134	K562
K562.rep2#CTAAGCCTTCGATATCGCAGCGTAGTGAATAT	40279	15.664	0.487023	22070	K562
K562.rep2#GCGTAAGATCGATATCACTGATCGGTGAATAT	40184	14.635	0.517351	20842	K562
K562.rep2#TTCTAGCTTCGATATCGTAGAGAGGTGAATAT	40052	16.284	0.716318	23017	K562
K562.rep2#CTCTCTATTCGATATCTGCCTCTTGTGAATAT	39998	13.95	0.723903	18513	K562
K562.rep2#TATCCTCTTCGATATCTGCCTCTTGTGAATAT	39920	16.126	0.614756	19968	K562
K562.rep2#TTCTAGCTTCGATATCGTCTTAGGGTGAATAT	39849	9.732	0.545673	14871	K562
K562.rep2#GCGTAAGATCGATATCCGCTCAGTGTGAATAT	39797	12.149	0.5424	17915	K562
K562.rep2#TAGATCGCTCGATATCCATGCCTAGTGAATAT	39795	16.141	0.524187	23475	K562
K562.rep2#TCGACTAGTCGATATCGAGCGCTAGTGAATAT	39794	17.893	0.507234	23349	K562
K562.rep2#CTAAGCCTTCGATATCCATGCCTAGTGAATAT	39751	13.337	0.608245	16798	K562
K562.rep2#CCTAGAGTTCGATATCCATGCCTAGTGAATAT	39390	16.855	0.611768	23195	K562
K562.rep2#AAGGAGTATCGATATCTACTACGCGTGAATAT	39312	13.72	0.54413	19463	K562
K562.rep2#TCGACTAGTCGATATCCATGCCTAGTGAATAT	39191	15.759	0.570152	23461	K562
K562.rep2#AAGGAGTATCGATATCAGGCTCCGGTGAATAT	39171	13.542	0.492172	20523	K562
K562.rep2#TCGACTAGTCGATATCCGCTCAGTGTGAATAT	39057	19.091	0.467867	25231	K562
K562.rep2#TATCCTCTTCGATATCTACTACGCGTGAATAT	38511	19.105	0.475291	24438	K562
K562.rep2#TCGACTAGTCGATATCAGCGTAGCGTGAATAT	38068	14.325	0.518892	18548	K562
K562.rep2#TATCCTCTTCGATATCACTGATCGGTGAATAT	37998	14.814	0.478924	18718	K562
K562.rep2#ACTGCATATCGATATCTGCCTCTTGTGAATAT	37936	18.188	0.50899	23440	K562
K562.rep2#CGTCTAATTCGATATCACTGATCGGTGAATAT	37838	13.221	0.537443	17065	K562
K562.rep2#TCGACTAGTCGATATCGCTCAGGAGTGAATAT	37812	16.352	0.614724	21470	K562
K562.rep2#TAGATCGCTCGATATCGTCTTAGGGTGAATAT	37630	14.111	0.568766	18677	K562
K562.rep2#AAGGCTATTCGATATCCTAGTACGGTGAATAT	37593	12.85	0.455006	19118	K562
K562.rep2#CGTCTAATTCGATATCGAGCGCTAGTGAATAT	37471	14.096	0.612141	18223	K562
K562.rep2#AGAGTAGATCGATATCACTGATCGGTGAATAT	37405	17.833	0.553041	23316	K562
K562.rep2#CTCTCTATTCGATATCAGCGTAGCGTGAATAT	36725	16.102	0.683475	20500	K562
K562.rep2#CTAAGCCTTCGATATCGTAGCTCCGTGAATAT	36582	15.614	0.568764	19043	K562
K562.rep2#AAGGAGTATCGATATCGCAGCGTAGTGAATAT	36476	16.612	0.419686	21812	K562
K562.rep2#ACTGCATATCGATATCACTGATCGGTGAATAT	36251	13.154	0.445934	17617	K562
K562.rep2#CTCTCTATTCGATATCTAGCGAGTGTGAATAT	35859	15.077	0.490771	20618	K562
K562.rep2#CGTCTAATTCGATATCCCTGAGATGTGAATAT	35637	16.116	0.63788	19638	K562
K562.rep2#GCGTAAGATCGATATCGCTCAGGAGTGAATAT	35566	14.467	0.542927	15656	K562
K562.rep2#ACTGCATATCGATATCCCTGAGATGTGAATAT	35466	16.242	0.277824	22343	K562
K562.rep2#AGAGTAGATCGATATCTTCTGCCTGTGAATAT	35442	16.269	0.627796	20843	K562
K562.rep2#TTCTAGCTTCGATATCCTAGTACGGTGAATAT	35136	15.711	0.102513	19851	K562
K562.rep2#TAGATCGCTCGATATCTGCCTCTTGTGAATAT	35135	15.919	0.721376	19342	K562
K562.rep2#AGAGTAGATCGATATCTGCCTCTTGTGAATAT	34854	15.523	0.502392	19370	K562
K562.rep2#ACTGCATATCGATATCTACTACGCGTGAATAT	34672	10.35	0.554938	12670	K562
K562.rep2#TTCTAGCTTCGATATCCAGCCTCGGTGAATAT	34428	14.098	0.560228	19579	K562
K562.rep2#CTATTAAGTCGATATCCATGCCTAGTGAATAT	34128	18.199	0.53336	21056	K562
K562.rep2#CTCTCTATTCGATATCTCGCCTTAGTGAATAT	33742	13.989	0.558666	15909	K562
K562.rep2#CTCTCTATTCGATATCAGGAGTCCGTGAATAT	33155	14.621	0.386079	15624	K562
K562.rep2#AGAGTAGATCGATATCAGGAGTCCGTGAATAT	33026	17.122	0.362627	22092	K562
K562.rep2#AAGGAGTATCGATATCTCATGAGCGTGAATAT	32931	17.596	0.452561	20944	K562
K562.rep2#GCGTAAGATCGATATCTCCTCTACGTGAATAT	32897	12.705	0.576282	14122	K562
K562.rep2#CTATTAAGTCGATATCCCTCTCTGGTGAATAT	32732	20.86	0.394691	23945	K562
K562.rep2#ACTGCATATCGATATCCAGCCTCGGTGAATAT	32350	14.533	0.539084	18326	K562
K562.rep2#AAGGAGTATCGATATCCGCTCAGTGTGAATAT	32255	9.815	0.566994	12739	K562
K562.rep2#TATCCTCTTCGATATCAGCGTAGCGTGAATAT	32237	12.413	0.505698	17157	K562
K562.rep2#AAGGCTATTCGATATCCCTCTCTGGTGAATAT	32047	17.733	0.549437	20955	K562
K562.rep2#CTATTAAGTCGATATCGCTCAGGAGTGAATAT	31681	18.734	0.49038	19934	K562
K562.rep2#AGAGTAGATCGATATCTCATGAGCGTGAATAT	31680	17.361	0.419037	18788	K562
K562.rep2#GTAAGGAGTCGATATCCTAGTACGGTGAATAT	31650	12.344	0.635574	12436	K562
K562.rep2#CCTAGAGTTCGATATCGTCTTAGGGTGAATAT	31411	10.805	0.710094	11999	K562
K562.rep2#CTATTAAGTCGATATCTCATGAGCGTGAATAT	31316	17.652	0.547386	20262	K562
K562.rep2#AAGGAGTATCGATATCCCTGAGATGTGAATAT	31295	19.843	0.364152	22557	K562
K562.rep2#TTCTAGCTTCGATATCAGGAGTCCGTGAATAT	31119	19.051	0.458931	20598	K562
K562.rep2#TAGATCGCTCGATATCTCATGAGCGTGAATAT	30959	15.732	0.483563	18328	K562
K562.rep2#CTCTCTATTCGATATCGTCTTAGGGTGAATAT	30944	13.948	0.500315	14728	K562
K562.rep2#TAGATCGCTCGATATCCTGCGCATGTGAATAT	30577	17.709	0.466171	18557	K562
K562.rep2#TATCCTCTTCGATATCGCAGCGTAGTGAATAT	30425	22.219	0.130369	23305	K562
K562.rep2#CTATTAAGTCGATATCACTGATCGGTGAATAT	30353	20.85	0.425894	23143	K562
K562.rep2#ACTGCATATCGATATCTCATGAGCGTGAATAT	30243	17.208	0.374432	19622	K562
K562.rep2#ACTGCATATCGATATCGTAGCTCCGTGAATAT	29966	14.735	0.487959	14778	K562
K562.rep2#GCGTAAGATCGATATCTCGCCTTAGTGAATAT	29940	14.767	0.529893	15273	K562
K562.rep2#AAGGCTATTCGATATCTGCCTCTTGTGAATAT	29841	19.873	0.410989	18928	K562
K562.rep2#TATCCTCTTCGATATCTCCTCTACGTGAATAT	29693	8.526	0.475209	8228	K562
K562.rep2#ACTGCATATCGATATCGAGCGCTAGTGAATAT	29478	18.649	0.435221	19325	K562
K562.rep2#AGAGTAGATCGATATCCATGCCTAGTGAATAT	29391	11.789	0.558873	12615	K562
K562.rep2#CCTAGAGTTCGATATCAGCGTAGCGTGAATAT	29362	16.771	0.414355	20792	K562
K562.rep2#TATCCTCTTCGATATCCCTGAGATGTGAATAT	29360	17.007	0.44084	17460	K562
K562.rep2#GTAAGGAGTCGATATCCCTCTCTGGTGAATAT	29345	14.524	0.440457	15821	K562
K562.rep2#CCTAGAGTTCGATATCTGCCTCTTGTGAATAT	29342	10.34	0.559832	10966	K562
K562.rep2#GCGTAAGATCGATATCTGCCTCTTGTGAATAT	29136	19.247	0.480488	18438	K562
K562.rep2#TTCTAGCTTCGATATCCCTGAGATGTGAATAT	29127	18.762	0.607096	19774	K562
K562.rep2#GCGTAAGATCGATATCGTAGAGAGGTGAATAT	29064	14.97	0.504114	17305	K562
K562.rep2#AAGGAGTATCGATATCCAGCCTCGGTGAATAT	29054	18.55	0.487889	18239	K562
K562.rep2#TTCTAGCTTCGATATCACTGATCGGTGAATAT	29032	17.273	0.642453	18126	K562
K562.rep2#TCGACTAGTCGATATCAGGCTCCGGTGAATAT	29012	12.153	0.544506	14447	K562
K562.rep2#ACTGCATATCGATATCAGGCTCCGGTGAATAT	28912	14.839	0.546014	16479	K562
K562.rep2#CGTCTAATTCGATATCTTCTGCCTGTGAATAT	28893	17.198	0.428437	18777	K562
K562.rep2#TAGATCGCTCGATATCACTGATCGGTGAATAT	28783	12.811	0.460547	11794	K562
K562.rep2#CTAAGCCTTCGATATCCCTCTCTGGTGAATAT	28674	14.694	0.530178	15917	K562
K562.rep2#TAGATCGCTCGATATCTAGCGAGTGTGAATAT	28643	14.306	0.634874	16176	K562
K562.rep2#AAGGAGTATCGATATCTTCTGCCTGTGAATAT	28489	13.863	0.52193	15129	K562
K562.rep2#CTCTCTATTCGATATCCATGCCTAGTGAATAT	28485	16.914	0.661611	18792	K562
K562.rep2#TTCTAGCTTCGATATCAGGCTCCGGTGAATAT	28381	13.861	0.495863	16134	K562
K562.rep2#ACTGCATATCGATATCAGGAGTCCGTGAATAT	28360	11.368	0.382673	11160	K562
K562.rep2#CTCTCTATTCGATATCCTAGTACGGTGAATAT	27494	10.698	0.558352	10470	K562
K562.rep2#TTCTAGCTTCGATATCAGCGTAGCGTGAATAT	27351	14.491	0.496225	13158	K562
K562.rep2#ACTGCATATCGATATCCATGCCTAGTGAATAT	27001	19.636	0.475626	17819	K562
K562.rep2#TTCTAGCTTCGATATCTTCTGCCTGTGAATAT	26936	19.92	0.59215	19033	K562
K562.rep2#GTAAGGAGTCGATATCGTAGAGAGGTGAATAT	26884	14.731	0.556688	12572	K562
K562.rep2#CGTCTAATTCGATATCGCAGCGTAGTGAATAT	26650	12.997	0.432257	14834	K562
K562.rep2#GCGTAAGATCGATATCTACTACGCGTGAATAT	26282	13.664	0.584589	11993	K562
K562.rep2#TCTCTCCGTCGATATCTCGCCTTAGTGAATAT	26159	19.838	0.0307747	17452	K562
K562.rep2#GTAAGGAGTCGATATCGCTCAGGAGTGAATAT	26122	16.789	0.496534	16838	K562
K562.rep2#TCGACTAGTCGATATCGTAGCTCCGTGAATAT	26087	15.302	0.514045	13376	K562
K562.rep2#TCGACTAGTCGATATCGTCTTAGGGTGAATAT	25973	15.916	0.596766	15681	K562
K562.rep2#CTCTCTATTCGATATCTCATGAGCGTGAATAT	25437	18.864	0.52436	15995	K562
K562.rep2#CCTAGAGTTCGATATCCTAGTACGGTGAATAT	25417	15.983	0.361163	15094	K562
K562.rep2#CTAAGCCTTCGATATCCGCTCAGTGTGAATAT	25406	19.344	0.418062	19704	K562
K562.rep2#TCGACTAGTCGATATCTTCTGCCTGTGAATAT	25328	18.995	0.553198	17190	K562
K562.rep2#AAGGAGTATCGATATCTCCTCTACGTGAATAT	25124	16.48	0.417753	15288	K562
K562.rep2#AGAGTAGATCGATATCCGCTCAGTGTGAATAT	25065	16.918	0.485597	16950	K562
K562.rep2#CCTAGAGTTCGATATCTCCTCTACGTGAATAT	24995	16.957	0.50364	15431	K562
K562.rep2#AGAGTAGATCGATATCCTAGTACGGTGAATAT	24739	11.913	0.526628	9235	K562
K562.rep2#CCTAGAGTTCGATATCGTAGAGAGGTGAATAT	24633	12.918	0.587689	11801	K562
K562.rep2#ACTGCATATCGATATCGTCTTAGGGTGAATAT	24567	13.206	0.508011	10537	K562
K562.rep2#CGTCTAATTCGATATCTGCCTCTTGTGAATAT	24425	17.634	0.437526	16261	K562
K562.rep2#TAGATCGCTCGATATCAGGAGTCCGTGAATAT	24219	24.178	0.219671	20403	K562
K562.rep2#TTCTAGCTTCGATATCTCCTCTACGTGAATAT	24078	17.699	0.417687	14855	K562
K562.rep2#GCGTAAGATCGATATCCCTGAGATGTGAATAT	24000	16.296	0.718336	13480	K562
K562.rep2#AGAGTAGATCGATATCAGGCTCCGGTGAATAT	23784	11.969	0.547631	9768	K562
K562.rep2#CTAAGCCTTCGATATCCAGCCTCGGTGAATAT	23766	15.806	0.562525	13609	K562
K562.rep2#CTATTAAGTCGATATCCTAGTACGGTGAATAT	23664	20.124	0.181959	16738	K562
K562.rep2#CCTAGAGTTCGATATCCAGCCTCGGTGAATAT	23595	15.212	0.444356	13136	K562
K562.rep2#GTAAGGAGTCGATATCTGCCTCTTGTGAATAT	23493	22.003	0.417119	19356	K562
K562.rep2#CTATTAAGTCGATATCTGCCTCTTGTGAATAT	23263	16.252	0.438029	14929	K562
K562.rep2#TCTCTCCGTCGATATCCCTGAGATGTGAATAT	23141	17.348	0.0332187	14429	K562
K562.rep2#TAGATCGCTCGATATCAGCGTAGCGTGAATAT	23047	12.186	0.63628	11877	K562
K562.rep2#GTAAGGAGTCGATATCGCAGCGTAGTGAATAT	22949	20.087	0.1222	16910	K562
K562.rep2#CTATTAAGTCGATATCTCCTCTACGTGAATAT	22946	8.473	0.729555	6564	K562
K562.rep2#CTATTAAGTCGATATCGTAGAGAGGTGAATAT	22860	13.685	0.602973	10408	K562
K562.rep2#CTAAGCCTTCGATATCACTGATCGGTGAATAT	22642	17.677	0.450109	15220	K562
K562.rep2#CTATTAAGTCGATATCGTCTTAGGGTGAATAT	22501	10.421	0.500667	8625	K562
K562.rep2#CTCTCTATTCGATATCTTCTGCCTGTGAATAT	22224	14.759	0.549683	11545	K562
K562.rep2#GTAAGGAGTCGATATCAGCGTAGCGTGAATAT	22207	11.362	0.549686	8664	K562
K562.rep2#TCGACTAGTCGATATCCCTCTCTGGTGAATAT	22089	14.344	0.458694	10779	K562
K562.rep2#CGTCTAATTCGATATCCGCTCAGTGTGAATAT	22044	19.874	0.3744	17202	K562
K562.rep2#CTATTAAGTCGATATCGTAGCTCCGTGAATAT	22005	15.85	0.581387	11006	K562
K562.rep2#AAGGCTATTCGATATCGCTCAGGAGTGAATAT	21988	15.813	0.471951	11659	K562
K562.rep2#ACTGCATATCGATATCGCTCAGGAGTGAATAT	21952	16.569	0.409891	11706	K562
K562.rep2#CTCTCTATTCGATATCAGGCTCCGGTGAATAT	21942	14.409	0.695934	10151	K562
K562.rep2#TCTCTCCGTCGATATCTACTACGCGTGAATAT	21783	16.704	0.0214771	14501	K562
K562.rep2#AAGGAGTATCGATATCCCTCTCTGGTGAATAT	21692	23.961	0.416944	15295	K562
K562.rep2#TAGATCGCTCGATATCGAGCGCTAGTGAATAT	21673	17.819	0.1078	12220	K562
K562.rep2#CGTCTAATTCGATATCCATGCCTAGTGAATAT	21603	15.861	0.430094	12335	K562
K562.rep2#CGTCTAATTCGATATCGTCTTAGGGTGAATAT	21423	15.875	0.531308	13412	K562
K562.rep2#GTAAGGAGTCGATATCAGGCTCCGGTGAATAT	21394	15.231	0.490456	9330	K562
K562.rep2#CCTAGAGTTCGATATCTCATGAGCGTGAATAT	21341	15.985	0.68185	10147	K562
K562.rep2#CTCTCTATTCGATATCCAGCCTCGGTGAATAT	21295	15.511	0.488848	10363	K562
K562.rep2#TTCTAGCTTCGATATCTCATGAGCGTGAATAT	21156	20.111	0.509418	15732	K562
K562.rep2#AAGGAGTATCGATATCAGCGTAGCGTGAATAT	21135	15.359	0.448694	11914	K562
K562.rep2#TTCTAGCTTCGATATCGCAGCGTAGTGAATAT	20771	12.846	0.356518	10490	K562
K562.rep2#CTATTAAGTCGATATCTAGCGAGTGTGAATAT	20631	6.372	0.833215	5062	K562
K562.rep2#CCTAGAGTTCGATATCCGCTCAGTGTGAATAT	20452	17.229	0.549746	11659	K562
K562.rep2#CGTCTAATTCGATATCGTAGAGAGGTGAATAT	20433	17.655	0.633203	11992	K562
K562.rep2#TATCCTCTTCGATATCCGCTCAGTGTGAATAT	20332	14.504	0.5172	9998	K562
K562.rep2#TTCTAGCTTCGATATCGAGCGCTAGTGAATAT	20124	13.042	0.472775	7818	K562
K562.rep2#CGTCTAATTCGATATCAGCGTAGCGTGAATAT	20098	9.879	0.706112	7259	K562
K562.rep2#GTAAGGAGTCGATATCCAGCCTCGGTGAATAT	20070	14.853	0.587942	10246	K562
K562.rep2#CTAAGCCTTCGATATCTACTACGCGTGAATAT	19842	18.552	0.564703	10830	K562
K562.rep2#ACTGCATATCGATATCCTAGTACGGTGAATAT	19791	18.228	0.392654	13044	K562
K562.rep2#TCTCTCCGTCGATATCACTGATCGGTGAATAT	19755	16.002	0.0259673	12889	K562
K562.rep2#CTATTAAGTCGATATCTTCTGCCTGTGAATAT	19539	19.572	0.538867	12266	K562
K562.rep2#ACTGCATATCGATATCAGCGTAGCGTGAATAT	19180	18.095	0.554673	12665	K562
K562.rep2#TCGACTAGTCGATATCTCATGAGCGTGAATAT	19164	13.133	0.693082	7448	K562
K562.rep2#TCGACTAGTCGATATCGCAGCGTAGTGAATAT	19147	21.561	0.259091	15919	K562
K562.rep2#TAGATCGCTCGATATCGCAGCGTAGTGAATAT	19031	15.953	0.231381	11625	K562
K562.rep2#AGAGTAGATCGATATCGCTCAGGAGTGAATAT	19012	14.919	0.491722	10171	K562
K562.rep2#TCGACTAGTCGATATCACTGATCGGTGAATAT	19001	13.571	0.523493	8279	K562
K562.rep2#TCGACTAGTCGATATCTCCTCTACGTGAATAT	18834	10.399	0.632628	4138	K562
K562.rep2#AGAGTAGATCGATATCCAGCCTCGGTGAATAT	18807	14.464	0.534889	8736	K562
K562.rep2#TATCCTCTTCGATATCTCATGAGCGTGAATAT	18790	14.721	0.438524	10274	K562
K562.rep2#GTAAGGAGTCGATATCCATGCCTAGTGAATAT	18512	16.81	0.490619	9372	K562
K562.rep2#TTCTAGCTTCGATATCCCTCTCTGGTGAATAT	18132	13.454	0.361057	7956	K562
K562.rep2#TATCCTCTTCGATATCGTAGCTCCGTGAATAT	18127	14.449	0.487893	8632	K562
K562.rep2#GCGTAAGATCGATATCCTAGTACGGTGAATAT	17907	17.909	0.434051	10084	K562
K562.rep2#CTATTAAGTCGATATCAGGAGTCCGTGAATAT	17550	12.685	0.524894	7578	K562
K562.rep2#CTCTCTATTCGATATCTACTACGCGTGAATAT	17063	19.247	0.465138	11022	K562
K562.rep2#AAGGCTATTCGATATCGAGCGCTAGTGAATAT	16947	20.197	0.372116	10985	K562
K562.rep2#AAGGCTATTCGATATCCCTGAGATGTGAATAT	16946	21.456	0.355355	13371	K562
K562.rep2#AGAGTAGATCGATATCTACTACGCGTGAATAT	16838	15.625	0.496179	9808	K562
K562.rep2#TCGACTAGTCGATATCAGGAGTCCGTGAATAT	16805	15.327	0.490466	8019	K562
K562.rep2#GTAAGGAGTCGATATCCTGCGCATGTGAATAT	16526	11.676	0.588886	5926	K562
K562.rep2#AAGGCTATTCGATATCGTCTTAGGGTGAATAT	16436	17.497	0.580689	10559	K562
K562.rep2#TATCCTCTTCGATATCGAGCGCTAGTGAATAT	16064	15.711	0.45864	7958	K562
K562.rep2#TATCCTCTTCGATATCTAGCGAGTGTGAATAT	16013	20.402	0.441055	11704	K562
K562.rep2#CCTAGAGTTCGATATCAGGAGTCCGTGAATAT	15953	17.091	0.50344	8916	K562
K562.rep2#AGAGTAGATCGATATCGTCTTAGGGTGAATAT	15789	14.435	0.514823	7268	K562
K562.rep2#CGTCTAATTCGATATCAGGCTCCGGTGAATAT	15773	10.363	0.497058	5830	K562
K562.rep2#TCTCTCCGTCGATATCAGGCTCCGGTGAATAT	15583	17.081	0.0226408	10912	K562
K562.rep2#TCTCTCCGTCGATATCAGCGTAGCGTGAATAT	15383	14.989	0.0258069	8561	K562
K562.rep2#CTAAGCCTTCGATATCGAGCGCTAGTGAATAT	15283	20.68	0.430055	11676	K562
K562.rep2#AAGGCTATTCGATATCCATGCCTAGTGAATAT	15279	15.911	0.542866	8308	K562
K562.rep2#GCGTAAGATCGATATCTTCTGCCTGTGAATAT	15276	13.136	1.05488	4617	K562
K562.rep2#CCTAGAGTTCGATATCCCTGAGATGTGAATAT	15072	16.478	0.57591	8338	K562
K562.rep2#TATCCTCTTCGATATCCTAGTACGGTGAATAT	14987	23.059	0.397129	11761	K562
K562.rep2#TCTCTCCGTCGATATCCCTCTCTGGTGAATAT	14732	14.319	0.0299937	7477	K562
K562.rep2#CTAAGCCTTCGATATCAGGCTCCGGTGAATAT	14611	14.191	0.384142	7525	K562
K562.rep2#CGTCTAATTCGATATCTCGCCTTAGTGAATAT	14488	18.241	0.379547	9755	K562
K562.rep2#AAGGCTATTCGATATCTTCTGCCTGTGAATAT	14202	15.553	0.504609	6315	K562
K562.rep2#TAGATCGCTCGATATCGCTCAGGAGTGAATAT	14116	16.592	0.468428	8002	K562
K562.rep2#CCTAGAGTTCGATATCTCGCCTTAGTGAATAT	14029	21.474	0.258545	10888	K562
K562.rep2#TCTCTCCGTCGATATCCGCTCAGTGTGAATAT	13903	15.763	0.0239358	8661	K562
K562.rep2#AAGGCTATTCGATATCTCCTCTACGTGAATAT	13663	12.594	1.10491	4630	K562
K562.rep2#CTCTCTATTCGATATCGTAGAGAGGTGAATAT	13565	22.173	0.338695	11343	K562
K562.rep2#AGAGTAGATCGATATCGAGCGCTAGTGAATAT	13536	18.818	0.471144	7194	K562
K562.rep2#GTAAGGAGTCGATATCCGCTCAGTGTGAATAT	13526	13.54	0.602037	6017	K562
K562.rep2#AAGGCTATTCGATATCTCATGAGCGTGAATAT	13308	22.406	0.340721	10557	K562
K562.rep2#TCTCTCCGTCGATATCGCAGCGTAGTGAATAT	12976	17.226	0.0223763	8969	K562
K562.rep2#TAGATCGCTCGATATCTCCTCTACGTGAATAT	12873	20.688	0.409195	9716	K562
K562.rep2#TTCTAGCTTCGATATCTACTACGCGTGAATAT	12792	19.622	0.376372	9691	K562
K562.rep2#TCTCTCCGTCGATATCTCCTCTACGTGAATAT	12411	21.829	0.0297021	9789	K562
K562.rep2#ACTGCATATCGATATCGCAGCGTAGTGAATAT	12353	21.578	0.35628	8467	K562
K562.rep2#TCGACTAGTCGATATCTCGCCTTAGTGAATAT	12259	16.707	0.487382	6311	K562
K562.rep2#AGAGTAGATCGATATCGCAGCGTAGTGAATAT	12006	16.374	0.132107	7351	K562
K562.rep2#TCTCTCCGTCGATATCTGCCTCTTGTGAATAT	11891	18.71	0.0198113	8891	K562
K562.rep2#CTCTCTATTCGATATCGAGCGCTAGTGAATAT	11796	16.524	0.0271682	8011	K562
K562.rep2#TCTCTCCGTCGATATCTTCTGCCTGTGAATAT	11525	16.716	0.0187395	7319	K562
K562.rep2#CTAAGCCTTCGATATCGCTCAGGAGTGAATAT	11282	13.56	0.434821	6067	K562
K562.rep2#AAGGAGTATCGATATCGCTCAGGAGTGAATAT	11263	20.109	0.436241	8520	K562
K562.rep2#GCGTAAGATCGATATCAGGCTCCGGTGAATAT	11241	17.223	0.611613	6071	K562
K562.rep2#AAGGAGTATCGATATCAGGAGTCCGTGAATAT	11208	12.084	0.558182	4406	K562
K562.rep2#AGAGTAGATCGATATCAGCGTAGCGTGAATAT	11071	20.706	0.382838	8449	K562
K562.rep2#CTATTAAGTCGATATCGCAGCGTAGTGAATAT	10889	16.268	0.0595505	7090	K562
K562.rep2#CCTAGAGTTCGATATCGAGCGCTAGTGAATAT	10534	22.281	0.379518	8304	K562
K562.rep2#GTAAGGAGTCGATATCTCGCCTTAGTGAATAT	9702	14.191	0.564586	4565	K562
K562.rep2#TATCCTCTTCGATATCGTCTTAGGGTGAATAT	9681	13.305	0.562712	4112	K562
K562.rep2#AAGGCTATTCGATATCCGCTCAGTGTGAATAT	9547	17.383	0.567395	5346	K562
K562.rep2#TAGATCGCTCGATATCCCTCTCTGGTGAATAT	9495	15.394	0.521635	5807	K562
K562.rep2#CTAAGCCTTCGATATCGTAGAGAGGTGAATAT	9445	13.81	0.677918	4568	K562
K562.rep2#TCGACTAGTCGATATCCTAGTACGGTGAATAT	9086	23.105	0.0347341	8016	K562
K562.rep2#CGTCTAATTCGATATCGTAGCTCCGTGAATAT	8860	21.422	0.04939	7205	K562
K562.rep2#CTAAGCCTTCGATATCAGGAGTCCGTGAATAT	8793	17.352	0.4486	5021	K562
K562.rep2#TCTCTCCGTCGATATCCAGCCTCGGTGAATAT	8720	16.829	0.0261238	5949	K562
K562.rep2#TCGACTAGTCGATATCGTAGAGAGGTGAATAT	8435	15.975	0.574575	3961	K562
K562.rep2#TAGATCGCTCGATATCGTAGCTCCGTGAATAT	8258	13.028	0.536658	3895	K562
K562.rep2#AAGGCTATTCGATATCAGGCTCCGGTGAATAT	7868	15.383	0.941757	3356	K562
K562.rep2#ACTGCATATCGATATCTTCTGCCTGTGAATAT	7727	17.104	0.488825	4025	K562
K562.rep2#AAGGCTATTCGATATCGTAGCTCCGTGAATAT	7401	20.526	0.162035	4250	K562
K562.rep2#CTCTCTATTCGATATCCGCTCAGTGTGAATAT	7274	20.207	0.0464681	5439	K562
K562.rep2#TCTCTCCGTCGATATCAGGAGTCCGTGAATAT	7082	23.638	0.0219336	6064	K562
K562.rep2#AAGGAGTATCGATATCACTGATCGGTGAATAT	7018	15.612	0.588861	3800	K562
K562.rep2#AGAGTAGATCGATATCTCGCCTTAGTGAATAT	7009	13.962	0.599133	3194	K562
K562.rep2#GTAAGGAGTCGATATCGAGCGCTAGTGAATAT	6951	18.766	0.643262	4871	K562
K562.rep2#CTATTAAGTCGATATCCAGCCTCGGTGAATAT	6784	13.636	0.645404	2486	K562
K562.rep2#TCTCTCCGTCGATATCGAGCGCTAGTGAATAT	6423	18.311	0.0201715	4568	K562
K562.rep2#CCTAGAGTTCGATATCGCTCAGGAGTGAATAT	6154	17.568	0.364523	3939	K562
K562.rep2#GTAAGGAGTCGATATCAGGAGTCCGTGAATAT	5986	15.185	0.492768	3052	K562
K562.rep2#AAGGAGTATCGATATCCATGCCTAGTGAATAT	5500	16.915	0.775912	3656	K562
K562.rep2#CTCTCTATTCGATATCCCTCTCTGGTGAATAT	5243	17.647	0.462075	3324	K562
K562.rep2#CTAAGCCTTCGATATCTCCTCTACGTGAATAT	4874	13.611	0.727144	1849	K562
K562.rep2#TCTCTCCGTCGATATCGTAGCTCCGTGAATAT	4873	29.899	0.0540774	5345	K562
K562.rep2#CTAAGCCTTCGATATCCTGCGCATGTGAATAT	4700	18.461	0.496339	3207	K562
K562.rep2#TCTCTCCGTCGATATCGTCTTAGGGTGAATAT	4598	19.086	0.0256525	3065	K562
K562.rep2#GCGTAAGATCGATATCGCAGCGTAGTGAATAT	4525	16.759	0.211188	2759	K562
K562.rep2#GCGTAAGATCGATATCCATGCCTAGTGAATAT	4482	13.631	0.525009	1838	K562
K562.rep2#ACTGCATATCGATATCCCTCTCTGGTGAATAT	4450	11.198	0.521368	1442	K562
K562.rep2#CCTAGAGTTCGATATCGCAGCGTAGTGAATAT	4421	20.153	0.0780297	3043	K562
K562.rep2#GCGTAAGATCGATATCGAGCGCTAGTGAATAT	4380	17.827	0.929515	3151	K562
K562.rep2#AAGGCTATTCGATATCAGGAGTCCGTGAATAT	4166	13.773	0.991396	1878	K562
K562.rep2#TAGATCGCTCGATATCAGGCTCCGGTGAATAT	4139	15.763	0.097878	2595	K562
K562.rep2#GTAAGGAGTCGATATCTACTACGCGTGAATAT	3927	13.954	0.509224	1663	K562
K562.rep2#TCTCTCCGTCGATATCCATGCCTAGTGAATAT	3917	16.083	0.051826	1730	K562
K562.rep2#AGAGTAGATCGATATCGTAGAGAGGTGAATAT	3914	13.05	0.574417	1720	K562
K562.rep2#TTCTAGCTTCGATATCCGCTCAGTGTGAATAT	3573	19.19	0.646544	1977	K562
K562.rep2#CTAAGCCTTCGATATCTTCTGCCTGTGAATAT	3326	20.403	0.498873	2205	K562
K562.rep2#TCTCTCCGTCGATATCGTAGAGAGGTGAATAT	3196	16.218	0.0175103	1982	K562
K562.rep2#CCTAGAGTTCGATATCGTAGCTCCGTGAATAT	3034	14.764	0.135054	1931	K562
K562.rep2#AAGGCTATTCGATATCAGCGTAGCGTGAATAT	3021	16.801	0.342667	1646	K562
K562.rep2#TATCCTCTTCGATATCAGGAGTCCGTGAATAT	2369	16.433	0.476933	1195	K562
K562.rep2#TCTCTCCGTCGATATCTCATGAGCGTGAATAT	2302	25.778	0.0473157	2213	K562
K562.rep2#CTATTAAGTCGATATCTCGCCTTAGTGAATAT	1974	13.534	0.470939	991	K562
K562.rep2#TCTCTCCGTCGATATCGCTCAGGAGTGAATAT	1882	19.084	0.0508096	983	K562
K562.rep2#CTCTCTATTCGATATCCCTGAGATGTGAATAT	1823	18.239	0.337491	1179	K562
K562.rep2#AAGGAGTATCGATATCGTAGCTCCGTGAATAT	1697	16.483	0.291476	874	K562
K562.rep2#GCGTAAGATCGATATCGTAGCTCCGTGAATAT	1506	17.952	0.342246	825	K562
K562.rep2#TCGACTAGTCGATATCTAGCGAGTGTGAATAT	1283	18.301	0.168488	841	K562
K562.rep2#ACTGCATATCGATATCTCGCCTTAGTGAATAT	1229	16.818	0.417532	620	K562
K562.rep2#TAGATCGCTCGATATCTCGCCTTAGTGAATAT	1213	17.314	0.386286	682	K562
K562.rep2#AAGGCTATTCGATATCTCGCCTTAGTGAATAT	1103	11.468	0.396203	527	K562
K562.rep2#CTAAGCCTTCGATATCTAGCGAGTGTGAATAT	1078	23.413	0.204469	804	K562
K562.rep2#CGTCTAATTCGATATCCTAGTACGGTGAATAT	1049	16.621	0.353548	512	K562
K562.rep2#AAGGAGTATCGATATCCTAGTACGGTGAATAT	1027	19.227	0.30828	602	K562
K562.rep2#AAGGCTATTCGATATCGCAGCGTAGTGAATAT	1012	12.041	0.255583	529	K562
K562.rep2#TAGATCGCTCGATATCCGCTCAGTGTGAATAT	1003	13.988	0.383448	551	K562
K562.rep2#GTAAGGAGTCGATATCTAGCGAGTGTGAATAT	860	22.008	0.233859	389	K562
K562.rep2#TCGACTAGTCGATATCCTGCGCATGTGAATAT	744	16.667	0.393258	303	K562
K562.rep2#CGTCTAATTCGATATCCTGCGCATGTGAATAT	738	17.06	0.421965	336	K562
K562.rep2#CCTAGAGTTCGATATCCTGCGCATGTGAATAT	715	11.687	0.354167	301	K562
K562.rep2#CTATTAAGTCGATATCCTGCGCATGTGAATAT	714	17.484	0.457143	362	K562
K562.rep2#CGTCTAATTCGATATCTAGCGAGTGTGAATAT	703	18.227	0.321429	405	K562
K562.rep2#AAGGAGTATCGATATCCTGCGCATGTGAATAT	690	20.606	0.374502	333	K562
K562.rep2#AAGGAGTATCGATATCTAGCGAGTGTGAATAT	678	13.413	0.329412	359	K562
K562.rep2#ACTGCATATCGATATCCTGCGCATGTGAATAT	652	15.732	0.319838	429	K562
K562.rep2#AGAGTAGATCGATATCCTGCGCATGTGAATAT	651	19.236	0.361925	340	K562
K562.rep2#GCGTAAGATCGATATCCTGCGCATGTGAATAT	650	11.049	0.356994	385	K562
K562.rep2#ACTGCATATCGATATCTAGCGAGTGTGAATAT	625	13.663	0.332623	345	K562
K562.rep2#AGAGTAGATCGATATCTAGCGAGTGTGAATAT	618	12.218	0.343478	290	K562
K562.rep2#TTCTAGCTTCGATATCCTGCGCATGTGAATAT	613	21.075	0.442353	298	K562
K562.rep2#AAGGCTATTCGATATCCTGCGCATGTGAATAT	573	27.813	0.397561	309	K562
K562.rep2#TTCTAGCTTCGATATCTAGCGAGTGTGAATAT	561	15.671	0.348558	459	K562
K562.rep2#AAGGCTATTCGATATCTAGCGAGTGTGAATAT	519	9.109	0.362205	276	K562
K562.rep2#TCTCTCCGTCGATATCCTAGTACGGTGAATAT	389	24.158	0.0103896	244	K562
K562.rep2#TCTCTCCGTCGATATCCTGCGCATGTGAATAT	288	9.74	0.0176678	182	K562
K562.rep2#TCTCTCCGTCGATATCTAGCGAGTGTGAATAT	260	16.238	0.003861	164	K562
K562.rep1#CGTCTAATTCGATATCTACTACGCGTGAATAT	148255	12.84	0.641805	58117	K562
K562.rep1#CTAAGCCTTCGATATCGTCTTAGGGTGAATAT	136681	14.1	0.594822	60804	K562
K562.rep1#CCTAGAGTTCGATATCTACTACGCGTGAATAT	87893	12.551	0.484554	38631	K562
K562.rep1#CTCTCTATTCGATATCCTGCGCATGTGAATAT	80304	12.66	0.486561	34677	K562
K562.rep1#GCGTAAGATCGATATCTAGCGAGTGTGAATAT	77146	16.054	0.466877	44364	K562
K562.rep1#TAGATCGCTCGATATCTTCTGCCTGTGAATAT	67844	9.352	0.561786	19486	K562
K562.rep1#TTCTAGCTTCGATATCTCGCCTTAGTGAATAT	67300	13.981	0.559278	33353	K562
K562.rep1#AAGGCTATTCGATATCACTGATCGGTGAATAT	66550	11.812	0.772681	23556	K562
K562.rep1#TATCCTCTTCGATATCCATGCCTAGTGAATAT	65653	2.382	0.55938	2160	K562
K562.rep1#TCGACTAGTCGATATCTGCCTCTTGTGAATAT	64954	8.864	0.489053	11312	K562
K562.rep1#AAGGAGTATCGATATCGTAGAGAGGTGAATAT	63752	16.051	0.573541	33330	K562
K562.rep1#TATCCTCTTCGATATCGCTCAGGAGTGAATAT	60982	14.362	0.491075	29156	K562
K562.rep1#TATCCTCTTCGATATCCTGCGCATGTGAATAT	59396	14.56	0.578505	28140	K562
K562.rep1#TCGACTAGTCGATATCCAGCCTCGGTGAATAT	58761	15.652	0.469172	32510	K562
K562.rep1#GCGTAAGATCGATATCCAGCCTCGGTGAATAT	57132	14.189	0.618791	29120	K562
K562.rep1#GTAAGGAGTCGATATCGTAGCTCCGTGAATAT	57068	11.835	0.602539	19628	K562
K562.rep1#CTCTCTATTCGATATCGCTCAGGAGTGAATAT	55929	14.746	0.507114	29087	K562
K562.rep1#CTCTCTATTCGATATCACTGATCGGTGAATAT	55181	13.348	0.443735	25352	K562
K562.rep1#AAGGCTATTCGATATCTACTACGCGTGAATAT	55158	14.332	0.8421	24955	K562
K562.rep1#TCGACTAGTCGATATCCCTGAGATGTGAATAT	54631	15.55	0.626261	29000	K562
K562.rep1#CTAAGCCTTCGATATCTCGCCTTAGTGAATAT	54247	12.917	0.676619	22387	K562
K562.rep1#TAGATCGCTCGATATCCAGCCTCGGTGAATAT	53415	14.475	0.609419	23882	K562
K562.rep1#TTCTAGCTTCGATATCTGCCTCTTGTGAATAT	53239	14.78	0.530164	28056	K562
K562.rep1#CGTCTAATTCGATATCGCTCAGGAGTGAATAT	53197	13.935	0.628862	23912	K562
K562.rep1#CTCTCTATTCGATATCGCAGCGTAGTGAATAT	51789	16.057	0.184263	28818	K562
K562.rep1#TAGATCGCTCGATATCTACTACGCGTGAATAT	51292	14.035	0.625892	25253	K562
K562.rep1#CTATTAAGTCGATATCCCTGAGATGTGAATAT	50198	16.457	0.521797	25348	K562
K562.rep1#TCGACTAGTCGATATCTACTACGCGTGAATAT	49708	14.762	0.63567	22007	K562
K562.rep1#CTAAGCCTTCGATATCTCATGAGCGTGAATAT	49653	14.463	0.531933	24898	K562
K562.rep1#CGTCTAATTCGATATCCCTCTCTGGTGAATAT	48648	14.919	0.58313	20899	K562
K562.rep1#CGTCTAATTCGATATCTCCTCTACGTGAATAT	48503	14.006	0.583823	23369	K562
K562.rep1#TATCCTCTTCGATATCGTAGAGAGGTGAATAT	48214	16.319	0.522916	23676	K562
K562.rep1#CCTAGAGTTCGATATCTTCTGCCTGTGAATAT	48164	14.924	0.633287	23748	K562
K562.rep1#TATCCTCTTCGATATCCCTCTCTGGTGAATAT	48095	10.109	0.49838	17163	K562
K562.rep1#CCTAGAGTTCGATATCACTGATCGGTGAATAT	47569	14.662	0.510175	22005	K562
K562.rep1#GCGTAAGATCGATATCAGGAGTCCGTGAATAT	47034	14.254	0.680266	22012	K562
K562.rep1#GTAAGGAGTCGATATCGTCTTAGGGTGAATAT	46527	15.102	0.614456	22155	K562
K562.rep1#AGAGTAGATCGATATCCCTCTCTGGTGAATAT	46488	15.71	0.487473	23301	K562
K562.rep1#GCGTAAGATCGATATCCCTCTCTGGTGAATAT	45976	15.644	0.652386	23322	K562
K562.rep1#CGTCTAATTCGATATCTCATGAGCGTGAATAT	45632	15.541	0.597088	23348	K562
K562.rep1#AGAGTAGATCGATATCCCTGAGATGTGAATAT	44930	13.612	0.433906	21014	K562
K562.rep1#CTAAGCCTTCGATATCCCTGAGATGTGAATAT	44657	13.168	0.514156	21558	K562
K562.rep1#GCGTAAGATCGATATCTCATGAGCGTGAATAT	44085	14.189	0.483045	22550	K562
K562.rep1#TAGATCGCTCGATATCCCTGAGATGTGAATAT	44050	13.562	0.523378	21204	K562
K562.rep1#AAGGAGTATCGATATCGTCTTAGGGTGAATAT	43826	14.272	0.558092	23885	K562
K562.rep1#GTAAGGAGTCGATATCTTCTGCCTGTGAATAT	43700	15.794	0.598391	26304	K562
K562.rep1#AAGGAGTATCGATATCGAGCGCTAGTGAATAT	43501	13.769	0.651205	22848	K562
K562.rep1#TATCCTCTTCGATATCTTCTGCCTGTGAATAT	43459	15.739	0.798427	20912	K562
K562.rep1#GTAAGGAGTCGATATCCCTGAGATGTGAATAT	43369	16.3	0.527346	24974	K562
K562.rep1#TATCCTCTTCGATATCTCGCCTTAGTGAATAT	43304	11.791	0.586808	17214	K562
K562.rep1#AAGGAGTATCGATATCTCGCCTTAGTGAATAT	42977	12.639	0.672387	20278	K562
K562.rep1#CGTCTAATTCGATATCCAGCCTCGGTGAATAT	42723	16.378	0.61487	25218	K562
K562.rep1#CCTAGAGTTCGATATCTAGCGAGTGTGAATAT	42189	14.581	0.355818	21692	K562
K562.rep1#ACTGCATATCGATATCTCCTCTACGTGAATAT	42038	16.125	0.45864	23469	K562
K562.rep1#TAGATCGCTCGATATCGTAGAGAGGTGAATAT	42035	16.32	0.42159	23143	K562
K562.rep1#GCGTAAGATCGATATCGTCTTAGGGTGAATAT	41882	15.351	0.493119	21171	K562
K562.rep1#CTAAGCCTTCGATATCTGCCTCTTGTGAATAT	41698	13.59	0.604078	16897	K562
K562.rep1#ACTGCATATCGATATCGTAGAGAGGTGAATAT	41664	16.476	0.470096	24154	K562
K562.rep1#GCGTAAGATCGATATCAGCGTAGCGTGAATAT	41442	15.403	0.521589	18879	K562
K562.rep1#CTATTAAGTCGATATCGAGCGCTAGTGAATAT	40524	15.232	0.5332	22261	K562
K562.rep1#CTATTAAGTCGATATCAGCGTAGCGTGAATAT	40059	14.697	0.496973	20677	K562
K562.rep1#AAGGCTATTCGATATCGTAGAGAGGTGAATAT	39895	15.353	0.560044	21639	K562
K562.rep1#AGAGTAGATCGATATCTCCTCTACGTGAATAT	39847	14.255	0.592224	19070	K562
K562.rep1#TTCTAGCTTCGATATCGCTCAGGAGTGAATAT	39773	16.188	0.625179	22522	K562
K562.rep1#CTCTCTATTCGATATCTCCTCTACGTGAATAT	39671	15.329	0.54134	22287	K562
K562.rep1#CGTCTAATTCGATATCAGGAGTCCGTGAATAT	39661	15.313	0.495175	19232	K562
K562.rep1#TAGATCGCTCGATATCCTAGTACGGTGAATAT	39547	15.801	0.468838	21577	K562
K562.rep1#TTCTAGCTTCGATATCCATGCCTAGTGAATAT	39528	16.027	0.651059	22225	K562
K562.rep1#AAGGCTATTCGATATCCAGCCTCGGTGAATAT	39042	10.868	0.592706	14561	K562
K562.rep1#CTATTAAGTCGATATCTACTACGCGTGAATAT	38461	18.062	0.539364	22566	K562
K562.rep1#TATCCTCTTCGATATCCAGCCTCGGTGAATAT	38395	15.021	0.741033	16924	K562
K562.rep1#ACTGCATATCGATATCCGCTCAGTGTGAATAT	38238	16.642	0.559207	22431	K562
K562.rep1#GTAAGGAGTCGATATCTCCTCTACGTGAATAT	38236	14.749	0.564548	20296	K562
K562.rep1#CTAAGCCTTCGATATCAGCGTAGCGTGAATAT	37740	15.527	0.626514	20144	K562
K562.rep1#TTCTAGCTTCGATATCGTAGCTCCGTGAATAT	37602	12.909	0.504441	19231	K562
K562.rep1#GTAAGGAGTCGATATCTCATGAGCGTGAATAT	37476	15.559	0.531946	20201	K562
K562.rep1#GTAAGGAGTCGATATCACTGATCGGTGAATAT	37475	17.174	0.449093	23052	K562
K562.rep1#CTAAGCCTTCGATATCCTAGTACGGTGAATAT	37001	13.242	0.648886	15280	K562
K562.rep1#AAGGAGTATCGATATCTGCCTCTTGTGAATAT	36910	16.678	0.517619	19094	K562
K562.rep1#CTATTAAGTCGATATCCGCTCAGTGTGAATAT	36895	16.027	0.507272	19562	K562
K562.rep1#CTATTAAGTCGATATCAGGCTCCGGTGAATAT	36871	14.087	0.524666	14406	K562
K562.rep1#CCTAGAGTTCGATATCCCTCTCTGGTGAATAT	36591	12.981	0.598209	15458	K562
K562.rep1#GCGTAAGATCGATATCACTGATCGGTGAATAT	36487	14.2	0.505426	18609	K562
K562.rep1#TATCCTCTTCGATATCTGCCTCTTGTGAATAT	36066	15.942	0.593443	17977	K562
K562.rep1#CTAAGCCTTCGATATCCATGCCTAGTGAATAT	36017	13.386	0.576443	15237	K562
K562.rep1#GCGTAAGATCGATATCCGCTCAGTGTGAATAT	36004	12.46	0.527405	16209	K562
K562.rep1#TCGACTAGTCGATATCGAGCGCTAGTGAATAT	35986	16.754	0.489117	20898	K562
K562.rep1#TTCTAGCTTCGATATCGTAGAGAGGTGAATAT	35666	15.681	0.676664	20249	K562
K562.rep1#CTAAGCCTTCGATATCGCAGCGTAGTGAATAT	35578	16.012	0.472599	19722	K562
K562.rep1#TAGATCGCTCGATATCCATGCCTAGTGAATAT	35551	16.271	0.501182	21101	K562
K562.rep1#CTCTCTATTCGATATCTGCCTCTTGTGAATAT	35544	14.753	0.704176	16554	K562
K562.rep1#AAGGAGTATCGATATCTACTACGCGTGAATAT	35497	14.318	0.517031	17961	K562
K562.rep1#TTCTAGCTTCGATATCGTCTTAGGGTGAATAT	35462	9.519	0.52093	13205	K562
K562.rep1#CCTAGAGTTCGATATCCATGCCTAGTGAATAT	35391	17.2	0.597211	20760	K562
K562.rep1#TCGACTAGTCGATATCCGCTCAGTGTGAATAT	35346	18.566	0.458469	22877	K562
K562.rep1#TCGACTAGTCGATATCCATGCCTAGTGAATAT	35177	15.674	0.549921	21253	K562
K562.rep1#AAGGAGTATCGATATCAGGCTCCGGTGAATAT	34820	13.427	0.472367	18721	K562
K562.rep1#TCGACTAGTCGATATCGCTCAGGAGTGAATAT	34389	16.144	0.602843	19469	K562
K562.rep1#AAGGCTATTCGATATCCTAGTACGGTGAATAT	34377	13.109	0.442896	17060	K562
K562.rep1#TAGATCGCTCGATATCGTCTTAGGGTGAATAT	34326	14.464	0.555042	17297	K562
K562.rep1#TCGACTAGTCGATATCAGCGTAGCGTGAATAT	34321	13.221	0.515008	16498	K562
K562.rep1#TATCCTCTTCGATATCTACTACGCGTGAATAT	34251	18.396	0.458793	21934	K562
K562.rep1#TATCCTCTTCGATATCACTGATCGGTGAATAT	34241	14.799	0.467115	17152	K562
K562.rep1#ACTGCATATCGATATCTGCCTCTTGTGAATAT	34229	18.361	0.49224	21095	K562
K562.rep1#CGTCTAATTCGATATCACTGATCGGTGAATAT	34023	13.014	0.518748	14971	K562
K562.rep1#AGAGTAGATCGATATCACTGATCGGTGAATAT	33808	18.544	0.535192	21267	K562
K562.rep1#CGTCTAATTCGATATCGAGCGCTAGTGAATAT	33586	13.771	0.58022	15863	K562
K562.rep1#CTAAGCCTTCGATATCGTAGCTCCGTGAATAT	33083	16.185	0.553265	17385	K562
K562.rep1#AGAGTAGATCGATATCTTCTGCCTGTGAATAT	32974	16.026	0.625055	19270	K562
K562.rep1#ACTGCATATCGATATCACTGATCGGTGAATAT	32592	13.414	0.429913	16068	K562
K562.rep1#GCGTAAGATCGATATCGCTCAGGAGTGAATAT	32403	14.067	0.522125	14407	K562
K562.rep1#AAGGAGTATCGATATCGCAGCGTAGTGAATAT	32389	16.532	0.404432	19695	K562
K562.rep1#CTCTCTATTCGATATCAGCGTAGCGTGAATAT	32302	16.227	0.65915	18372	K562
K562.rep1#CGTCTAATTCGATATCCCTGAGATGTGAATAT	32205	16.489	0.61162	18036	K562
K562.rep1#ACTGCATATCGATATCCCTGAGATGTGAATAT	32103	16.317	0.268893	20048	K562
K562.rep1#CTCTCTATTCGATATCTAGCGAGTGTGAATAT	31865	14.611	0.485271	18624	K562
K562.rep1#TTCTAGCTTCGATATCCTAGTACGGTGAATAT	31787	16.204	0.0945183	17978	K562
K562.rep1#AGAGTAGATCGATATCTGCCTCTTGTGAATAT	31371	14.967	0.482702	17543	K562
K562.rep1#TAGATCGCTCGATATCTGCCTCTTGTGAATAT	31367	16.149	0.70223	17681	K562
K562.rep1#ACTGCATATCGATATCTACTACGCGTGAATAT	30988	10.58	0.530196	11204	K562
K562.rep1#TTCTAGCTTCGATATCCAGCCTCGGTGAATAT	30868	14.028	0.533128	17548	K562
K562.rep1#CTATTAAGTCGATATCCATGCCTAGTGAATAT	30446	18.333	0.515405	18664	K562
K562.rep1#CTCTCTATTCGATATCTCGCCTTAGTGAATAT	30154	13.476	0.540592	13849	K562
K562.rep1#AAGGAGTATCGATATCTCATGAGCGTGAATAT	29893	18.101	0.447603	18730	K562
K562.rep1#GCGTAAGATCGATATCTCCTCTACGTGAATAT	29808	12.057	0.560547	12506	K562
K562.rep1#AGAGTAGATCGATATCAGGAGTCCGTGAATAT	29678	17.196	0.344782	19496	K562
K562.rep1#CTCTCTATTCGATATCAGGAGTCCGTGAATAT	29395	14.72	0.382643	13908	K562
K562.rep1#ACTGCATATCGATATCCAGCCTCGGTGAATAT	29363	15.334	0.507728	16804	K562
K562.rep1#CTATTAAGTCGATATCCCTCTCTGGTGAATAT	29043	20.294	0.378209	21040	K562
K562.rep1#AAGGAGTATCGATATCCGCTCAGTGTGAATAT	28941	10.048	0.540562	11376	K562
K562.rep1#CTATTAAGTCGATATCGCTCAGGAGTGAATAT	28772	18.778	0.470886	18008	K562
K562.rep1#TATCCTCTTCGATATCAGCGTAGCGTGAATAT	28727	12.372	0.473633	16069	K562
K562.rep1#AAGGCTATTCGATATCCCTCTCTGGTGAATAT	28704	18.299	0.533251	18778	K562
K562.rep1#GTAAGGAGTCGATATCCTAGTACGGTGAATAT	28601	12.241	0.613779	11467	K562
K562.rep1#AGAGTAGATCGATATCTCATGAGCGTGAATAT	28559	17.114	0.405255	17294	K562
K562.rep1#AAGGAGTATCGATATCCCTGAGATGTGAATAT	28542	19.991	0.355399	20686	K562
K562.rep1#TAGATCGCTCGATATCTCATGAGCGTGAATAT	28217	15.898	0.467419	16482	K562
K562.rep1#CCTAGAGTTCGATATCGTCTTAGGGTGAATAT	28191	10.47	0.690513	10596	K562
K562.rep1#TTCTAGCTTCGATATCAGGAGTCCGTGAATAT	28073	17.812	0.447136	18683	K562
K562.rep1#CTATTAAGTCGATATCTCATGAGCGTGAATAT	28072	17.728	0.532984	17932	K562
K562.rep1#CTCTCTATTCGATATCGTCTTAGGGTGAATAT	27998	13.875	0.484911	13460	K562
K562.rep1#TAGATCGCTCGATATCCTGCGCATGTGAATAT	27816	17.349	0.451699	17093	K562
K562.rep1#CTATTAAGTCGATATCACTGATCGGTGAATAT	27615	21.429	0.408569	21081	K562
K562.rep1#ACTGCATATCGATATCTCATGAGCGTGAATAT	27390	18.151	0.367381	17975	K562
K562.rep1#GCGTAAGATCGATATCTCGCCTTAGTGAATAT	27227	15.154	0.508003	13775	K562
K562.rep1#ACTGCATATCGATATCGTAGCTCCGTGAATAT	26920	13.928	0.479446	13125	K562
K562.rep1#ACTGCATATCGATATCGAGCGCTAGTGAATAT	26731	19.723	0.421106	17261	K562
K562.rep1#AAGGCTATTCGATATCTGCCTCTTGTGAATAT	26647	19.851	0.394255	17042	K562
K562.rep1#GTAAGGAGTCGATATCCCTCTCTGGTGAATAT	26480	14.614	0.428726	14273	K562
K562.rep1#TAGATCGCTCGATATCACTGATCGGTGAATAT	26447	12.784	0.451935	10704	K562
K562.rep1#AGAGTAGATCGATATCCATGCCTAGTGAATAT	26431	11.54	0.543236	11242	K562
K562.rep1#AAGGAGTATCGATATCCAGCCTCGGTGAATAT	26352	16.817	0.477876	16382	K562
K562.rep1#TTCTAGCTTCGATATCACTGATCGGTGAATAT	26318	17.026	0.621965	16543	K562
K562.rep1#TATCCTCTTCGATATCCCTGAGATGTGAATAT	26292	17.311	0.424577	15797	K562
K562.rep1#TATCCTCTTCGATATCGCAGCGTAGTGAATAT	26262	22.213	0.119724	19990	K562
K562.rep1#AAGGAGTATCGATATCTTCTGCCTGTGAATAT	26156	13.384	0.505381	13653	K562
K562.rep1#GCGTAAGATCGATATCTGCCTCTTGTGAATAT	26077	19.796	0.473693	16555	K562
K562.rep1#TTCTAGCTTCGATATCCCTGAGATGTGAATAT	26064	18.994	0.580882	17764	K562
K562.rep1#GCGTAAGATCGATATCGTAGAGAGGTGAATAT	26017	15.477	0.477903	15866	K562
K562.rep1#TCGACTAGTCGATATCAGGCTCCGGTGAATAT	25975	12.504	0.528661	13242	K562
K562.rep1#CCTAGAGTTCGATATCTGCCTCTTGTGAATAT	25888	10.68	0.542605	9509	K562
K562.rep1#CCTAGAGTTCGATATCAGCGTAGCGTGAATAT	25866	17.346	0.405532	18553	K562
K562.rep1#CGTCTAATTCGATATCTTCTGCCTGTGAATAT	25851	17.458	0.408927	16777	K562
K562.rep1#ACTGCATATCGATATCAGGCTCCGGTGAATAT	25648	15.119	0.5359	14873	K562
K562.rep1#ACTGCATATCGATATCAGGAGTCCGTGAATAT	25582	12.506	0.361904	10187	K562
K562.rep1#CTAAGCCTTCGATATCCCTCTCTGGTGAATAT	25486	15.264	0.502624	14106	K562
K562.rep1#TAGATCGCTCGATATCTAGCGAGTGTGAATAT	25418	14.263	0.590613	14298	K562
K562.rep1#CTCTCTATTCGATATCCATGCCTAGTGAATAT	25069	16.806	0.643115	16371	K562
K562.rep1#TTCTAGCTTCGATATCAGGCTCCGGTGAATAT	25027	14.457	0.485194	14492	K562
K562.rep1#TATCCTCTTCGATATCTCCTCTACGTGAATAT	24948	7.509	0.50253	5836	K562
K562.rep1#CTCTCTATTCGATATCCTAGTACGGTGAATAT	24683	10.913	0.538744	9314	K562
K562.rep1#ACTGCATATCGATATCCATGCCTAGTGAATAT	24424	19.125	0.453896	16071	K562
K562.rep1#TTCTAGCTTCGATATCAGCGTAGCGTGAATAT	24212	14.787	0.475712	11433	K562
K562.rep1#TTCTAGCTTCGATATCTTCTGCCTGTGAATAT	24093	19.507	0.559216	17072	K562
K562.rep1#GTAAGGAGTCGATATCGTAGAGAGGTGAATAT	23948	14.555	0.537395	10930	K562
K562.rep1#GCGTAAGATCGATATCTACTACGCGTGAATAT	23906	13.846	0.58255	11139	K562
K562.rep1#TCTCTCCGTCGATATCTCGCCTTAGTGAATAT	23807	18.697	0.0310078	15674	K562
K562.rep1#GTAAGGAGTCGATATCGCTCAGGAGTGAATAT	23663	17.294	0.48852	15257	K562
K562.rep1#CGTCTAATTCGATATCGCAGCGTAGTGAATAT	23597	13.516	0.415877	13262	K562
K562.rep1#TCGACTAGTCGATATCGTCTTAGGGTGAATAT	23283	16.906	0.585279	14053	K562
K562.rep1#CCTAGAGTTCGATATCCTAGTACGGTGAATAT	23154	15.762	0.351664	13858	K562
K562.rep1#AGAGTAGATCGATATCGTAGCTCCGTGAATAT	22907	20.32	0.532241	16562	K562
K562.rep1#TCGACTAGTCGATATCGTAGCTCCGTGAATAT	22894	16.035	0.510158	11701	K562
K562.rep1#AAGGAGTATCGATATCTCCTCTACGTGAATAT	22877	16.653	0.394089	13649	K562
K562.rep1#TATCCTCTTCGATATCAGGCTCCGGTGAATAT	22873	20.649	0.424044	17060	K562
K562.rep1#TCGACTAGTCGATATCTTCTGCCTGTGAATAT	22766	18.227	0.536375	15252	K562
K562.rep1#CCTAGAGTTCGATATCTCCTCTACGTGAATAT	22582	17.336	0.474021	14016	K562
K562.rep1#CTCTCTATTCGATATCTCATGAGCGTGAATAT	22572	18.489	0.505703	14183	K562
K562.rep1#CTAAGCCTTCGATATCCGCTCAGTGTGAATAT	22528	20.486	0.401256	17142	K562
K562.rep1#AGAGTAGATCGATATCCTAGTACGGTGAATAT	22382	10.998	0.5068	8098	K562
K562.rep1#TAGATCGCTCGATATCAGGAGTCCGTGAATAT	22257	22.715	0.21603	18503	K562
K562.rep1#AGAGTAGATCGATATCCGCTCAGTGTGAATAT	22222	16.559	0.47851	14851	K562
K562.rep1#CGTCTAATTCGATATCTGCCTCTTGTGAATAT	22099	17.018	0.412347	15031	K562
K562.rep1#ACTGCATATCGATATCGTCTTAGGGTGAATAT	22001	13.074	0.487358	9547	K562
K562.rep1#GCGTAAGATCGATATCCCTGAGATGTGAATAT	21903	16.243	0.697381	12017	K562
K562.rep1#CCTAGAGTTCGATATCGTAGAGAGGTGAATAT	21680	13.375	0.585375	10679	K562
K562.rep1#TTCTAGCTTCGATATCTCCTCTACGTGAATAT	21578	16.985	0.402717	13278	K562
K562.rep1#CTATTAAGTCGATATCCTAGTACGGTGAATAT	21423	21.333	0.176829	15147	K562
K562.rep1#CTAAGCCTTCGATATCCAGCCTCGGTGAATAT	21388	15.188	0.546829	12617	K562
K562.rep1#TCTCTCCGTCGATATCCCTGAGATGTGAATAT	21260	17.705	0.0297893	13027	K562
K562.rep1#GTAAGGAGTCGATATCTGCCTCTTGTGAATAT	21075	21.312	0.420818	17586	K562
K562.rep1#CCTAGAGTTCGATATCCAGCCTCGGTGAATAT	20992	15.452	0.43339	11713	K562
K562.rep1#AGAGTAGATCGATATCAGGCTCCGGTGAATAT	20907	13.071	0.534346	8680	K562
K562.rep1#CTATTAAGTCGATATCTGCCTCTTGTGAATAT	20746	16.041	0.43145	13018	K562
K562.rep1#CTAAGCCTTCGATATCACTGATCGGTGAATAT	20598	17.407	0.435801	13757	K562
K562.rep1#CTATTAAGTCGATATCGTAGAGAGGTGAATAT	20520	13.303	0.577248	9197	K562
K562.rep1#TAGATCGCTCGATATCAGCGTAGCGTGAATAT	20515	12.761	0.619946	10375	K562
K562.rep1#CTATTAAGTCGATATCTCCTCTACGTGAATAT	20401	8.869	0.695985	5957	K562
K562.rep1#TCGACTAGTCGATATCCCTCTCTGGTGAATAT	20073	14.078	0.450885	9626	K562
K562.rep1#TCTCTCCGTCGATATCTACTACGCGTGAATAT	19884	16.655	0.0215783	13558	K562
K562.rep1#GTAAGGAGTCGATATCGCAGCGTAGTGAATAT	19875	19.983	0.115883	14673	K562
K562.rep1#ACTGCATATCGATATCGCTCAGGAGTGAATAT	19774	17.284	0.398741	10605	K562
K562.rep1#GTAAGGAGTCGATATCAGCGTAGCGTGAATAT	19759	10.907	0.538144	7425	K562
K562.rep1#CTATTAAGTCGATATCGTCTTAGGGTGAATAT	19756	10.333	0.487315	7488	K562
K562.rep1#CGTCTAATTCGATATCCGCTCAGTGTGAATAT	19716	19.996	0.355983	15187	K562
K562.rep1#AAGGAGTATCGATATCCCTCTCTGGTGAATAT	19692	24.181	0.402464	13982	K562
K562.rep1#AAGGCTATTCGATATCGCTCAGGAGTGAATAT	19683	15.563	0.464618	10398	K562
K562.rep1#CTCTCTATTCGATATCTTCTGCCTGTGAATAT	19542	14.041	0.537046	10168	K562
K562.rep1#CGTCTAATTCGATATCCATGCCTAGTGAATAT	19286	16.015	0.418088	10975	K562
K562.rep1#CTCTCTATTCGATATCAGGCTCCGGTGAATAT	19208	16.065	0.679755	9078	K562
K562.rep1#CGTCTAATTCGATATCGTCTTAGGGTGAATAT	19194	16.171	0.506121	12233	K562
K562.rep1#CTATTAAGTCGATATCGTAGCTCCGTGAATAT	19170	15.654	0.574409	9257	K562
K562.rep1#CTCTCTATTCGATATCCAGCCTCGGTGAATAT	19020	15.042	0.461952	8903	K562
K562.rep1#CCTAGAGTTCGATATCTCATGAGCGTGAATAT	18987	16.017	0.669921	9132	K562
K562.rep1#TTCTAGCTTCGATATCTCATGAGCGTGAATAT	18831	18.982	0.491092	13794	K562
K562.rep1#GTAAGGAGTCGATATCAGGCTCCGGTGAATAT	18816	14.55	0.482042	8075	K562
K562.rep1#AAGGAGTATCGATATCAGCGTAGCGTGAATAT	18659	16.084	0.430356	10632	K562
K562.rep1#TTCTAGCTTCGATATCGCAGCGTAGTGAATAT	18375	13.337	0.348822	9443	K562
K562.rep1#CCTAGAGTTCGATATCCGCTCAGTGTGAATAT	18325	16.434	0.535786	10349	K562
K562.rep1#CGTCTAATTCGATATCGTAGAGAGGTGAATAT	18310	17.471	0.615066	11046	K562
K562.rep1#CTATTAAGTCGATATCTAGCGAGTGTGAATAT	18242	6.559	0.81657	4455	K562
K562.rep1#TTCTAGCTTCGATATCGAGCGCTAGTGAATAT	18146	13.513	0.459268	6906	K562
K562.rep1#TATCCTCTTCGATATCCGCTCAGTGTGAATAT	18048	14.521	0.499377	9071	K562
K562.rep1#ACTGCATATCGATATCCTAGTACGGTGAATAT	18029	18.637	0.37626	11915	K562
K562.rep1#TCTCTCCGTCGATATCACTGATCGGTGAATAT	18019	16.022	0.0263728	11303	K562
K562.rep1#CGTCTAATTCGATATCAGCGTAGCGTGAATAT	17983	9.263	0.681912	6502	K562
K562.rep1#CTAAGCCTTCGATATCTACTACGCGTGAATAT	17865	17.983	0.546218	9817	K562
K562.rep1#GTAAGGAGTCGATATCCAGCCTCGGTGAATAT	17764	14.47	0.567735	9207	K562
K562.rep1#TCGACTAGTCGATATCACTGATCGGTGAATAT	17383	14.222	0.512749	7771	K562
K562.rep1#CTATTAAGTCGATATCTTCTGCCTGTGAATAT	17356	19.562	0.503335	10936	K562
K562.rep1#TCGACTAGTCGATATCTCATGAGCGTGAATAT	17193	12.212	0.6889	6747	K562
K562.rep1#AGAGTAGATCGATATCGCTCAGGAGTGAATAT	16997	14.552	0.475434	8833	K562
K562.rep1#TCGACTAGTCGATATCGCAGCGTAGTGAATAT	16996	20.012	0.25081	13987	K562
K562.rep1#ACTGCATATCGATATCAGCGTAGCGTGAATAT	16976	18.17	0.530059	11323	K562
K562.rep1#TCGACTAGTCGATATCTCCTCTACGTGAATAT	16949	11.562	0.618043	3836	K562
K562.rep1#AGAGTAGATCGATATCCAGCCTCGGTGAATAT	16916	14.685	0.532108	7772	K562
K562.rep1#TAGATCGCTCGATATCGCAGCGTAGTGAATAT	16764	15.372	0.222311	10224	K562
K562.rep1#TATCCTCTTCGATATCTCATGAGCGTGAATAT	16662	14.932	0.431074	9388	K562
K562.rep1#TTCTAGCTTCGATATCCCTCTCTGGTGAATAT	16483	12.948	0.356067	7428	K562
K562.rep1#GCGTAAGATCGATATCCTAGTACGGTGAATAT	16312	16.473	0.421401	9134	K562
K562.rep1#TATCCTCTTCGATATCGTAGCTCCGTGAATAT	16039	13.837	0.478113	7484	K562
K562.rep1#GTAAGGAGTCGATATCCATGCCTAGTGAATAT	15985	16.364	0.472322	8057	K562
K562.rep1#CTATTAAGTCGATATCAGGAGTCCGTGAATAT	15770	12.888	0.510826	6632	K562
K562.rep1#AAGGCTATTCGATATCGAGCGCTAGTGAATAT	15581	20.649	0.358887	10219	K562
K562.rep1#AAGGCTATTCGATATCCCTGAGATGTGAATAT	15341	21.224	0.33679	12026	K562
K562.rep1#AGAGTAGATCGATATCTACTACGCGTGAATAT	15253	16.495	0.502463	8680	K562
K562.rep1#CTCTCTATTCGATATCTACTACGCGTGAATAT	15096	19.261	0.452936	9513	K562
K562.rep1#TCGACTAGTCGATATCAGGAGTCCGTGAATAT	15033	15.758	0.475994	7146	K562
K562.rep1#GTAAGGAGTCGATATCCTGCGCATGTGAATAT	14700	10.889	0.584393	5070	K562
K562.rep1#AAGGCTATTCGATATCGTCTTAGGGTGAATAT	14669	16.23	0.543943	9237	K562
K562.rep1#CTCTCTATTCGATATCGTAGCTCCGTGAATAT	14355	19.055	0.375263	10200	K562
K562.rep1#TATCCTCTTCGATATCTAGCGAGTGTGAATAT	14287	20.242	0.426703	10396	K562
K562.rep1#TATCCTCTTCGATATCGAGCGCTAGTGAATAT	14246	15.602	0.445707	7044	K562
K562.rep1#CCTAGAGTTCGATATCAGGAGTCCGTGAATAT	14104	15.726	0.486509	7640	K562
K562.rep1#TCTCTCCGTCGATATCAGGCTCCGGTGAATAT	14066	17.027	0.0221641	9880	K562
K562.rep1#AGAGTAGATCGATATCGTCTTAGGGTGAATAT	14063	13.948	0.491463	6269	K562
K562.rep1#CGTCTAATTCGATATCAGGCTCCGGTGAATAT	13864	11.448	0.482622	5209	K562
K562.rep1#TCTCTCCGTCGATATCAGCGTAGCGTGAATAT	13862	14.736	0.022196	7568	K562
K562.rep1#AAGGCTATTCGATATCCATGCCTAGTGAATAT	13701	16.65	0.529812	7416	K562
K562.rep1#CTAAGCCTTCGATATCGAGCGCTAGTGAATAT	13661	21.608	0.415208	10683	K562
K562.rep1#GCGTAAGATCGATATCTTCTGCCTGTGAATAT	13489	12.667	1.01178	4126	K562
K562.rep1#TATCCTCTTCGATATCCTAGTACGGTGAATAT	13375	23.44	0.377588	10464	K562
K562.rep1#TCTCTCCGTCGATATCCCTCTCTGGTGAATAT	13340	13.933	0.0268648	6586	K562
K562.rep1#CCTAGAGTTCGATATCCCTGAGATGTGAATAT	13213	16.121	0.565521	7498	K562
K562.rep1#CGTCTAATTCGATATCTCGCCTTAGTGAATAT	12961	16.968	0.362451	8766	K562
K562.rep1#TCTCTCCGTCGATATCCGCTCAGTGTGAATAT	12855	16.207	0.0234058	8168	K562
K562.rep1#AAGGCTATTCGATATCTTCTGCCTGTGAATAT	12816	14.691	0.500351	5668	K562
K562.rep1#TAGATCGCTCGATATCGCTCAGGAGTGAATAT	12687	14.385	0.451934	6952	K562
K562.rep1#CTAAGCCTTCGATATCAGGCTCCGGTGAATAT	12637	14.396	0.373288	6572	K562
K562.rep1#CCTAGAGTTCGATATCTCGCCTTAGTGAATAT	12514	19.375	0.257688	9442	K562
K562.rep1#GTAAGGAGTCGATATCCGCTCAGTGTGAATAT	12140	13.754	0.599052	5147	K562
K562.rep1#AAGGCTATTCGATATCTCCTCTACGTGAATAT	12091	13.554	1.04171	4326	K562
K562.rep1#AGAGTAGATCGATATCGAGCGCTAGTGAATAT	12051	19.661	0.4579	6255	K562
K562.rep1#AAGGCTATTCGATATCTCATGAGCGTGAATAT	11963	23.733	0.324073	9624	K562
K562.rep1#CTCTCTATTCGATATCGTAGAGAGGTGAATAT	11961	20.934	0.318889	10001	K562
K562.rep1#TCTCTCCGTCGATATCGCAGCGTAGTGAATAT	11670	16.487	0.0195702	7643	K562
K562.rep1#TAGATCGCTCGATATCTCCTCTACGTGAATAT	11485	21.573	0.400268	8770	K562
K562.rep1#TTCTAGCTTCGATATCTACTACGCGTGAATAT	11417	19.984	0.363875	8679	K562
K562.rep1#TCTCTCCGTCGATATCTCCTCTACGTGAATAT	11146	21.032	0.0283236	8444	K562
K562.rep1#ACTGCATATCGATATCGCAGCGTAGTGAATAT	10984	20.4	0.347069	7057	K562
K562.rep1#TCGACTAGTCGATATCTCGCCTTAGTGAATAT	10839	15.251	0.480333	5453	K562
K562.rep1#TCTCTCCGTCGATATCTGCCTCTTGTGAATAT	10830	18.579	0.0187188	7947	K562
K562.rep1#AGAGTAGATCGATATCGCAGCGTAGTGAATAT	10295	17.149	0.128096	6573	K562
K562.rep1#TCTCTCCGTCGATATCTTCTGCCTGTGAATAT	10281	17.608	0.019637	6589	K562
K562.rep1#CTCTCTATTCGATATCGAGCGCTAGTGAATAT	10206	16.673	0.0243902	6778	K562
K562.rep1#AAGGAGTATCGATATCGCTCAGGAGTGAATAT	10031	18.534	0.415009	7516	K562
K562.rep1#AAGGAGTATCGATATCAGGAGTCCGTGAATAT	9959	11.999	0.517215	4193	K562
K562.rep1#CTAAGCCTTCGATATCGCTCAGGAGTGAATAT	9880	14.026	0.418929	5298	K562
K562.rep1#GCGTAAGATCGATATCAGGCTCCGGTGAATAT	9657	15.614	0.601227	5015	K562
K562.rep1#AGAGTAGATCGATATCAGCGTAGCGTGAATAT	9565	22.538	0.368579	7421	K562
K562.rep1#CTATTAAGTCGATATCGCAGCGTAGTGAATAT	9212	14.822	0.0500399	5711	K562
K562.rep1#CCTAGAGTTCGATATCGAGCGCTAGTGAATAT	9177	21.356	0.373802	7161	K562
K562.rep1#GTAAGGAGTCGATATCTCGCCTTAGTGAATAT	8688	11.896	0.553093	4049	K562
K562.rep1#TAGATCGCTCGATATCCCTCTCTGGTGAATAT	8551	16.913	0.509178	5287	K562
K562.rep1#TATCCTCTTCGATATCGTCTTAGGGTGAATAT	8519	14.61	0.547221	3512	K562
K562.rep1#AAGGCTATTCGATATCCGCTCAGTGTGAATAT	8488	16.325	0.551453	4732	K562
K562.rep1#CTAAGCCTTCGATATCGTAGAGAGGTGAATAT	8211	13.939	0.653443	4111	K562
K562.rep1#TCTCTCCGTCGATATCCAGCCTCGGTGAATAT	7899	16.784	0.023054	5416	K562
K562.rep1#CTAAGCCTTCGATATCAGGAGTCCGTGAATAT	7782	17.885	0.410294	4516	K562
K562.rep1#TCGACTAGTCGATATCCTAGTACGGTGAATAT	7623	24.068	0.0351711	6855	K562
K562.rep1#TCGACTAGTCGATATCGTAGAGAGGTGAATAT	7411	15.153	0.573461	3543	K562
K562.rep1#TAGATCGCTCGATATCGAGCGCTAGTGAATAT	7338	16.495	0.313641	3915	K562
K562.rep1#CGTCTAATTCGATATCGTAGCTCCGTGAATAT	7144	21.032	0.0470468	5778	K562
K562.rep1#TAGATCGCTCGATATCGTAGCTCCGTGAATAT	7019	13.731	0.545014	3377	K562
K562.rep1#ACTGCATATCGATATCTTCTGCCTGTGAATAT	6708	16.772	0.447874	3498	K562
K562.rep1#AAGGCTATTCGATATCAGGCTCCGGTGAATAT	6698	14.652	1.00539	2797	K562
K562.rep1#AAGGAGTATCGATATCACTGATCGGTGAATAT	6466	16.518	0.580929	3395	K562
K562.rep1#TCTCTCCGTCGATATCAGGAGTCCGTGAATAT	6335	22.92	0.02128	5336	K562
K562.rep1#AAGGCTATTCGATATCGTAGCTCCGTGAATAT	6245	19.963	0.155412	3599	K562
K562.rep1#AGAGTAGATCGATATCTCGCCTTAGTGAATAT	6136	14.924	0.565706	2796	K562
K562.rep1#CTATTAAGTCGATATCCAGCCTCGGTGAATAT	6019	13.142	0.631607	2210	K562
K562.rep1#GTAAGGAGTCGATATCGAGCGCTAGTGAATAT	6007	24.155	0.615219	4245	K562
K562.rep1#TCTCTCCGTCGATATCGAGCGCTAGTGAATAT	5860	17.84	0.019485	3964	K562
K562.rep1#CCTAGAGTTCGATATCGCTCAGGAGTGAATAT	5322	15.508	0.343261	3532	K562
K562.rep1#GTAAGGAGTCGATATCAGGAGTCCGTGAATAT	5248	13.701	0.481231	2560	K562
K562.rep1#AAGGAGTATCGATATCCATGCCTAGTGAATAT	4709	17.017	0.73125	3214	K562
K562.rep1#CTCTCTATTCGATATCCCTCTCTGGTGAATAT	4486	21.265	0.447097	2835	K562
K562.rep1#CTAAGCCTTCGATATCCTGCGCATGTGAATAT	4168	20.455	0.493907	2851	K562
K562.rep1#TCTCTCCGTCGATATCGTCTTAGGGTGAATAT	4145	19.28	0.0242155	2551	K562
K562.rep1#TCTCTCCGTCGATATCGTAGCTCCGTGAATAT	4134	30.545	0.0602719	4643	K562
K562.rep1#CTAAGCCTTCGATATCTCCTCTACGTGAATAT	4108	11.365	0.732602	1475	K562
K562.rep1#GCGTAAGATCGATATCCATGCCTAGTGAATAT	3942	12.977	0.541048	1540	K562
K562.rep1#ACTGCATATCGATATCCCTCTCTGGTGAATAT	3896	16.114	0.513598	1302	K562
K562.rep1#GCGTAAGATCGATATCGAGCGCTAGTGAATAT	3825	17.934	1.04218	2871	K562
K562.rep1#GCGTAAGATCGATATCGCAGCGTAGTGAATAT	3719	17.513	0.194668	2326	K562
K562.rep1#AAGGCTATTCGATATCAGGAGTCCGTGAATAT	3693	14.38	0.995138	1692	K562
K562.rep1#TAGATCGCTCGATATCAGGCTCCGGTGAATAT	3473	16.817	0.0959293	2276	K562
K562.rep1#GTAAGGAGTCGATATCTACTACGCGTGAATAT	3455	10.731	0.505447	1344	K562
K562.rep1#TCTCTCCGTCGATATCCATGCCTAGTGAATAT	3441	17.91	0.0487656	1628	K562
K562.rep1#CCTAGAGTTCGATATCGCAGCGTAGTGAATAT	3278	19.367	0.0601552	2494	K562
K562.rep1#AGAGTAGATCGATATCGTAGAGAGGTGAATAT	3189	15.185	0.58263	1457	K562
K562.rep1#TTCTAGCTTCGATATCCGCTCAGTGTGAATAT	3177	18.878	0.686306	1716	K562
K562.rep1#CTAAGCCTTCGATATCTTCTGCCTGTGAATAT	2911	20.208	0.504393	1990	K562
K562.rep1#TCTCTCCGTCGATATCGTAGAGAGGTGAATAT	2888	16.579	0.0158284	1775	K562
K562.rep1#AAGGCTATTCGATATCAGCGTAGCGTGAATAT	2704	15.81	0.348628	1509	K562
K562.rep1#CCTAGAGTTCGATATCGTAGCTCCGTGAATAT	2137	17.709	0.124737	1252	K562
K562.rep1#TCTCTCCGTCGATATCTCATGAGCGTGAATAT	2046	22.79	0.0380518	1922	K562
K562.rep1#TATCCTCTTCGATATCAGGAGTCCGTGAATAT	1987	14.811	0.507587	1092	K562
K562.rep1#CTATTAAGTCGATATCTCGCCTTAGTGAATAT	1653	12.267	0.502727	700	K562
K562.rep1#TCTCTCCGTCGATATCGCTCAGGAGTGAATAT	1647	19.519	0.0517241	828	K562
K562.rep1#CTCTCTATTCGATATCCCTGAGATGTGAATAT	1366	17.06	0.353816	784	K562
K562.rep1#TCGACTAGTCGATATCTAGCGAGTGTGAATAT	1043	19.451	0.151214	609	K562
K562.rep1#ACTGCATATCGATATCTCGCCTTAGTGAATAT	1040	27.376	0.442441	553	K562
K562.rep1#TAGATCGCTCGATATCTCGCCTTAGTGAATAT	1003	17.786	0.479351	503	K562
K562.rep1#AAGGAGTATCGATATCGTAGCTCCGTGAATAT	988	17.65	0.362759	615	K562
K562.rep1#AAGGAGTATCGATATCCTAGTACGGTGAATAT	948	14.643	0.335211	562	K562
K562.rep1#CGTCTAATTCGATATCCTAGTACGGTGAATAT	869	14.433	0.381558	328	K562
K562.rep1#GCGTAAGATCGATATCGTAGCTCCGTGAATAT	858	18.97	0.3728	479	K562
K562.rep1#AAGGCTATTCGATATCTCGCCTTAGTGAATAT	832	12.16	0.398319	393	K562
K562.rep1#CTAAGCCTTCGATATCTAGCGAGTGTGAATAT	796	16.068	0.172312	568	K562
K562.rep1#CTCTCTATTCGATATCCGCTCAGTGTGAATAT	796	15.134	0.398946	428	K562
K562.rep1#TAGATCGCTCGATATCCGCTCAGTGTGAATAT	778	13.374	0.376991	439	K562
K562.rep1#CCTAGAGTTCGATATCAGGCTCCGGTGAATAT	754	13.386	0.391144	338	K562
K562.rep1#AAGGCTATTCGATATCGCAGCGTAGTGAATAT	735	23.639	0.26506	382	K562
K562.rep1#TCGACTAGTCGATATCCTGCGCATGTGAATAT	657	10.97	0.354639	277	K562
K562.rep1#CTATTAAGTCGATATCCTGCGCATGTGAATAT	616	13.591	0.324731	302	K562
K562.rep1#CGTCTAATTCGATATCCTGCGCATGTGAATAT	606	17.002	0.415888	249	K562
K562.rep1#GTAAGGAGTCGATATCTAGCGAGTGTGAATAT	582	15.262	0.369412	316	K562
K562.rep1#AAGGAGTATCGATATCCTGCGCATGTGAATAT	575	15.021	0.395631	311	K562
K562.rep1#ACTGCATATCGATATCCTGCGCATGTGAATAT	538	12.453	0.290168	283	K562
K562.rep1#AGAGTAGATCGATATCCTGCGCATGTGAATAT	532	12.509	0.350254	259	K562
K562.rep1#CGTCTAATTCGATATCTAGCGAGTGTGAATAT	529	15.912	0.335859	225	K562
K562.rep1#AAGGAGTATCGATATCTAGCGAGTGTGAATAT	527	17.88	0.368831	307	K562
K562.rep1#GCGTAAGATCGATATCCTGCGCATGTGAATAT	522	14.664	0.377309	274	K562
K562.rep1#CCTAGAGTTCGATATCCTGCGCATGTGAATAT	511	16.502	0.362667	225	K562
K562.rep1#ACTGCATATCGATATCTAGCGAGTGTGAATAT	490	14.29	0.324324	267	K562
K562.rep1#TTCTAGCTTCGATATCCTGCGCATGTGAATAT	480	12.846	0.424332	253	K562
K562.rep1#TTCTAGCTTCGATATCTAGCGAGTGTGAATAT	465	19.967	0.313559	242	K562
K562.rep1#AAGGCTATTCGATATCCTGCGCATGTGAATAT	462	17.492	0.434783	265	K562
K562.rep1#AGAGTAGATCGATATCTAGCGAGTGTGAATAT	452	12.715	0.378049	244	K562
K562.rep1#AAGGCTATTCGATATCTAGCGAGTGTGAATAT	412	23.102	0.34202	245	K562
K562.rep1#TCTCTCCGTCGATATCCTAGTACGGTGAATAT	334	22.871	0.0182927	231	K562
K562.rep1#TCTCTCCGTCGATATCCTGCGCATGTGAATAT	226	19.01	0.0134529	192	K562
K562.rep1#TCTCTCCGTCGATATCTAGCGAGTGTGAATAT	214	15.743	0.0239234	159	K562
HEK293.rep3#TCGACTAGTCGATATCAGCGTAGCCATAGAGT	158853	9.489	0.56081	35859	HEK293
HEK293.rep3#CTATTAAGTCGATATCAGCGTAGCCATAGAGT	143643	15.576	0.523078	70046	HEK293
HEK293.rep3#AGAGTAGATCGATATCTAGCGAGTCATAGAGT	137632	20.084	0.453025	93512	HEK293
HEK293.rep3#AGAGTAGATCGATATCAGCGTAGCCATAGAGT	114563	14.947	0.46022	36512	HEK293
HEK293.rep3#GTAAGGAGTCGATATCAGCGTAGCCATAGAGT	102292	18.875	0.405902	60689	HEK293
HEK293.rep3#TATCCTCTTCGATATCTCATGAGCCATAGAGT	99582	19.294	0.508315	65087	HEK293
HEK293.rep3#AAGGCTATTCGATATCGAGCGCTACATAGAGT	95834	19.992	0.436555	65292	HEK293
HEK293.rep3#AAGGAGTATCGATATCCGCTCAGTCATAGAGT	95316	19.046	0.448946	62546	HEK293
HEK293.rep3#AGAGTAGATCGATATCGTCTTAGGCATAGAGT	92232	17.399	0.411354	52965	HEK293
HEK293.rep3#AAGGAGTATCGATATCGCTCAGGACATAGAGT	91554	18.341	0.478585	55276	HEK293
HEK293.rep3#AGAGTAGATCGATATCGTAGCTCCCATAGAGT	91045	20.189	0.407187	62489	HEK293
HEK293.rep3#AAGGAGTATCGATATCAGGAGTCCCATAGAGT	89586	18.364	0.421008	53314	HEK293
HEK293.rep3#AAGGAGTATCGATATCGAGCGCTACATAGAGT	88899	19.918	0.358107	59797	HEK293
HEK293.rep3#AAGGAGTATCGATATCCTAGTACGCATAGAGT	87207	17.649	0.47242	52772	HEK293
HEK293.rep3#AAGGAGTATCGATATCCCTGAGATCATAGAGT	86356	18.116	0.443525	52292	HEK293
HEK293.rep3#ACTGCATATCGATATCCGCTCAGTCATAGAGT	86225	17.953	0.490905	55750	HEK293
HEK293.rep3#CTCTCTATTCGATATCGTAGAGAGCATAGAGT	86083	18.379	0.430093	57794	HEK293
HEK293.rep3#AGAGTAGATCGATATCGAGCGCTACATAGAGT	85209	19.872	0.371286	57132	HEK293
HEK293.rep3#AAGGAGTATCGATATCGCAGCGTACATAGAGT	84266	19.059	0.406942	55315	HEK293
HEK293.rep3#TCTCTCCGTCGATATCGTCTTAGGCATAGAGT	84250	7.595	0.0409459	17659	HEK293
HEK293.rep3#AGAGTAGATCGATATCCCTCTCTGCATAGAGT	83144	19.145	0.453694	54394	HEK293
HEK293.rep3#ACTGCATATCGATATCAGCGTAGCCATAGAGT	82967	18.57	0.441976	51335	HEK293
HEK293.rep3#AAGGCTATTCGATATCAGCGTAGCCATAGAGT	82456	18.28	0.394557	51169	HEK293
HEK293.rep3#CTATTAAGTCGATATCACTGATCGCATAGAGT	82061	19.751	0.425363	55128	HEK293
HEK293.rep3#AAGGCTATTCGATATCGTCTTAGGCATAGAGT	81565	17.964	0.43656	51527	HEK293
HEK293.rep3#CTCTCTATTCGATATCTAGCGAGTCATAGAGT	81557	18.8	0.440504	52985	HEK293
HEK293.rep3#AAGGCTATTCGATATCCCTCTCTGCATAGAGT	81490	18.119	0.450387	49548	HEK293
HEK293.rep3#CGTCTAATTCGATATCCTGCGCATCATAGAGT	81458	18.442	0.460658	51101	HEK293
HEK293.rep3#GTAAGGAGTCGATATCTCATGAGCCATAGAGT	81058	20.779	0.426399	62844	HEK293
HEK293.rep3#CTATTAAGTCGATATCAGGAGTCCCATAGAGT	80955	19.875	0.42982	49934	HEK293
HEK293.rep3#CTATTAAGTCGATATCGTAGCTCCCATAGAGT	80741	19.305	0.429348	52636	HEK293
HEK293.rep3#CTAAGCCTTCGATATCCTGCGCATCATAGAGT	80729	18.225	0.499563	48374	HEK293
HEK293.rep3#CGTCTAATTCGATATCCGCTCAGTCATAGAGT	79924	18.465	0.498023	50251	HEK293
HEK293.rep3#GCGTAAGATCGATATCCCTGAGATCATAGAGT	79708	19.415	0.462478	49218	HEK293
HEK293.rep3#AGAGTAGATCGATATCCGCTCAGTCATAGAGT	79545	19.378	0.405463	51630	HEK293
HEK293.rep3#TTCTAGCTTCGATATCCATGCCTACATAGAGT	79169	10.622	0.558905	19317	HEK293
HEK293.rep3#TCGACTAGTCGATATCCTGCGCATCATAGAGT	79136	16.943	0.468963	43995	HEK293
HEK293.rep3#TTCTAGCTTCGATATCGTCTTAGGCATAGAGT	79037	19.638	0.432972	51420	HEK293
HEK293.rep3#GTAAGGAGTCGATATCTGCCTCTTCATAGAGT	78954	17.098	0.524709	47646	HEK293
HEK293.rep3#GTAAGGAGTCGATATCGTAGAGAGCATAGAGT	78573	19.692	0.383937	54118	HEK293
HEK293.rep3#ACTGCATATCGATATCCTGCGCATCATAGAGT	78421	19.158	0.414265	51430	HEK293
HEK293.rep3#CTATTAAGTCGATATCGTAGAGAGCATAGAGT	78062	20.139	0.380211	54115	HEK293
HEK293.rep3#GTAAGGAGTCGATATCGTCTTAGGCATAGAGT	77842	18.678	0.346445	48614	HEK293
HEK293.rep3#ACTGCATATCGATATCTCATGAGCCATAGAGT	77181	17.802	0.461319	48682	HEK293
HEK293.rep3#GTAAGGAGTCGATATCCCTCTCTGCATAGAGT	77146	17.855	0.439882	47130	HEK293
HEK293.rep3#AAGGCTATTCGATATCCTGCGCATCATAGAGT	77059	18.877	0.41749	50783	HEK293
HEK293.rep3#AAGGAGTATCGATATCGTCTTAGGCATAGAGT	76596	18.06	0.352211	46432	HEK293
HEK293.rep3#CTATTAAGTCGATATCAGGCTCCGCATAGAGT	76207	19.534	0.42294	53319	HEK293
HEK293.rep3#CTAAGCCTTCGATATCTAGCGAGTCATAGAGT	75921	18.641	0.472736	49299	HEK293
HEK293.rep3#AAGGAGTATCGATATCAGCGTAGCCATAGAGT	75689	18.184	0.336223	43032	HEK293
HEK293.rep3#TCGACTAGTCGATATCCAGCCTCGCATAGAGT	75273	16.834	0.494312	45405	HEK293
HEK293.rep3#CTATTAAGTCGATATCTAGCGAGTCATAGAGT	75123	20.205	0.393489	53905	HEK293
HEK293.rep3#AAGGCTATTCGATATCTAGCGAGTCATAGAGT	74591	18.9	0.395059	48821	HEK293
HEK293.rep3#AAGGAGTATCGATATCGTAGCTCCCATAGAGT	73640	17.482	0.386687	45986	HEK293
HEK293.rep3#CGTCTAATTCGATATCGAGCGCTACATAGAGT	73456	19.068	0.406691	48542	HEK293
HEK293.rep3#AAGGAGTATCGATATCCAGCCTCGCATAGAGT	73202	19.159	0.491423	46074	HEK293
HEK293.rep3#CTATTAAGTCGATATCGTCTTAGGCATAGAGT	72965	19.028	0.375219	48171	HEK293
HEK293.rep3#CCTAGAGTTCGATATCTAGCGAGTCATAGAGT	72726	18.037	0.436705	43867	HEK293
HEK293.rep3#TATCCTCTTCGATATCGTCTTAGGCATAGAGT	72374	19.701	0.445225	47386	HEK293
HEK293.rep3#AAGGCTATTCGATATCGTAGAGAGCATAGAGT	72004	19.911	0.370252	47631	HEK293
HEK293.rep3#AAGGAGTATCGATATCGTAGAGAGCATAGAGT	71968	20.217	0.321726	47434	HEK293
HEK293.rep3#CTCTCTATTCGATATCGTCTTAGGCATAGAGT	71419	19.726	0.421047	48662	HEK293
HEK293.rep3#CGTCTAATTCGATATCCATGCCTACATAGAGT	71349	18.553	0.47251	45000	HEK293
HEK293.rep3#AAGGCTATTCGATATCCCTGAGATCATAGAGT	71235	19.066	0.438568	45801	HEK293
HEK293.rep3#CTATTAAGTCGATATCTACTACGCCATAGAGT	71035	18.273	0.460183	41783	HEK293
HEK293.rep3#AGAGTAGATCGATATCCCTGAGATCATAGAGT	70773	18.904	0.373193	43818	HEK293
HEK293.rep3#ACTGCATATCGATATCGAGCGCTACATAGAGT	70663	18.778	0.382892	47121	HEK293
HEK293.rep3#TCGACTAGTCGATATCGTAGCTCCCATAGAGT	70629	18.969	0.421994	45741	HEK293
HEK293.rep3#AAGGAGTATCGATATCACTGATCGCATAGAGT	70351	19.895	0.369389	47915	HEK293
HEK293.rep3#CTATTAAGTCGATATCGAGCGCTACATAGAGT	70182	19.131	0.361145	45059	HEK293
HEK293.rep3#CTATTAAGTCGATATCGCAGCGTACATAGAGT	70089	19.976	0.405829	45778	HEK293
HEK293.rep3#GTAAGGAGTCGATATCGCAGCGTACATAGAGT	70028	20.712	0.360745	50290	HEK293
HEK293.rep3#AAGGAGTATCGATATCCTGCGCATCATAGAGT	69302	19.851	0.335376	42695	HEK293
HEK293.rep3#CTCTCTATTCGATATCAGCGTAGCCATAGAGT	69178	19.008	0.398807	44914	HEK293
HEK293.rep3#GTAAGGAGTCGATATCGAGCGCTACATAGAGT	68875	20.83	0.334192	47620	HEK293
HEK293.rep3#GCGTAAGATCGATATCCTGCGCATCATAGAGT	68737	16.859	0.434082	40193	HEK293
HEK293.rep3#TATCCTCTTCGATATCAGGAGTCCCATAGAGT	68560	20.415	0.428452	48724	HEK293
HEK293.rep3#GTAAGGAGTCGATATCTAGCGAGTCATAGAGT	68506	19.293	0.337224	45832	HEK293
HEK293.rep3#CTCTCTATTCGATATCGCTCAGGACATAGAGT	68444	18.852	0.446316	47658	HEK293
HEK293.rep3#AAGGAGTATCGATATCTTCTGCCTCATAGAGT	68072	16.083	0.443335	35217	HEK293
HEK293.rep3#AAGGAGTATCGATATCCATGCCTACATAGAGT	67898	18.784	0.37878	42450	HEK293
HEK293.rep3#TATCCTCTTCGATATCCAGCCTCGCATAGAGT	67862	17.575	0.486149	41199	HEK293
HEK293.rep3#AGAGTAGATCGATATCCTGCGCATCATAGAGT	67758	19.185	0.341026	42891	HEK293
HEK293.rep3#GTAAGGAGTCGATATCAGGAGTCCCATAGAGT	67605	20.026	0.385718	47744	HEK293
HEK293.rep3#AGAGTAGATCGATATCGTAGAGAGCATAGAGT	67545	19.594	0.317488	43212	HEK293
HEK293.rep3#AAGGCTATTCGATATCCTAGTACGCATAGAGT	67369	19.063	0.428247	43840	HEK293
HEK293.rep3#CTATTAAGTCGATATCCTAGTACGCATAGAGT	67255	19.589	0.392904	41231	HEK293
HEK293.rep3#ACTGCATATCGATATCCATGCCTACATAGAGT	67216	18.662	0.410501	41749	HEK293
HEK293.rep3#TCGACTAGTCGATATCAGGCTCCGCATAGAGT	67158	18.25	0.420311	41363	HEK293
HEK293.rep3#AAGGCTATTCGATATCTACTACGCCATAGAGT	67120	19.355	0.464831	44023	HEK293
HEK293.rep3#CCTAGAGTTCGATATCGTAGCTCCCATAGAGT	66742	19.882	0.459384	44890	HEK293
HEK293.rep3#TATCCTCTTCGATATCCTAGTACGCATAGAGT	66621	17.603	0.477741	41852	HEK293
HEK293.rep3#CTAAGCCTTCGATATCAGCGTAGCCATAGAGT	66577	19.506	0.419159	40860	HEK293
HEK293.rep3#AAGGCTATTCGATATCTTCTGCCTCATAGAGT	66406	15.499	0.62227	35049	HEK293
HEK293.rep3#ACTGCATATCGATATCGTCTTAGGCATAGAGT	66385	19.118	0.400764	40259	HEK293
HEK293.rep3#ACTGCATATCGATATCGTAGCTCCCATAGAGT	66245	19.48	0.429666	45725	HEK293
HEK293.rep3#GTAAGGAGTCGATATCAGGCTCCGCATAGAGT	66187	19.795	0.379097	45743	HEK293
HEK293.rep3#CTATTAAGTCGATATCCTGCGCATCATAGAGT	66159	18.82	0.376363	39490	HEK293
HEK293.rep3#CTCTCTATTCGATATCGAGCGCTACATAGAGT	65472	19.425	0.394921	44153	HEK293
HEK293.rep3#AAGGAGTATCGATATCAGGCTCCGCATAGAGT	65471	20.391	0.34653	43640	HEK293
HEK293.rep3#GTAAGGAGTCGATATCTACTACGCCATAGAGT	65269	17.111	0.460026	33294	HEK293
HEK293.rep3#TCGACTAGTCGATATCTAGCGAGTCATAGAGT	65069	18.418	0.39669	37585	HEK293
HEK293.rep3#AAGGCTATTCGATATCCATGCCTACATAGAGT	64910	18.808	0.456688	41706	HEK293
HEK293.rep3#AAGGAGTATCGATATCTAGCGAGTCATAGAGT	64860	19.382	0.311283	42372	HEK293
HEK293.rep3#CGTCTAATTCGATATCGTAGCTCCCATAGAGT	64823	19.836	0.470643	44516	HEK293
HEK293.rep3#AGAGTAGATCGATATCGCAGCGTACATAGAGT	64481	20.724	0.337308	45494	HEK293
HEK293.rep3#AGAGTAGATCGATATCGCTCAGGACATAGAGT	64276	20.364	0.335688	40857	HEK293
HEK293.rep3#TAGATCGCTCGATATCCATGCCTACATAGAGT	63658	17.165	0.502679	29421	HEK293
HEK293.rep3#CGTCTAATTCGATATCCCTCTCTGCATAGAGT	63549	17.598	0.447091	36267	HEK293
HEK293.rep3#GTAAGGAGTCGATATCGCTCAGGACATAGAGT	63269	20.65	0.374995	43518	HEK293
HEK293.rep3#CTATTAAGTCGATATCTCATGAGCCATAGAGT	63150	19.734	0.382262	40889	HEK293
HEK293.rep3#CTATTAAGTCGATATCCAGCCTCGCATAGAGT	62823	19.453	0.410168	42861	HEK293
HEK293.rep3#AGAGTAGATCGATATCTACTACGCCATAGAGT	62784	20.214	0.393095	41782	HEK293
HEK293.rep3#TTCTAGCTTCGATATCTAGCGAGTCATAGAGT	62742	18.792	0.430669	40170	HEK293
HEK293.rep3#CCTAGAGTTCGATATCCGCTCAGTCATAGAGT	62468	18.11	0.423415	36628	HEK293
HEK293.rep3#AGAGTAGATCGATATCCATGCCTACATAGAGT	62362	18.848	0.369089	37274	HEK293
HEK293.rep3#TCGACTAGTCGATATCCGCTCAGTCATAGAGT	61526	18.327	0.41092	37234	HEK293
HEK293.rep3#AAGGCTATTCGATATCCAGCCTCGCATAGAGT	61253	17.635	0.415142	39389	HEK293
HEK293.rep3#TATCCTCTTCGATATCAGGCTCCGCATAGAGT	61006	21.101	0.42821	44575	HEK293
HEK293.rep3#AGAGTAGATCGATATCTCCTCTACCATAGAGT	61003	19.42	0.411747	37659	HEK293
HEK293.rep3#CCTAGAGTTCGATATCAGGCTCCGCATAGAGT	60743	19.694	0.416647	41016	HEK293
HEK293.rep3#AAGGAGTATCGATATCTCATGAGCCATAGAGT	60327	18.233	0.33828	38709	HEK293
HEK293.rep3#GCGTAAGATCGATATCTAGCGAGTCATAGAGT	60081	18.345	0.374946	36741	HEK293
HEK293.rep3#CCTAGAGTTCGATATCTCCTCTACCATAGAGT	59840	19.179	0.472187	40649	HEK293
HEK293.rep3#CGTCTAATTCGATATCAGGCTCCGCATAGAGT	59832	17.136	0.434648	33499	HEK293
HEK293.rep3#TTCTAGCTTCGATATCCGCTCAGTCATAGAGT	59774	21.08	0.430342	41219	HEK293
HEK293.rep3#CTAAGCCTTCGATATCTGCCTCTTCATAGAGT	59615	16.592	0.611129	31429	HEK293
HEK293.rep3#TATCCTCTTCGATATCAGCGTAGCCATAGAGT	59563	18.978	0.371977	36869	HEK293
HEK293.rep3#AAGGCTATTCGATATCGTAGCTCCCATAGAGT	59512	18.289	0.386224	38237	HEK293
HEK293.rep3#GCGTAAGATCGATATCGAGCGCTACATAGAGT	59344	19.16	0.355381	37920	HEK293
HEK293.rep3#TCGACTAGTCGATATCGTCTTAGGCATAGAGT	58736	17.692	0.355644	32638	HEK293
HEK293.rep3#CTATTAAGTCGATATCCCTGAGATCATAGAGT	58582	17.973	0.373681	37949	HEK293
HEK293.rep3#CTCTCTATTCGATATCAGGCTCCGCATAGAGT	58351	20.195	0.412549	40397	HEK293
HEK293.rep3#CGTCTAATTCGATATCTAGCGAGTCATAGAGT	58263	19.327	0.388702	38338	HEK293
HEK293.rep3#ACTGCATATCGATATCGCAGCGTACATAGAGT	58208	19.757	0.382711	38154	HEK293
HEK293.rep3#GCGTAAGATCGATATCGCAGCGTACATAGAGT	58141	19.203	0.393968	38906	HEK293
HEK293.rep3#CTATTAAGTCGATATCGCTCAGGACATAGAGT	57966	20.532	0.374286	36860	HEK293
HEK293.rep3#AAGGAGTATCGATATCTCCTCTACCATAGAGT	57668	20.306	0.373538	38804	HEK293
HEK293.rep3#ACTGCATATCGATATCGCTCAGGACATAGAGT	57615	18.03	0.419753	36948	HEK293
HEK293.rep3#AGAGTAGATCGATATCACTGATCGCATAGAGT	57580	20.06	0.31919	36550	HEK293
HEK293.rep3#TATCCTCTTCGATATCCTGCGCATCATAGAGT	57293	19.577	0.403002	37668	HEK293
HEK293.rep3#GTAAGGAGTCGATATCGTAGCTCCCATAGAGT	57259	19.779	0.331295	37995	HEK293
HEK293.rep3#TTCTAGCTTCGATATCGCAGCGTACATAGAGT	57201	18.674	0.432568	36844	HEK293
HEK293.rep3#AAGGAGTATCGATATCCCTCTCTGCATAGAGT	57173	19.607	0.36807	38686	HEK293
HEK293.rep3#CTCTCTATTCGATATCCAGCCTCGCATAGAGT	57170	20.336	0.405946	41345	HEK293
HEK293.rep3#AAGGCTATTCGATATCAGGCTCCGCATAGAGT	57047	19.347	0.369248	37850	HEK293
HEK293.rep3#GTAAGGAGTCGATATCCATGCCTACATAGAGT	57034	19.192	0.373486	34998	HEK293
HEK293.rep3#TTCTAGCTTCGATATCGCTCAGGACATAGAGT	56957	19.568	0.392319	37047	HEK293
HEK293.rep3#GTAAGGAGTCGATATCCTGCGCATCATAGAGT	56609	19.153	0.313617	36706	HEK293
HEK293.rep3#AGAGTAGATCGATATCAGGCTCCGCATAGAGT	56595	20.462	0.356999	37159	HEK293
HEK293.rep3#TTCTAGCTTCGATATCCAGCCTCGCATAGAGT	56483	17.85	0.449248	34109	HEK293
HEK293.rep3#GTAAGGAGTCGATATCACTGATCGCATAGAGT	56387	19.912	0.347134	37889	HEK293
HEK293.rep3#AGAGTAGATCGATATCCTAGTACGCATAGAGT	56143	18.132	0.359263	33193	HEK293
HEK293.rep3#TTCTAGCTTCGATATCAGCGTAGCCATAGAGT	55964	19.859	0.357921	35782	HEK293
HEK293.rep3#GTAAGGAGTCGATATCCGCTCAGTCATAGAGT	55269	19.025	0.339108	36682	HEK293
HEK293.rep3#TATCCTCTTCGATATCGAGCGCTACATAGAGT	54954	19.675	0.347738	37787	HEK293
HEK293.rep3#TAGATCGCTCGATATCGAGCGCTACATAGAGT	54881	19.735	0.391788	37213	HEK293
HEK293.rep3#CGTCTAATTCGATATCGCAGCGTACATAGAGT	54678	19.289	0.404088	36052	HEK293
HEK293.rep3#GTAAGGAGTCGATATCCCTGAGATCATAGAGT	54510	19.752	0.353445	35381	HEK293
HEK293.rep3#TAGATCGCTCGATATCAGGAGTCCCATAGAGT	54450	19.462	0.419114	37514	HEK293
HEK293.rep3#AAGGCTATTCGATATCACTGATCGCATAGAGT	54354	19.701	0.343534	36403	HEK293
HEK293.rep3#TCGACTAGTCGATATCCCTGAGATCATAGAGT	54202	18.508	0.376	33321	HEK293
HEK293.rep3#AAGGCTATTCGATATCAGGAGTCCCATAGAGT	53899	19.089	0.371266	34974	HEK293
HEK293.rep3#CTCTCTATTCGATATCACTGATCGCATAGAGT	53853	21.003	0.363505	37929	HEK293
HEK293.rep3#GCGTAAGATCGATATCGTCTTAGGCATAGAGT	53680	19.244	0.358093	32916	HEK293
HEK293.rep3#CGTCTAATTCGATATCGCTCAGGACATAGAGT	53678	18.434	0.383882	34705	HEK293
HEK293.rep3#ACTGCATATCGATATCAGGAGTCCCATAGAGT	53654	19.844	0.38813	35596	HEK293
HEK293.rep3#TATCCTCTTCGATATCCGCTCAGTCATAGAGT	53496	19.457	0.400529	37229	HEK293
HEK293.rep3#AAGGCTATTCGATATCCGCTCAGTCATAGAGT	53480	20.705	0.357257	35979	HEK293
HEK293.rep3#TTCTAGCTTCGATATCTCGCCTTACATAGAGT	53184	18.314	0.510051	31862	HEK293
HEK293.rep3#ACTGCATATCGATATCAGGCTCCGCATAGAGT	53168	19.4	0.388887	36160	HEK293
HEK293.rep3#CTCTCTATTCGATATCCCTCTCTGCATAGAGT	53057	20.444	0.412443	37219	HEK293
HEK293.rep3#TCGACTAGTCGATATCTCATGAGCCATAGAGT	53048	19.36	0.380991	34542	HEK293
HEK293.rep3#CGTCTAATTCGATATCGTCTTAGGCATAGAGT	52949	17.377	0.354853	30450	HEK293
HEK293.rep3#AGAGTAGATCGATATCAGGAGTCCCATAGAGT	52706	19.076	0.306674	33418	HEK293
HEK293.rep3#AGAGTAGATCGATATCTCATGAGCCATAGAGT	52679	20.036	0.319416	34706	HEK293
HEK293.rep3#TAGATCGCTCGATATCCCTGAGATCATAGAGT	52407	19.06	0.446269	31888	HEK293
HEK293.rep3#AAGGAGTATCGATATCTCGCCTTACATAGAGT	52248	18.871	0.420362	33917	HEK293
HEK293.rep3#ACTGCATATCGATATCACTGATCGCATAGAGT	52201	18.842	0.364803	33236	HEK293
HEK293.rep3#TTCTAGCTTCGATATCAGGCTCCGCATAGAGT	52167	14.196	0.414161	21507	HEK293
HEK293.rep3#GCGTAAGATCGATATCGTAGAGAGCATAGAGT	52132	18.933	0.358418	33731	HEK293
HEK293.rep3#ACTGCATATCGATATCCCTGAGATCATAGAGT	52109	19.11	0.364503	33642	HEK293
HEK293.rep3#TAGATCGCTCGATATCAGGCTCCGCATAGAGT	52060	18.906	0.461415	33159	HEK293
HEK293.rep3#TCGACTAGTCGATATCGTAGAGAGCATAGAGT	51714	17.179	0.337835	30164	HEK293
HEK293.rep3#GCGTAAGATCGATATCAGCGTAGCCATAGAGT	51694	18.603	0.326848	29508	HEK293
HEK293.rep3#TATCCTCTTCGATATCACTGATCGCATAGAGT	51468	19.76	0.362849	34716	HEK293
HEK293.rep3#GCGTAAGATCGATATCCGCTCAGTCATAGAGT	51363	17.705	0.374518	32947	HEK293
HEK293.rep3#ACTGCATATCGATATCCCTCTCTGCATAGAGT	51313	19.051	0.386576	34010	HEK293
HEK293.rep3#AAGGAGTATCGATATCTACTACGCCATAGAGT	51035	20.102	0.338904	33054	HEK293
HEK293.rep3#TATCCTCTTCGATATCGTAGAGAGCATAGAGT	50928	19.529	0.350481	34035	HEK293
HEK293.rep3#TCGACTAGTCGATATCGAGCGCTACATAGAGT	50827	17.509	0.312037	29426	HEK293
HEK293.rep3#CTATTAAGTCGATATCTCCTCTACCATAGAGT	50535	20.191	0.39839	33516	HEK293
HEK293.rep3#TATCCTCTTCGATATCGCAGCGTACATAGAGT	50408	19.5	0.378586	34899	HEK293
HEK293.rep3#TAGATCGCTCGATATCCGCTCAGTCATAGAGT	50312	17.868	0.450081	31220	HEK293
HEK293.rep3#CGTCTAATTCGATATCCAGCCTCGCATAGAGT	50240	19.056	0.390111	32392	HEK293
HEK293.rep3#CCTAGAGTTCGATATCGAGCGCTACATAGAGT	50110	19.663	0.33527	32947	HEK293
HEK293.rep3#TCGACTAGTCGATATCCATGCCTACATAGAGT	50107	17.763	0.353036	26624	HEK293
HEK293.rep3#ACTGCATATCGATATCGTAGAGAGCATAGAGT	50035	19.51	0.310263	33627	HEK293
HEK293.rep3#CGTCTAATTCGATATCGTAGAGAGCATAGAGT	49349	21.179	0.329552	32150	HEK293
HEK293.rep3#TCGACTAGTCGATATCCCTCTCTGCATAGAGT	49218	17.826	0.376419	28249	HEK293
HEK293.rep3#CCTAGAGTTCGATATCACTGATCGCATAGAGT	49134	19.336	0.390795	32858	HEK293
HEK293.rep3#CTAAGCCTTCGATATCGTCTTAGGCATAGAGT	48909	18.258	0.393657	29450	HEK293
HEK293.rep3#CCTAGAGTTCGATATCGCAGCGTACATAGAGT	48872	17.414	0.369232	29988	HEK293
HEK293.rep3#ACTGCATATCGATATCTAGCGAGTCATAGAGT	48763	19.489	0.332869	32852	HEK293
HEK293.rep3#TATCCTCTTCGATATCTACTACGCCATAGAGT	48762	20.014	0.428797	31747	HEK293
HEK293.rep3#TAGATCGCTCGATATCGTAGAGAGCATAGAGT	48757	19.906	0.389761	32590	HEK293
HEK293.rep3#AGAGTAGATCGATATCCAGCCTCGCATAGAGT	48749	19.639	0.330232	31172	HEK293
HEK293.rep3#CTATTAAGTCGATATCCGCTCAGTCATAGAGT	48695	19.287	0.317398	32141	HEK293
HEK293.rep3#CGTCTAATTCGATATCAGCGTAGCCATAGAGT	48692	17.911	0.314863	28184	HEK293
HEK293.rep3#TCGACTAGTCGATATCGCAGCGTACATAGAGT	48540	19.008	0.374292	29747	HEK293
HEK293.rep3#CTCTCTATTCGATATCGCAGCGTACATAGAGT	48526	19.845	0.375259	34484	HEK293
HEK293.rep3#CTCTCTATTCGATATCGTAGCTCCCATAGAGT	48519	20.296	0.386059	33198	HEK293
HEK293.rep3#CTAAGCCTTCGATATCCCTCTCTGCATAGAGT	48300	19.18	0.433958	33261	HEK293
HEK293.rep3#CCTAGAGTTCGATATCTGCCTCTTCATAGAGT	47922	18.476	0.463178	32301	HEK293
HEK293.rep3#GCGTAAGATCGATATCACTGATCGCATAGAGT	47744	17.563	0.330324	27850	HEK293
HEK293.rep3#CTAAGCCTTCGATATCCGCTCAGTCATAGAGT	47644	20.095	0.383432	32626	HEK293
HEK293.rep3#AAGGCTATTCGATATCGCTCAGGACATAGAGT	47458	19.282	0.338806	30984	HEK293
HEK293.rep3#GCGTAAGATCGATATCCCTCTCTGCATAGAGT	47431	20.702	0.39832	34281	HEK293
HEK293.rep3#CCTAGAGTTCGATATCAGCGTAGCCATAGAGT	47247	18.535	0.318423	27379	HEK293
HEK293.rep3#CTAAGCCTTCGATATCGCAGCGTACATAGAGT	47238	19.277	0.374836	31278	HEK293
HEK293.rep3#CTATTAAGTCGATATCCCTCTCTGCATAGAGT	47147	18.422	0.388105	30701	HEK293
HEK293.rep3#CTAAGCCTTCGATATCGAGCGCTACATAGAGT	47083	19.421	0.343386	31188	HEK293
HEK293.rep3#CCTAGAGTTCGATATCGTAGAGAGCATAGAGT	46776	20.298	0.328034	31654	HEK293
HEK293.rep3#GCGTAAGATCGATATCCATGCCTACATAGAGT	46731	18.617	0.415019	28082	HEK293
HEK293.rep3#CCTAGAGTTCGATATCTCATGAGCCATAGAGT	46683	19.038	0.385334	31045	HEK293
HEK293.rep3#CCTAGAGTTCGATATCCCTGAGATCATAGAGT	46203	19.171	0.357993	30593	HEK293
HEK293.rep3#GTAAGGAGTCGATATCCAGCCTCGCATAGAGT	46170	18.47	0.334509	29764	HEK293
HEK293.rep3#CCTAGAGTTCGATATCCCTCTCTGCATAGAGT	46118	18.913	0.408484	31013	HEK293
HEK293.rep3#CGTCTAATTCGATATCTGCCTCTTCATAGAGT	45992	17.786	0.452364	27278	HEK293
HEK293.rep3#TCGACTAGTCGATATCTACTACGCCATAGAGT	45915	18.641	0.376266	26481	HEK293
HEK293.rep3#CCTAGAGTTCGATATCGTCTTAGGCATAGAGT	45872	18.592	0.327392	28073	HEK293
HEK293.rep3#TATCCTCTTCGATATCGTAGCTCCCATAGAGT	45798	19.743	0.36263	31137	HEK293
HEK293.rep3#CTATTAAGTCGATATCCATGCCTACATAGAGT	45711	18.208	0.306663	28366	HEK293
HEK293.rep3#TTCTAGCTTCGATATCGTAGCTCCCATAGAGT	45691	19.15	0.40092	27659	HEK293
HEK293.rep3#TTCTAGCTTCGATATCCCTCTCTGCATAGAGT	45498	19.145	0.405952	29875	HEK293
HEK293.rep3#TTCTAGCTTCGATATCGAGCGCTACATAGAGT	45409	19.849	0.31731	27505	HEK293
HEK293.rep3#TCGACTAGTCGATATCACTGATCGCATAGAGT	45371	17.961	0.32146	27437	HEK293
HEK293.rep3#TTCTAGCTTCGATATCTCCTCTACCATAGAGT	45357	18.231	0.422875	28264	HEK293
HEK293.rep3#AGAGTAGATCGATATCTCGCCTTACATAGAGT	45203	20.008	0.377091	30928	HEK293
HEK293.rep3#TCGACTAGTCGATATCGCTCAGGACATAGAGT	45170	18.129	0.339283	27365	HEK293
HEK293.rep3#CTCTCTATTCGATATCCATGCCTACATAGAGT	45151	19.546	0.361323	29306	HEK293
HEK293.rep3#CGTCTAATTCGATATCACTGATCGCATAGAGT	45103	18.977	0.351279	28597	HEK293
HEK293.rep3#CCTAGAGTTCGATATCTACTACGCCATAGAGT	45073	21.088	0.402221	30404	HEK293
HEK293.rep3#GTAAGGAGTCGATATCTCGCCTTACATAGAGT	44984	20.31	0.442396	29908	HEK293
HEK293.rep3#TAGATCGCTCGATATCAGCGTAGCCATAGAGT	44905	18.348	0.37505	26167	HEK293
HEK293.rep3#GCGTAAGATCGATATCTCATGAGCCATAGAGT	44492	19.861	0.380539	28394	HEK293
HEK293.rep3#CTCTCTATTCGATATCAGGAGTCCCATAGAGT	44139	20.25	0.385361	29503	HEK293
HEK293.rep3#CGTCTAATTCGATATCAGGAGTCCCATAGAGT	44023	17.448	0.354762	25552	HEK293
HEK293.rep3#AAGGCTATTCGATATCTGCCTCTTCATAGAGT	43846	19.605	0.416032	29821	HEK293
HEK293.rep3#TATCCTCTTCGATATCTCCTCTACCATAGAGT	43564	19.072	0.452957	28885	HEK293
HEK293.rep3#TTCTAGCTTCGATATCCTAGTACGCATAGAGT	43561	18.017	0.391547	26577	HEK293
HEK293.rep3#AAGGCTATTCGATATCTCATGAGCCATAGAGT	43510	19.437	0.3327	28848	HEK293
HEK293.rep3#GTAAGGAGTCGATATCCTAGTACGCATAGAGT	43388	19.615	0.313673	28251	HEK293
HEK293.rep3#TATCCTCTTCGATATCCATGCCTACATAGAGT	43234	19.651	0.35815	28729	HEK293
HEK293.rep3#TAGATCGCTCGATATCTAGCGAGTCATAGAGT	43233	19.586	0.362656	28555	HEK293
HEK293.rep3#CGTCTAATTCGATATCTCATGAGCCATAGAGT	43133	19.246	0.373487	28458	HEK293
HEK293.rep3#TCGACTAGTCGATATCCTAGTACGCATAGAGT	42939	17.966	0.349095	25240	HEK293
HEK293.rep3#GTAAGGAGTCGATATCTCCTCTACCATAGAGT	42848	19.515	0.340676	29348	HEK293
HEK293.rep3#AGAGTAGATCGATATCTGCCTCTTCATAGAGT	42629	20.074	0.375839	26986	HEK293
HEK293.rep3#TCGACTAGTCGATATCAGGAGTCCCATAGAGT	42613	18.902	0.324372	25162	HEK293
HEK293.rep3#GCGTAAGATCGATATCGCTCAGGACATAGAGT	42587	20.208	0.353687	27798	HEK293
HEK293.rep3#AGAGTAGATCGATATCTTCTGCCTCATAGAGT	42554	18.662	0.38834	25888	HEK293
HEK293.rep3#AAGGCTATTCGATATCGCAGCGTACATAGAGT	42477	18.128	0.304736	28205	HEK293
HEK293.rep3#TAGATCGCTCGATATCTACTACGCCATAGAGT	42468	18.746	0.41268	25163	HEK293
HEK293.rep3#ACTGCATATCGATATCTACTACGCCATAGAGT	42403	18.912	0.366781	27362	HEK293
HEK293.rep3#CTAAGCCTTCGATATCGCTCAGGACATAGAGT	42369	19.052	0.400489	27479	HEK293
HEK293.rep3#CCTAGAGTTCGATATCCATGCCTACATAGAGT	42014	19.057	0.344706	24897	HEK293
HEK293.rep3#CCTAGAGTTCGATATCCTGCGCATCATAGAGT	41844	19.798	0.321376	27184	HEK293
HEK293.rep3#TTCTAGCTTCGATATCTCATGAGCCATAGAGT	41783	19.966	0.37259	25429	HEK293
HEK293.rep3#TATCCTCTTCGATATCTAGCGAGTCATAGAGT	41084	19.332	0.328891	27901	HEK293
HEK293.rep3#CGTCTAATTCGATATCTACTACGCCATAGAGT	40920	19.336	0.368516	25271	HEK293
HEK293.rep3#CTCTCTATTCGATATCCTGCGCATCATAGAGT	40565	19.188	0.312316	26890	HEK293
HEK293.rep3#CTAAGCCTTCGATATCGTAGAGAGCATAGAGT	40443	20.336	0.339705	26917	HEK293
HEK293.rep3#GCGTAAGATCGATATCAGGCTCCGCATAGAGT	40399	19.612	0.33807	26790	HEK293
HEK293.rep3#GCGTAAGATCGATATCGTAGCTCCCATAGAGT	40312	20.336	0.351391	26732	HEK293
HEK293.rep3#CTCTCTATTCGATATCCGCTCAGTCATAGAGT	40248	20.564	0.252661	28164	HEK293
HEK293.rep3#CTATTAAGTCGATATCTCGCCTTACATAGAGT	40203	19.555	0.380882	24974	HEK293
HEK293.rep3#ACTGCATATCGATATCCAGCCTCGCATAGAGT	39841	19.633	0.32852	27008	HEK293
HEK293.rep3#TTCTAGCTTCGATATCGTAGAGAGCATAGAGT	39762	20.733	0.292233	24521	HEK293
HEK293.rep3#CTCTCTATTCGATATCCCTGAGATCATAGAGT	39567	20.641	0.324108	26924	HEK293
HEK293.rep3#ACTGCATATCGATATCTCCTCTACCATAGAGT	39561	19.208	0.377664	26433	HEK293
HEK293.rep3#CTCTCTATTCGATATCTACTACGCCATAGAGT	39539	19.531	0.347568	25999	HEK293
HEK293.rep3#TATCCTCTTCGATATCGCTCAGGACATAGAGT	39423	18.588	0.39585	24125	HEK293
HEK293.rep3#TTCTAGCTTCGATATCTACTACGCCATAGAGT	39421	19.111	0.417869	22680	HEK293
HEK293.rep3#CCTAGAGTTCGATATCAGGAGTCCCATAGAGT	39411	19.992	0.317873	26744	HEK293
HEK293.rep3#GCGTAAGATCGATATCAGGAGTCCCATAGAGT	39383	20.275	0.370511	25607	HEK293
HEK293.rep3#CGTCTAATTCGATATCTCCTCTACCATAGAGT	39341	19.282	0.373303	24752	HEK293
HEK293.rep3#TAGATCGCTCGATATCCTGCGCATCATAGAGT	39184	19.002	0.347038	24546	HEK293
HEK293.rep3#ACTGCATATCGATATCCTAGTACGCATAGAGT	39168	19.124	0.325796	25853	HEK293
HEK293.rep3#CTCTCTATTCGATATCTCATGAGCCATAGAGT	39015	21.387	0.345252	28211	HEK293
HEK293.rep3#AAGGCTATTCGATATCTCCTCTACCATAGAGT	38739	20.225	0.348288	25891	HEK293
HEK293.rep3#TTCTAGCTTCGATATCACTGATCGCATAGAGT	38634	19.268	0.336955	24228	HEK293
HEK293.rep3#CGTCTAATTCGATATCCTAGTACGCATAGAGT	38604	18.412	0.330117	25207	HEK293
HEK293.rep3#ACTGCATATCGATATCTTCTGCCTCATAGAGT	38504	16.957	0.41434	23352	HEK293
HEK293.rep3#CGTCTAATTCGATATCCCTGAGATCATAGAGT	38453	19.012	0.323501	23983	HEK293
HEK293.rep3#CTAAGCCTTCGATATCCAGCCTCGCATAGAGT	38105	18.975	0.373995	24674	HEK293
HEK293.rep3#CTATTAAGTCGATATCTTCTGCCTCATAGAGT	37734	19.839	0.373044	24365	HEK293
HEK293.rep3#TCTCTCCGTCGATATCCTGCGCATCATAGAGT	37710	17.197	0.0286977	21312	HEK293
HEK293.rep3#CTAAGCCTTCGATATCTCATGAGCCATAGAGT	37528	19.111	0.379858	24427	HEK293
HEK293.rep3#AAGGAGTATCGATATCTGCCTCTTCATAGAGT	37408	19.652	0.334094	24354	HEK293
HEK293.rep3#CCTAGAGTTCGATATCCAGCCTCGCATAGAGT	37090	19.601	0.360652	23598	HEK293
HEK293.rep3#GCGTAAGATCGATATCCAGCCTCGCATAGAGT	36941	19.409	0.353547	23504	HEK293
HEK293.rep3#GCGTAAGATCGATATCTGCCTCTTCATAGAGT	36910	18.614	0.44711	23218	HEK293
HEK293.rep3#TCTCTCCGTCGATATCGTAGAGAGCATAGAGT	36682	17.416	0.0266155	23034	HEK293
HEK293.rep3#CTCTCTATTCGATATCTCGCCTTACATAGAGT	36607	21.454	0.429235	26869	HEK293
HEK293.rep3#TTCTAGCTTCGATATCCTGCGCATCATAGAGT	36456	19.054	0.302931	22372	HEK293
HEK293.rep3#TTCTAGCTTCGATATCCCTGAGATCATAGAGT	36169	19.156	0.338007	22308	HEK293
HEK293.rep3#TAGATCGCTCGATATCGTAGCTCCCATAGAGT	36051	19.577	0.362523	24647	HEK293
HEK293.rep3#ACTGCATATCGATATCTGCCTCTTCATAGAGT	35995	19.542	0.374957	25294	HEK293
HEK293.rep3#CCTAGAGTTCGATATCGCTCAGGACATAGAGT	35910	19.775	0.31135	24007	HEK293
HEK293.rep3#CCTAGAGTTCGATATCCTAGTACGCATAGAGT	35497	20.473	0.348363	22963	HEK293
HEK293.rep3#TTCTAGCTTCGATATCAGGAGTCCCATAGAGT	35129	17.935	0.333422	22072	HEK293
HEK293.rep3#CTAAGCCTTCGATATCTACTACGCCATAGAGT	35000	19.255	0.370399	22180	HEK293
HEK293.rep3#TCTCTCCGTCGATATCCCTGAGATCATAGAGT	34908	18.188	0.0296434	20537	HEK293
HEK293.rep3#GCGTAAGATCGATATCTTCTGCCTCATAGAGT	34622	20.03	0.407799	22001	HEK293
HEK293.rep3#TATCCTCTTCGATATCCCTGAGATCATAGAGT	34295	19.47	0.313431	23008	HEK293
HEK293.rep3#CTAAGCCTTCGATATCTCCTCTACCATAGAGT	34244	19.496	0.405978	23245	HEK293
HEK293.rep3#TATCCTCTTCGATATCTTCTGCCTCATAGAGT	33909	20.581	0.390397	24923	HEK293
HEK293.rep3#CTCTCTATTCGATATCCTAGTACGCATAGAGT	33745	20.63	0.303953	23910	HEK293
HEK293.rep3#CTATTAAGTCGATATCTGCCTCTTCATAGAGT	33730	19.574	0.361453	21875	HEK293
HEK293.rep3#TCGACTAGTCGATATCTCGCCTTACATAGAGT	33554	18.479	0.379177	20017	HEK293
HEK293.rep3#CTAAGCCTTCGATATCGTAGCTCCCATAGAGT	33303	19.355	0.341132	21943	HEK293
HEK293.rep3#TCTCTCCGTCGATATCACTGATCGCATAGAGT	33279	18.973	0.0239692	20102	HEK293
HEK293.rep3#TAGATCGCTCGATATCACTGATCGCATAGAGT	33277	20.443	0.338361	21690	HEK293
HEK293.rep3#GCGTAAGATCGATATCTACTACGCCATAGAGT	33217	20.397	0.338262	20725	HEK293
HEK293.rep3#CTAAGCCTTCGATATCCCTGAGATCATAGAGT	33052	18.44	0.337921	20561	HEK293
HEK293.rep3#CTAAGCCTTCGATATCCATGCCTACATAGAGT	32826	18.351	0.353873	19369	HEK293
HEK293.rep3#TAGATCGCTCGATATCTCGCCTTACATAGAGT	32793	19.036	0.462406	20707	HEK293
HEK293.rep3#TATCCTCTTCGATATCCCTCTCTGCATAGAGT	32707	20.564	0.329067	22629	HEK293
HEK293.rep3#CTAAGCCTTCGATATCAGGAGTCCCATAGAGT	32677	19.331	0.401123	20276	HEK293
HEK293.rep3#TAGATCGCTCGATATCCCTCTCTGCATAGAGT	32598	21.552	0.382912	22007	HEK293
HEK293.rep3#CTCTCTATTCGATATCTCCTCTACCATAGAGT	32457	18.403	0.374714	19869	HEK293
HEK293.rep3#TAGATCGCTCGATATCGTCTTAGGCATAGAGT	32455	17.553	0.301897	18828	HEK293
HEK293.rep3#TCTCTCCGTCGATATCAGCGTAGCCATAGAGT	32072	17.48	0.0232588	18387	HEK293
HEK293.rep3#CTAAGCCTTCGATATCACTGATCGCATAGAGT	32009	19.549	0.310985	21344	HEK293
HEK293.rep3#GCGTAAGATCGATATCCTAGTACGCATAGAGT	31492	19.557	0.314851	19644	HEK293
HEK293.rep3#TAGATCGCTCGATATCGCTCAGGACATAGAGT	31440	19.356	0.328769	20517	HEK293
HEK293.rep3#CTAAGCCTTCGATATCCTAGTACGCATAGAGT	31303	20.496	0.361059	21063	HEK293
HEK293.rep3#CTCTCTATTCGATATCTGCCTCTTCATAGAGT	31095	20.892	0.398031	21892	HEK293
HEK293.rep3#CTCTCTATTCGATATCTTCTGCCTCATAGAGT	30923	22.231	0.370397	22386	HEK293
HEK293.rep3#TATCCTCTTCGATATCTGCCTCTTCATAGAGT	30796	19.596	0.385211	21128	HEK293
HEK293.rep3#TCTCTCCGTCGATATCGCAGCGTACATAGAGT	30470	21.216	0.0253045	21267	HEK293
HEK293.rep3#GCGTAAGATCGATATCTCGCCTTACATAGAGT	30421	18.161	0.437326	17655	HEK293
HEK293.rep3#GTAAGGAGTCGATATCTTCTGCCTCATAGAGT	30401	18.647	0.337484	19606	HEK293
HEK293.rep3#CTAAGCCTTCGATATCAGGCTCCGCATAGAGT	30139	19.475	0.312446	20417	HEK293
HEK293.rep3#TCGACTAGTCGATATCTGCCTCTTCATAGAGT	29639	18.199	0.362587	16966	HEK293
HEK293.rep3#TCGACTAGTCGATATCTCCTCTACCATAGAGT	29549	19.132	0.295668	16608	HEK293
HEK293.rep3#ACTGCATATCGATATCTCGCCTTACATAGAGT	29007	19.658	0.359979	19368	HEK293
HEK293.rep3#CCTAGAGTTCGATATCTCGCCTTACATAGAGT	28351	18.373	0.381695	19438	HEK293
HEK293.rep3#TAGATCGCTCGATATCTGCCTCTTCATAGAGT	28245	16.659	0.387415	15000	HEK293
HEK293.rep3#TTCTAGCTTCGATATCTTCTGCCTCATAGAGT	28197	20.124	0.371983	18110	HEK293
HEK293.rep3#TAGATCGCTCGATATCTCCTCTACCATAGAGT	27696	18.912	0.388062	17191	HEK293
HEK293.rep3#GCGTAAGATCGATATCTCCTCTACCATAGAGT	27247	19.358	0.311528	17479	HEK293
HEK293.rep3#TAGATCGCTCGATATCGCAGCGTACATAGAGT	27132	20.113	0.300173	17907	HEK293
HEK293.rep3#TAGATCGCTCGATATCTCATGAGCCATAGAGT	27096	20.257	0.314957	17646	HEK293
HEK293.rep3#TAGATCGCTCGATATCCAGCCTCGCATAGAGT	27048	18.804	0.332283	17435	HEK293
HEK293.rep3#CGTCTAATTCGATATCTCGCCTTACATAGAGT	26819	19.123	0.344109	17586	HEK293
HEK293.rep3#TCGACTAGTCGATATCTTCTGCCTCATAGAGT	26682	18.643	0.339122	16024	HEK293
HEK293.rep3#TCTCTCCGTCGATATCGAGCGCTACATAGAGT	26268	17.25	0.0186133	14818	HEK293
HEK293.rep3#CGTCTAATTCGATATCTTCTGCCTCATAGAGT	26042	18.905	0.342579	16287	HEK293
HEK293.rep3#AAGGCTATTCGATATCTCGCCTTACATAGAGT	25841	18.614	0.304113	17230	HEK293
HEK293.rep3#TCTCTCCGTCGATATCTAGCGAGTCATAGAGT	25631	17.745	0.0203424	15727	HEK293
HEK293.rep3#TTCTAGCTTCGATATCTGCCTCTTCATAGAGT	25540	19.977	0.359378	16545	HEK293
HEK293.rep3#TCTCTCCGTCGATATCTCGCCTTACATAGAGT	25055	18.754	0.027181	16290	HEK293
HEK293.rep3#TAGATCGCTCGATATCCTAGTACGCATAGAGT	24983	19.21	0.316072	15774	HEK293
HEK293.rep3#CCTAGAGTTCGATATCTTCTGCCTCATAGAGT	23977	19.635	0.337181	15726	HEK293
HEK293.rep3#TCTCTCCGTCGATATCGCTCAGGACATAGAGT	23359	16.734	0.019287	12980	HEK293
HEK293.rep3#TCTCTCCGTCGATATCCATGCCTACATAGAGT	23179	18.41	0.0210563	12979	HEK293
HEK293.rep3#TAGATCGCTCGATATCTTCTGCCTCATAGAGT	23120	20.133	0.369344	15088	HEK293
HEK293.rep3#TATCCTCTTCGATATCTCGCCTTACATAGAGT	22062	19.12	0.318945	14561	HEK293
HEK293.rep3#CTAAGCCTTCGATATCTTCTGCCTCATAGAGT	21821	18.388	0.363046	13910	HEK293
HEK293.rep3#TCTCTCCGTCGATATCTACTACGCCATAGAGT	21647	18.475	0.0220008	13183	HEK293
HEK293.rep3#TCTCTCCGTCGATATCCAGCCTCGCATAGAGT	21425	18.799	0.0214541	12702	HEK293
HEK293.rep3#TCTCTCCGTCGATATCGTAGCTCCCATAGAGT	20885	17.219	0.0195763	12217	HEK293
HEK293.rep3#TCTCTCCGTCGATATCCCTCTCTGCATAGAGT	20099	18.815	0.0213425	13055	HEK293
HEK293.rep3#TCTCTCCGTCGATATCAGGCTCCGCATAGAGT	20063	18.955	0.018013	11889	HEK293
HEK293.rep3#TCTCTCCGTCGATATCTCCTCTACCATAGAGT	19522	16.37	0.0220407	10251	HEK293
HEK293.rep3#TCTCTCCGTCGATATCCGCTCAGTCATAGAGT	19418	17.315	0.0154796	10904	HEK293
HEK293.rep3#CTAAGCCTTCGATATCTCGCCTTACATAGAGT	19043	19.564	0.312948	12518	HEK293
HEK293.rep3#TCTCTCCGTCGATATCCTAGTACGCATAGAGT	18275	16.938	0.019071	10042	HEK293
HEK293.rep3#TCTCTCCGTCGATATCTCATGAGCCATAGAGT	18039	19.231	0.0154236	10848	HEK293
HEK293.rep3#TCTCTCCGTCGATATCTTCTGCCTCATAGAGT	17626	18.588	0.0249462	10579	HEK293
HEK293.rep3#TCTCTCCGTCGATATCAGGAGTCCCATAGAGT	17321	15.794	0.0155371	9372	HEK293
HEK293.rep3#TCTCTCCGTCGATATCTGCCTCTTCATAGAGT	13795	18.751	0.0190589	8513	HEK293
HEK293.rep2#TAGATCGCTCGATATCTCCTCTACACAGGCGC	162495	12.593	0.573558	44295	HEK293
HEK293.rep2#CTCTCTATTCGATATCTCCTCTACACAGGCGC	146530	7.592	0.546083	39149	HEK293
HEK293.rep2#TCGACTAGTCGATATCCAGCCTCGACAGGCGC	120599	12.568	0.518535	44988	HEK293
HEK293.rep2#GCGTAAGATCGATATCCATGCCTAACAGGCGC	97795	17.881	0.479657	60987	HEK293
HEK293.rep2#GCGTAAGATCGATATCGTAGCTCCACAGGCGC	95710	19.201	0.484221	64374	HEK293
HEK293.rep2#CCTAGAGTTCGATATCCTAGTACGACAGGCGC	94043	17.352	0.475809	56197	HEK293
HEK293.rep2#GTAAGGAGTCGATATCCAGCCTCGACAGGCGC	90824	17.765	0.447464	54726	HEK293
HEK293.rep2#AAGGAGTATCGATATCCCTGAGATACAGGCGC	90076	17.164	0.466678	51382	HEK293
HEK293.rep2#CCTAGAGTTCGATATCTCCTCTACACAGGCGC	87476	16.362	0.444834	49138	HEK293
HEK293.rep2#CTAAGCCTTCGATATCGCTCAGGAACAGGCGC	87023	16.395	0.501328	51853	HEK293
HEK293.rep2#CTATTAAGTCGATATCGCTCAGGAACAGGCGC	86771	17.658	0.492783	52774	HEK293
HEK293.rep2#TAGATCGCTCGATATCCTGCGCATACAGGCGC	86538	17.398	0.453687	50738	HEK293
HEK293.rep2#AGAGTAGATCGATATCTTCTGCCTACAGGCGC	86339	19.02	0.480232	53991	HEK293
HEK293.rep2#TCGACTAGTCGATATCAGGCTCCGACAGGCGC	84356	17.779	0.496656	49310	HEK293
HEK293.rep2#TAGATCGCTCGATATCAGGAGTCCACAGGCGC	83820	17.493	0.477812	50062	HEK293
HEK293.rep2#AAGGAGTATCGATATCCAGCCTCGACAGGCGC	82228	17.431	0.425787	51327	HEK293
HEK293.rep2#ACTGCATATCGATATCCTAGTACGACAGGCGC	82181	16.966	0.438164	50567	HEK293
HEK293.rep2#AAGGAGTATCGATATCTCCTCTACACAGGCGC	81571	15.934	0.418355	42301	HEK293
HEK293.rep2#ACTGCATATCGATATCCAGCCTCGACAGGCGC	80969	15.912	0.497402	45746	HEK293
HEK293.rep2#GTAAGGAGTCGATATCGAGCGCTAACAGGCGC	80530	19.124	0.399086	50771	HEK293
HEK293.rep2#AAGGAGTATCGATATCCTAGTACGACAGGCGC	80470	17.913	0.429968	49953	HEK293
HEK293.rep2#CCTAGAGTTCGATATCGAGCGCTAACAGGCGC	79968	18.479	0.388695	52706	HEK293
HEK293.rep2#ACTGCATATCGATATCAGCGTAGCACAGGCGC	79055	17.842	0.467678	49125	HEK293
HEK293.rep2#GCGTAAGATCGATATCGTAGAGAGACAGGCGC	78523	18.136	0.377137	51489	HEK293
HEK293.rep2#CCTAGAGTTCGATATCCCTCTCTGACAGGCGC	78388	15.923	0.524999	46204	HEK293
HEK293.rep2#AGAGTAGATCGATATCGAGCGCTAACAGGCGC	77772	18.586	0.393139	52392	HEK293
HEK293.rep2#TATCCTCTTCGATATCGCTCAGGAACAGGCGC	77157	16.158	0.499708	41557	HEK293
HEK293.rep2#ACTGCATATCGATATCGCTCAGGAACAGGCGC	76889	18.662	0.448358	45613	HEK293
HEK293.rep2#CTCTCTATTCGATATCGAGCGCTAACAGGCGC	76482	17.09	0.40437	46907	HEK293
HEK293.rep2#GCGTAAGATCGATATCCCTGAGATACAGGCGC	76259	18.802	0.421099	48577	HEK293
HEK293.rep2#AAGGCTATTCGATATCAGGAGTCCACAGGCGC	75966	16.128	0.446475	31185	HEK293
HEK293.rep2#AGAGTAGATCGATATCGTAGAGAGACAGGCGC	75752	18.469	0.370457	46140	HEK293
HEK293.rep2#GCGTAAGATCGATATCTCCTCTACACAGGCGC	75676	17.107	0.39118	42444	HEK293
HEK293.rep2#CCTAGAGTTCGATATCTAGCGAGTACAGGCGC	75537	17.627	0.478798	46699	HEK293
HEK293.rep2#TCGACTAGTCGATATCGCTCAGGAACAGGCGC	75192	17.223	0.450967	45836	HEK293
HEK293.rep2#TATCCTCTTCGATATCGTAGAGAGACAGGCGC	74933	17.609	0.448849	45628	HEK293
HEK293.rep2#CTAAGCCTTCGATATCTCCTCTACACAGGCGC	74900	15.101	0.499289	37109	HEK293
HEK293.rep2#TAGATCGCTCGATATCCCTCTCTGACAGGCGC	74400	13.183	0.579584	32635	HEK293
HEK293.rep2#CTATTAAGTCGATATCAGGAGTCCACAGGCGC	74032	17.672	0.486377	46112	HEK293
HEK293.rep2#AAGGCTATTCGATATCTCCTCTACACAGGCGC	73561	16.816	0.45801	39097	HEK293
HEK293.rep2#CCTAGAGTTCGATATCAGGAGTCCACAGGCGC	73222	18.055	0.433449	44138	HEK293
HEK293.rep2#GCGTAAGATCGATATCGCTCAGGAACAGGCGC	72534	18.575	0.389088	44670	HEK293
HEK293.rep2#CTAAGCCTTCGATATCAGGAGTCCACAGGCGC	72432	17.174	0.484019	42028	HEK293
HEK293.rep2#AGAGTAGATCGATATCGCTCAGGAACAGGCGC	72106	17.945	0.395618	43779	HEK293
HEK293.rep2#CGTCTAATTCGATATCGCTCAGGAACAGGCGC	71762	18.646	0.448538	47410	HEK293
HEK293.rep2#GCGTAAGATCGATATCTTCTGCCTACAGGCGC	71727	19.374	0.463607	47354	HEK293
HEK293.rep2#AAGGAGTATCGATATCGCTCAGGAACAGGCGC	70727	18.307	0.364438	42685	HEK293
HEK293.rep2#TATCCTCTTCGATATCTCCTCTACACAGGCGC	70475	18.37	0.433905	38722	HEK293
HEK293.rep2#AGAGTAGATCGATATCTCCTCTACACAGGCGC	70297	16.543	0.374223	38186	HEK293
HEK293.rep2#CGTCTAATTCGATATCGTAGCTCCACAGGCGC	69357	18.425	0.442353	47602	HEK293
HEK293.rep2#CTATTAAGTCGATATCGAGCGCTAACAGGCGC	69080	18.654	0.427715	44596	HEK293
HEK293.rep2#GTAAGGAGTCGATATCGTAGAGAGACAGGCGC	69054	18.903	0.374647	44360	HEK293
HEK293.rep2#CTCTCTATTCGATATCACTGATCGACAGGCGC	68799	17.8	0.423025	44829	HEK293
HEK293.rep2#AAGGAGTATCGATATCGAGCGCTAACAGGCGC	68457	19.767	0.356336	44702	HEK293
HEK293.rep2#CTCTCTATTCGATATCAGGAGTCCACAGGCGC	68153	17.22	0.438434	40298	HEK293
HEK293.rep2#AGAGTAGATCGATATCCAGCCTCGACAGGCGC	68144	18.746	0.396451	44967	HEK293
HEK293.rep2#GCGTAAGATCGATATCGAGCGCTAACAGGCGC	67478	18.289	0.355279	44490	HEK293
HEK293.rep2#GTAAGGAGTCGATATCCTAGTACGACAGGCGC	67406	19.197	0.366153	45158	HEK293
HEK293.rep2#GTAAGGAGTCGATATCTCATGAGCACAGGCGC	67374	17.599	0.420823	41229	HEK293
HEK293.rep2#GCGTAAGATCGATATCCTAGTACGACAGGCGC	67329	19.25	0.401082	45223	HEK293
HEK293.rep2#AAGGAGTATCGATATCTTCTGCCTACAGGCGC	67311	18.564	0.465417	42777	HEK293
HEK293.rep2#CTCTCTATTCGATATCGTAGCTCCACAGGCGC	66824	15.017	0.504469	34801	HEK293
HEK293.rep2#CGTCTAATTCGATATCCTAGTACGACAGGCGC	66614	18.762	0.445271	43594	HEK293
HEK293.rep2#TTCTAGCTTCGATATCACTGATCGACAGGCGC	66420	19.803	0.465707	45203	HEK293
HEK293.rep2#TCGACTAGTCGATATCCTAGTACGACAGGCGC	66256	18.265	0.398662	43813	HEK293
HEK293.rep2#CTAAGCCTTCGATATCTACTACGCACAGGCGC	66028	17.069	0.489096	40573	HEK293
HEK293.rep2#AAGGCTATTCGATATCCTAGTACGACAGGCGC	65821	16.192	0.446488	36535	HEK293
HEK293.rep2#AAGGAGTATCGATATCGTCTTAGGACAGGCGC	65813	19.274	0.414573	42739	HEK293
HEK293.rep2#CTAAGCCTTCGATATCGAGCGCTAACAGGCGC	65694	17.809	0.37415	40364	HEK293
HEK293.rep2#GCGTAAGATCGATATCTAGCGAGTACAGGCGC	65646	19.434	0.418729	46106	HEK293
HEK293.rep2#CCTAGAGTTCGATATCCAGCCTCGACAGGCGC	65537	16.173	0.428195	37015	HEK293
HEK293.rep2#GTAAGGAGTCGATATCACTGATCGACAGGCGC	65482	20.024	0.379818	45090	HEK293
HEK293.rep2#TAGATCGCTCGATATCCCTGAGATACAGGCGC	65421	19.298	0.439945	39109	HEK293
HEK293.rep2#TTCTAGCTTCGATATCGTAGAGAGACAGGCGC	65412	18.384	0.430114	42232	HEK293
HEK293.rep2#TATCCTCTTCGATATCCTAGTACGACAGGCGC	65251	17.861	0.446518	41039	HEK293
HEK293.rep2#CCTAGAGTTCGATATCGTAGCTCCACAGGCGC	65094	19.225	0.389087	43494	HEK293
HEK293.rep2#TCGACTAGTCGATATCCGCTCAGTACAGGCGC	64981	19.068	0.458674	42996	HEK293
HEK293.rep2#ACTGCATATCGATATCACTGATCGACAGGCGC	64409	17.811	0.374528	38829	HEK293
HEK293.rep2#GTAAGGAGTCGATATCCCTGAGATACAGGCGC	64260	19.411	0.388385	40230	HEK293
[truncated: 305 more rows]

## Sheet: Figure 3k-l
Marker gene list for lineage scoring				per cell lineage score calculated from normalised gene acitivity score
gene	celltype	sd		rep0102_GCGTAAGACTAGCGCTCTGCGCATTGCGAGAC	rep0102_AAGGCTATCTAGCGCTCATGCCTAGTGAATAT	rep0102_CCTAGAGTTCGATATCTCGCCTTAACAGGCGC	rep0102_AAGGCTATTCGATATCCTAGTACGACAGGCGC	rep0102_TATCCTCTTCGATATCGTAGAGAGACAGGCGC	rep0102_AGAGTAGACTAGCGCTTAGCGAGTGTGAATAT	rep0102_TCTCTCCGCGTCTGCGGTCTTAGGCATAGAGT	rep0102_AGAGTAGACGTCTGCGGAGCGCTAACAGGCGC	rep0102_TCTCTCCGCTAGCGCTCTGCGCATCATAGAGT	rep0102_ACTGCATACTAGCGCTGTAGCTCCCATAGAGT	rep0102_AAGGAGTACTAGCGCTTCCTCTACACAGGCGC	rep0102_AAGGAGTACTAGCGCTGTCTTAGGACAGGCGC	rep0102_TCGACTAGCTAGCGCTTGCCTCTTCATAGAGT	rep0102_GCGTAAGACGTCTGCGGCTCAGGATGCGAGAC	rep0102_CTAAGCCTCTAGCGCTGTAGAGAGACAGGCGC	rep0102_AGAGTAGACTAGCGCTGTAGAGAGGTGAATAT	rep0102_TAGATCGCCTAGCGCTCGCTCAGTCATAGAGT	rep0102_CTATTAAGCTAGCGCTCTAGTACGCATAGAGT	rep0102_TCTCTCCGCTAGCGCTACTGATCGGTGAATAT	rep0102_AGAGTAGACTAGCGCTGCTCAGGAGTGAATAT	rep0102_TAGATCGCCGTCTGCGGAGCGCTATGCGAGAC	rep0102_CTAAGCCTCTAGCGCTTACTACGCACAGGCGC	rep0102_AAGGCTATCGTCTGCGTCATGAGCCATAGAGT	rep0102_TTCTAGCTCTAGCGCTGTCTTAGGACAGGCGC	rep0102_CCTAGAGTCTAGCGCTGAGCGCTAACAGGCGC	rep0102_AAGGCTATCGTCTGCGCAGCCTCGGTGAATAT	rep0102_TAGATCGCCTAGCGCTACTGATCGGTGAATAT	rep0102_AGAGTAGACTAGCGCTTCGCCTTAACAGGCGC	rep0102_TCTCTCCGCGTCTGCGAGGCTCCGGTGAATAT	rep0102_CTCTCTATCTAGCGCTCAGCCTCGCATAGAGT	rep0102_TATCCTCTCGTCTGCGAGGCTCCGACAGGCGC	rep0102_AAGGCTATCTAGCGCTCAGCCTCGGTGAATAT	rep0102_TAGATCGCCTAGCGCTGTAGCTCCACAGGCGC	rep0102_CCTAGAGTCTAGCGCTAGCGTAGCGTGAATAT	rep0102_AAGGCTATCTAGCGCTGTAGAGAGCATAGAGT	rep0102_TCTCTCCGCTAGCGCTACTGATCGACAGGCGC	rep0102_AGAGTAGACTAGCGCTAGCGTAGCCATAGAGT	rep0102_CTATTAAGCTAGCGCTAGGAGTCCGTGAATAT	rep0102_AAGGAGTACGTCTGCGCAGCCTCGGTGAATAT	rep0102_GCGTAAGACTAGCGCTTAGCGAGTTGCGAGAC	rep0102_TCTCTCCGCTAGCGCTCCTCTCTGTGCGAGAC	rep0102_CTCTCTATCTAGCGCTCTGCGCATCATAGAGT	rep0102_CCTAGAGTCTAGCGCTAGGAGTCCTGCGAGAC	rep0102_CTAAGCCTCGTCTGCGCGCTCAGTACAGGCGC	rep0102_GTAAGGAGCGTCTGCGCTGCGCATGTGAATAT	rep0102_TATCCTCTCGTCTGCGCGCTCAGTGTGAATAT
Utf1	ectoderm	2.64497		Mesoderm	0.287016	0.322668	0.337218	0.276407	0.309345	0.263255	0.207033	0.264583	0.199223	0.150375	0.107253	0.0709914	0.059844	0.0685146	0.127996	0.0572917	0.168948	0.127697	0.196297	-0.163419	-0.0568631	-0.078051	-0.0719648	-0.0078892	0.0367408	0.0201201	-0.126876	-0.0886983	-0.0536393	-0.139608	-0.105071	-0.129544	-0.0986936	-0.462308	-0.229443	-0.366565	-0.441494	0.174508	-0.046623	-0.0227551	-0.000145638	0.0724389	0.0761777	-0.0312068	0.444868
Gadd45a	ectoderm	2.07028		Endoderm	0.00145364	0.0689957	0.166136	0.141316	-0.155101	-0.123327	-0.0976699	-0.0648455	-0.040432	-0.0642868	-0.0159565	-0.0568791	-0.0325852	-0.041856	0.108941	0.0814145	0.0980331	0.274919	0.200697	0.260307	0.20153	0.0518199	0.055644	-0.119314	0.00927259	0.0674731	-0.161106	-0.149152	-0.220761	-0.308529	-0.148933	-0.201887	-0.23047	-0.467841	-0.540841	-0.317438	-0.125118	-0.124587	-0.102827	-0.0893745	-0.196953	-0.194212	-0.326726	-0.36152	-0.204033
Cldn5	mesoderm	1.95698		Ectoderm	0.0793834	0.0968138	0.278455	0.29368	0.334823	0.273102	0.272585	0.290852	0.183386	0.202397	0.240558	0.13985	0.0866248	0.0765191	0.0707241	0.0197541	0.0664185	0.17315	0.157074	0.389078	0.464824	0.215784	0.170314	0.345289	0.278681	0.366257	0.226845	0.169286	0.156061	0.0426872	0.0682966	0.107124	0.413346	0.41889	-0.169668	0.0999012	0.097323	-0.234761	-0.072211	-0.232047	-0.0264308	-0.0391455	-0.135407	-0.126962	0.106508
Mt1	endoderm	1.93288		ESC	0.295465	0.306849	0.288095	0.359218	0.393135	0.244981	0.328516	0.340065	0.24395	0.247682	0.390789	0.31967	0.443292	0.439601	0.377872	0.525511	0.778106	0.447148	0.587461	0.56691	0.677529	0.474508	0.517815	0.564922	0.508446	0.599393	0.571387	0.501757	0.490464	0.5213	0.550918	0.588454	0.807169	0.865225	0.685509	0.657425	0.549764	0.712248	0.664916	0.636896	0.560039	0.555009	0.614338	0.721494	0.742326
Cldn6	endoderm	1.92771
Nfkbia	ESC	1.91263		Annotated cell state using unsupervised clustering using the ward.D
Apoc1	endoderm	1.90938		cell.id	Cell type
Irx5	ectoderm	1.89587		rep0102_AAGGAGTACGTCTGCGCATGCCTACATAGAGT	Formative ESC (n=1470)
Fezf1	ectoderm	1.84651		rep0102_TATCCTCTTCGATATCGCTCAGGACATAGAGT	Unspecified (n=501)
Pou3f1	ectoderm	1.82871		rep0102_CTATTAAGCGTCTGCGACTGATCGCATAGAGT	Formative ESC (n=1470)
Sox2	ectoderm	1.79578		rep0102_CTAAGCCTTCGATATCTACTACGCACAGGCGC	Unspecified (n=501)
Sox1	ectoderm	1.77531		rep0102_TCGACTAGCGTCTGCGCCTCTCTGCATAGAGT	Formative ESC (n=1470)
Prss8	endoderm	1.76798		rep0102_GTAAGGAGTCGATATCCGCTCAGTACAGGCGC	Unspecified (n=501)
Tubb2b	ESC	1.76597		rep0102_CTATTAAGTCGATATCTACTACGCTGCGAGAC	Formative ESC (n=1470)
Lefty2	mesoderm	1.73618		rep0102_AAGGCTATTCGATATCGTAGCTCCACAGGCGC	Formative ESC (n=1470)
Ckb	ESC	1.70866		rep0102_ACTGCATATCGATATCTCATGAGCTGCGAGAC	Unspecified (n=501)
Sox17	endoderm	1.69756		rep0102_AAGGCTATTCGATATCAGGAGTCCTGCGAGAC	Formative ESC (n=1470)
Rax	ectoderm	1.69754		rep0102_AGAGTAGATCGATATCCTAGTACGCATAGAGT	Formative ESC (n=1470)
Sfn	ectoderm	1.69111		rep0102_AAGGCTATTCGATATCAGGCTCCGCATAGAGT	Formative ESC (n=1470)
Mt2	endoderm	1.66865		rep0102_GCGTAAGACGTCTGCGGAGCGCTACATAGAGT	Formative ESC (n=1470)
Bst2	endoderm	1.64714		rep0102_CGTCTAATTCGATATCGTAGAGAGTGCGAGAC	Formative ESC (n=1470)
Tnfrsf12a	endoderm	1.64339		rep0102_AAGGAGTATCGATATCAGCGTAGCACAGGCGC	Formative ESC (n=1470)
Cggbp1	ESC	1.64141		rep0102_AAGGAGTACGTCTGCGCATGCCTATGCGAGAC	Formative ESC (n=1470)
Apoa2	endoderm	1.60416		rep0102_TCGACTAGTCGATATCCATGCCTACATAGAGT	Formative ESC (n=1470)
Bcl3	ESC	1.60219		rep0102_TATCCTCTTCGATATCTCGCCTTACATAGAGT	Formative ESC (n=1470)
Irx2	ectoderm	1.58197		rep0102_CCTAGAGTTCGATATCTACTACGCTGCGAGAC	Unspecified (n=501)
Cited4	mesoderm	1.5606		rep0102_AGAGTAGATCGATATCCTGCGCATTGCGAGAC	Formative ESC (n=1470)
Foxd4	ectoderm	1.54683		rep0102_TCGACTAGTCGATATCGTAGCTCCACAGGCGC	Formative ESC (n=1470)
Hoxd9	mesoderm	1.52064		rep0102_CCTAGAGTTCGATATCGCTCAGGATGCGAGAC	Formative ESC (n=1470)
Twist1	mesoderm	1.50914		rep0102_GTAAGGAGCGTCTGCGGAGCGCTACATAGAGT	Formative ESC (n=1470)
Hoxb1	mesoderm	1.49838		rep0102_TCTCTCCGCGTCTGCGAGGAGTCCCATAGAGT	Formative ESC (n=1470)
2410137M14Rik	ESC	1.4934		rep0102_TTCTAGCTCGTCTGCGAGGCTCCGGTGAATAT	Formative ESC (n=1470)
Dlx5	ectoderm	1.48094		rep0102_CTAAGCCTTCGATATCCCTCTCTGACAGGCGC	Unspecified (n=501)
Crb3	endoderm	1.47876		rep0102_CTCTCTATTCGATATCAGGAGTCCTGCGAGAC	Formative ESC (n=1470)
Ooep	ESC	1.46991		rep0102_CTAAGCCTTCGATATCGAGCGCTACATAGAGT	Formative ESC (n=1470)
Gstm1	endoderm	1.44898		rep0102_TCGACTAGTCGATATCGTAGCTCCCATAGAGT	Formative ESC (n=1470)
AI413582	endoderm	1.44861		rep0102_CGTCTAATTCGATATCCAGCCTCGCATAGAGT	Formative ESC (n=1470)
Hes7	mesoderm	1.44292		rep0102_CTATTAAGTCGATATCGTCTTAGGTGCGAGAC	Formative ESC (n=1470)
Tmem158	mesoderm	1.4313		rep0102_AGAGTAGATCGATATCCATGCCTACATAGAGT	Formative ESC (n=1470)
Rprm	ectoderm	1.43076		rep0102_TATCCTCTTCGATATCCAGCCTCGTGCGAGAC	Formative ESC (n=1470)
Hoxb8	mesoderm	1.4219		rep0102_AAGGAGTATCGATATCTAGCGAGTCATAGAGT	Formative ESC (n=1470)
Ifi30	endoderm	1.4149		rep0102_AAGGCTATTCGATATCGTAGCTCCTGCGAGAC	Na√Øve ESC (n=790)
Upp1	ESC	1.41377		rep0102_GCGTAAGATCGATATCCTAGTACGTGCGAGAC	Formative ESC (n=1470)
Ascl2	ectoderm	1.40699		rep0102_TCGACTAGTCGATATCGTAGCTCCTGCGAGAC	Formative ESC (n=1470)
Id4	ESC	1.40585		rep0102_CCTAGAGTCGTCTGCGCTGCGCATCATAGAGT	Formative ESC (n=1470)
Mybl2	ESC	1.4021		rep0102_AGAGTAGATCGATATCTACTACGCTGCGAGAC	Formative ESC (n=1470)
Tacstd2	ectoderm	1.39554		rep0102_CTCTCTATTCGATATCTCGCCTTACATAGAGT	Unspecified (n=501)
Hand1	mesoderm	1.39528		rep0102_GCGTAAGATCGATATCGTAGCTCCTGCGAGAC	Formative ESC (n=1470)
Six3	ectoderm	1.39143		rep0102_CTATTAAGCGTCTGCGCTAGTACGCATAGAGT	Unspecified (n=501)
2610528J11Rik	endoderm	1.39101		rep0102_TTCTAGCTTCGATATCCCTGAGATTGCGAGAC	Formative ESC (n=1470)
Sox21	ectoderm	1.38889		rep0102_CTATTAAGTCGATATCCCTCTCTGCATAGAGT	Formative ESC (n=1470)
Nkx2-9	ectoderm	1.3883		rep0102_AGAGTAGATCGATATCGCTCAGGATGCGAGAC	Formative ESC (n=1470)
Zic3	ectoderm	1.38216		rep0102_CGTCTAATTCGATATCCTGCGCATTGCGAGAC	Formative ESC (n=1470)
Tmem125	endoderm	1.37813		rep0102_CTATTAAGTCGATATCTCCTCTACCATAGAGT	Formative ESC (n=1470)
Hoxa9	mesoderm	1.36638		rep0102_GTAAGGAGTCGATATCGTAGCTCCTGCGAGAC	Formative ESC (n=1470)
Pitx1	mesoderm	1.3604		rep0102_CTAAGCCTTCGATATCGCAGCGTAACAGGCGC	Formative ESC (n=1470)
Hist3h2ba	ectoderm	1.33663		rep0102_TCGACTAGTCGATATCTAGCGAGTGTGAATAT	Unspecified (n=501)
Reep6	endoderm	1.33308		rep0102_CCTAGAGTTCGATATCAGGCTCCGTGCGAGAC	Unspecified (n=501)
Snai1	mesoderm	1.33161		rep0102_CTATTAAGTCGATATCTGCCTCTTCATAGAGT	Formative ESC (n=1470)
Ppp1r14a	mesoderm	1.3304		rep0102_TCTCTCCGTCGATATCCTGCGCATCATAGAGT	Unspecified (n=501)
Slc29a1	ESC	1.32767		rep0102_CCTAGAGTTCGATATCGTCTTAGGTGCGAGAC	Formative ESC (n=1470)
Lyl1	mesoderm	1.32633		rep0102_AAGGCTATCGTCTGCGTAGCGAGTTGCGAGAC	Formative ESC (n=1470)
Tmem37	endoderm	1.32418		rep0102_GTAAGGAGTCGATATCTTCTGCCTTGCGAGAC	Formative ESC (n=1470)
Cstb	ESC	1.32366		rep0102_TCTCTCCGTCGATATCTCCTCTACTGCGAGAC	Formative ESC (n=1470)
Tfap2c	ectoderm	1.32054		rep0102_ACTGCATATCGATATCCTAGTACGCATAGAGT	Formative ESC (n=1470)
Tbx6	mesoderm	1.30832		rep0102_CTCTCTATCGTCTGCGAGCGTAGCCATAGAGT	Formative ESC (n=1470)
Otx2	ectoderm	1.30358		rep0102_TTCTAGCTTCGATATCTAGCGAGTTGCGAGAC	Formative ESC (n=1470)
Ang	endoderm	1.30152		rep0102_TCTCTCCGCGTCTGCGGAGCGCTACATAGAGT	Formative ESC (n=1470)
Lhx5	ectoderm	1.29281		rep0102_GTAAGGAGTCGATATCGTAGCTCCCATAGAGT	Formative ESC (n=1470)
Fgf17	mesoderm	1.28966		rep0102_TCTCTCCGTCGATATCTTCTGCCTTGCGAGAC	Formative ESC (n=1470)
Mllt6	ESC	1.27026		rep0102_TATCCTCTTCGATATCCCTCTCTGTGCGAGAC	Na√Øve ESC (n=790)
Dnajc22	endoderm	1.26327		rep0102_CTAAGCCTTCGATATCAGCGTAGCCATAGAGT	Unspecified (n=501)
Hand2	mesoderm	1.25839		rep0102_CTATTAAGTCGATATCGAGCGCTAACAGGCGC	Formative ESC (n=1470)
Pgpep1	ESC	1.25524		rep0102_CCTAGAGTTCGATATCACTGATCGCATAGAGT	Unspecified (n=501)
Hoxb5	mesoderm	1.2414		rep0102_TATCCTCTTCGATATCTAGCGAGTCATAGAGT	Formative ESC (n=1470)
Dll1	mesoderm	1.2414		rep0102_TTCTAGCTTCGATATCCAGCCTCGTGCGAGAC	Formative ESC (n=1470)
Bmp4	mesoderm	1.22993		rep0102_CCTAGAGTCGTCTGCGGTAGAGAGCATAGAGT	Formative ESC (n=1470)
Tbx3	ESC	1.21459		rep0102_CTCTCTATTCGATATCTCGCCTTATGCGAGAC	Formative ESC (n=1470)
Myl7	mesoderm	1.21361		rep0102_ACTGCATATCGATATCGTCTTAGGTGCGAGAC	Na√Øve ESC (n=790)
2200002D01Rik	endoderm	1.2009		rep0102_CTCTCTATTCGATATCTCATGAGCACAGGCGC	Na√Øve ESC (n=790)
Apela	endoderm	1.19716		rep0102_TATCCTCTTCGATATCCCTGAGATCATAGAGT	Formative ESC (n=1470)
Susd2	ESC	1.19566		rep0102_TTCTAGCTTCGATATCTTCTGCCTTGCGAGAC	Na√Øve ESC (n=790)
Trh	endoderm	1.19376		rep0102_TTCTAGCTTCGATATCCTGCGCATACAGGCGC	Formative ESC (n=1470)
Tcf15	mesoderm	1.18705		rep0102_ACTGCATATCGATATCCAGCCTCGTGCGAGAC	Formative ESC (n=1470)
Tal2	ectoderm	1.18267		rep0102_TATCCTCTTCGATATCAGGAGTCCTGCGAGAC	Formative ESC (n=1470)
Slc39a4	endoderm	1.17827		rep0102_GCGTAAGATCGATATCCAGCCTCGTGCGAGAC	Formative ESC (n=1470)
Neu1	endoderm	1.17662		rep0102_TCGACTAGTCGATATCAGCGTAGCACAGGCGC	Formative ESC (n=1470)
Apom	endoderm	1.17321		rep0102_AGAGTAGATCGATATCAGCGTAGCACAGGCGC	Formative ESC (n=1470)
Etv2	mesoderm	1.1675		rep0102_GCGTAAGACGTCTGCGTTCTGCCTCATAGAGT	Formative ESC (n=1470)
Eif2b4	ESC	1.16747		rep0102_CCTAGAGTTCGATATCTAGCGAGTCATAGAGT	Formative ESC (n=1470)
Sfrp2	ectoderm	1.16431		rep0102_CTATTAAGTCGATATCACTGATCGCATAGAGT	Na√Øve ESC (n=790)
Fbxl22	mesoderm	1.16282		rep0102_TCGACTAGTCGATATCCTGCGCATCATAGAGT	Formative ESC (n=1470)
Slc17a9	ESC	1.15586		rep0102_AGAGTAGATCGATATCAGGAGTCCTGCGAGAC	Formative ESC (n=1470)
2210011C24Rik	endoderm	1.15415		rep0102_AAGGAGTACGTCTGCGGTCTTAGGTGCGAGAC	Na√Øve ESC (n=790)
Foxo4	endoderm	1.15384		rep0102_AGAGTAGACGTCTGCGGTAGCTCCCATAGAGT	Formative ESC (n=1470)
Gjb5	ectoderm	1.15346		rep0102_AAGGCTATTCGATATCGTCTTAGGACAGGCGC	Formative ESC (n=1470)
Hist1h2bc	endoderm	1.15254		rep0102_CTCTCTATTCGATATCTTCTGCCTACAGGCGC	Formative ESC (n=1470)
Sox9	ectoderm	1.15197		rep0102_TCTCTCCGCGTCTGCGTCCTCTACCATAGAGT	Na√Øve ESC (n=790)
Tnnc1	mesoderm	1.13791		rep0102_AAGGAGTATCGATATCCTAGTACGCATAGAGT	Formative ESC (n=1470)
Ldoc1	ectoderm	1.1379		rep0102_GCGTAAGATCGATATCGCTCAGGACATAGAGT	Na√Øve ESC (n=790)
Foxf1	mesoderm	1.13594		rep0102_AGAGTAGATCGATATCAGCGTAGCTGCGAGAC	Na√Øve ESC (n=790)
Tnfsf12	endoderm	1.13504		rep0102_TTCTAGCTTCGATATCTCCTCTACTGCGAGAC	Formative ESC (n=1470)
Spef1	mesoderm	1.13469		rep0102_GTAAGGAGTCGATATCACTGATCGTGCGAGAC	Formative ESC (n=1470)
Evx1	mesoderm	1.13059		rep0102_GTAAGGAGTCGATATCAGGCTCCGTGCGAGAC	Formative ESC (n=1470)
Cldn7	endoderm	1.13057		rep0102_CGTCTAATTCGATATCCAGCCTCGACAGGCGC	Unspecified (n=501)
Klc4	endoderm	1.12745		rep0102_TAGATCGCTCGATATCGTAGAGAGACAGGCGC	Formative ESC (n=1470)
Dgka	ESC	1.1237		rep0102_ACTGCATATCGATATCGAGCGCTATGCGAGAC	Formative ESC (n=1470)
Rnase4	endoderm	1.12178		rep0102_ACTGCATACGTCTGCGGAGCGCTAACAGGCGC	Formative ESC (n=1470)
Glipr2	mesoderm	1.12156		rep0102_TCGACTAGTCGATATCAGGAGTCCCATAGAGT	Formative ESC (n=1470)
Adprh	ESC	1.11325		rep0102_CCTAGAGTTCGATATCCAGCCTCGCATAGAGT	Formative ESC (n=1470)
Mfsd12	endoderm	1.10521		rep0102_CGTCTAATTCGATATCAGGAGTCCTGCGAGAC	Formative ESC (n=1470)
Fgf8	mesoderm	1.10123		rep0102_TCTCTCCGTCGATATCAGGCTCCGCATAGAGT	Unspecified (n=501)
Fgf15	ectoderm	1.1005		rep0102_GTAAGGAGTCGATATCAGGCTCCGACAGGCGC	Formative ESC (n=1470)
Evx1os	mesoderm	1.09987		rep0102_AAGGCTATTCGATATCGTAGAGAGTGCGAGAC	Unspecified (n=501)
Gpa33	ESC	1.09985		rep0102_CTATTAAGTCGATATCCTAGTACGTGCGAGAC	Formative ESC (n=1470)
Hoxa10	mesoderm	1.09944		rep0102_CTATTAAGCGTCTGCGGAGCGCTATGCGAGAC	Formative ESC (n=1470)
Aldoc	ESC	1.09802		rep0102_CGTCTAATCGTCTGCGGAGCGCTATGCGAGAC	Formative ESC (n=1470)
H2-D1	ectoderm	1.0938		rep0102_TAGATCGCCGTCTGCGTCCTCTACACAGGCGC	Formative ESC (n=1470)
Foxc2	mesoderm	1.08818		rep0102_TCGACTAGTCGATATCGAGCGCTAACAGGCGC	Formative ESC (n=1470)
Mir124-2hg	ectoderm	1.08635		rep0102_AAGGAGTACGTCTGCGTTCTGCCTTGCGAGAC	Formative ESC (n=1470)
Foxa3	endoderm	1.08586		rep0102_CTCTCTATTCGATATCGTAGCTCCCATAGAGT	Formative ESC (n=1470)
Sigirr	endoderm	1.08339		rep0102_CTCTCTATCGTCTGCGCTGCGCATCATAGAGT	Formative ESC (n=1470)
Kctd6	ESC	1.07983		rep0102_ACTGCATATCGATATCACTGATCGTGCGAGAC	Formative ESC (n=1470)
Pim2	ectoderm	1.0734		rep0102_ACTGCATATCGATATCCAGCCTCGCATAGAGT	Formative ESC (n=1470)
Tuba4a	endoderm	1.06938		rep0102_GCGTAAGATCGATATCTAGCGAGTCATAGAGT	Formative ESC (n=1470)
Sall2	ectoderm	1.06644		rep0102_CTATTAAGCGTCTGCGCCTGAGATCATAGAGT	Formative ESC (n=1470)
Hes3	ectoderm	1.06507		rep0102_CTAAGCCTTCGATATCTGCCTCTTTGCGAGAC	Na√Øve ESC (n=790)
Rbfa	ESC	1.06486		rep0102_TATCCTCTTCGATATCAGCGTAGCCATAGAGT	Formative ESC (n=1470)
Hspb8	ESC	1.06163		rep0102_AAGGCTATTCGATATCCCTCTCTGTGCGAGAC	Unspecified (n=501)
Hoxb6	mesoderm	1.05173		rep0102_CCTAGAGTTCGATATCGCTCAGGAACAGGCGC	Formative ESC (n=1470)
Cdc42ep3	mesoderm	1.05163		rep0102_AGAGTAGATCGATATCGTCTTAGGCATAGAGT	Formative ESC (n=1470)
Btbd17	ectoderm	1.05089		rep0102_CCTAGAGTTCGATATCGAGCGCTACATAGAGT	Unspecified (n=501)
Ina	ectoderm	1.04716		rep0102_TAGATCGCTCGATATCGTAGAGAGTGCGAGAC	Formative ESC (n=1470)
Cryab	mesoderm	1.04703		rep0102_GTAAGGAGTCGATATCCGCTCAGTTGCGAGAC	Formative ESC (n=1470)
Dll3	mesoderm	1.04652		rep0102_AAGGAGTATCGATATCCTGCGCATACAGGCGC	Unspecified (n=501)
Klf1	mesoderm	1.04368		rep0102_AAGGCTATCGTCTGCGAGCGTAGCCATAGAGT	Formative ESC (n=1470)
Plvap	mesoderm	1.0402		rep0102_TCGACTAGTCGATATCGCTCAGGACATAGAGT	Na√Øve ESC (n=790)
Wnt6	ectoderm	1.04013		rep0102_TATCCTCTTCGATATCCCTCTCTGCATAGAGT	Formative ESC (n=1470)
Palm3	endoderm	1.03718		rep0102_AAGGCTATCGTCTGCGGCTCAGGAGTGAATAT	Formative ESC (n=1470)
Hoxc9	mesoderm	1.03541		rep0102_AAGGCTATTCGATATCTAGCGAGTCATAGAGT	Formative ESC (n=1470)
Gjb3	ectoderm	1.03518		rep0102_TCGACTAGCGTCTGCGTCATGAGCTGCGAGAC	Formative ESC (n=1470)
1700061G19Rik	ESC	1.03071		rep0102_TCTCTCCGTCGATATCGCTCAGGACATAGAGT	Formative ESC (n=1470)
Stmn3	ectoderm	1.0233		rep0102_TAGATCGCTCGATATCAGGAGTCCTGCGAGAC	Unspecified (n=501)
Aplnr	mesoderm	1.02097		rep0102_TAGATCGCTCGATATCTCATGAGCTGCGAGAC	Unspecified (n=501)
Uap1l1	endoderm	1.0195		rep0102_GTAAGGAGTCGATATCCCTCTCTGACAGGCGC	Formative ESC (n=1470)
Mesp1	mesoderm	1.01574		rep0102_AAGGAGTATCGATATCTTCTGCCTTGCGAGAC	Formative ESC (n=1470)
Eras	ectoderm	1.01081		rep0102_CTATTAAGTCGATATCCCTGAGATACAGGCGC	Formative ESC (n=1470)
Cdc42bpg	ESC	1.006		rep0102_ACTGCATATCGATATCGTCTTAGGCATAGAGT	Formative ESC (n=1470)
Osr1	mesoderm	1.00599		rep0102_TCGACTAGTCGATATCTGCCTCTTTGCGAGAC	Unspecified (n=501)
Hoxaas3	mesoderm	1.00454		rep0102_AAGGAGTATCGATATCTCGCCTTACATAGAGT	Formative ESC (n=1470)
Crtap	ESC	1.00073		rep0102_CGTCTAATTCGATATCTAGCGAGTCATAGAGT	Formative ESC (n=1470)
Fabp3	ectoderm	0.999563		rep0102_ACTGCATATCGATATCAGGCTCCGTGCGAGAC	Unspecified (n=501)
Epor	mesoderm	0.998499		rep0102_CTATTAAGCGTCTGCGCGCTCAGTCATAGAGT	Unspecified (n=501)
T	mesoderm	0.995264		rep0102_CTAAGCCTCGTCTGCGCTGCGCATTGCGAGAC	Formative ESC (n=1470)
Fgf3	mesoderm	0.967224		rep0102_CGTCTAATTCGATATCGCTCAGGATGCGAGAC	Formative ESC (n=1470)
Hpn	endoderm	0.961561		rep0102_CTATTAAGCGTCTGCGTGCCTCTTCATAGAGT	Unspecified (n=501)
S100a13	endoderm	0.957411		rep0102_CCTAGAGTTCGATATCGTCTTAGGACAGGCGC	Formative ESC (n=1470)
Wnt5a	mesoderm	0.955781		rep0102_ACTGCATATCGATATCAGCGTAGCTGCGAGAC	Formative ESC (n=1470)
Nfe2	mesoderm	0.955281		rep0102_TAGATCGCTCGATATCCCTCTCTGTGCGAGAC	Formative ESC (n=1470)
Relb	ESC	0.953476		rep0102_CTATTAAGTCGATATCTGCCTCTTTGCGAGAC	Formative ESC (n=1470)
Gstm4	endoderm	0.953062		rep0102_TTCTAGCTCGTCTGCGGCTCAGGACATAGAGT	Formative ESC (n=1470)
C1ql1	ectoderm	0.948396		rep0102_AAGGAGTACGTCTGCGTAGCGAGTCATAGAGT	Na√Øve ESC (n=790)
Nipsnap1	ESC	0.943732		rep0102_TATCCTCTTCGATATCTCATGAGCTGCGAGAC	Formative ESC (n=1470)
Lgals2	endoderm	0.943471		rep0102_CTAAGCCTTCGATATCAGGAGTCCCATAGAGT	Formative ESC (n=1470)
Wnt1	ectoderm	0.942712		rep0102_ACTGCATATCGATATCCCTCTCTGCATAGAGT	Formative ESC (n=1470)
Fcgrt	endoderm	0.935631		rep0102_GCGTAAGATCGATATCTGCCTCTTACAGGCGC	Formative ESC (n=1470)
Tagln	mesoderm	0.935112		rep0102_ACTGCATATCGATATCCATGCCTAACAGGCGC	Formative ESC (n=1470)
Zfp870	ESC	0.931361		rep0102_CCTAGAGTTCGATATCTCGCCTTATGCGAGAC	Formative ESC (n=1470)
Tubb3	ectoderm	0.930421		rep0102_AGAGTAGACGTCTGCGTCCTCTACTGCGAGAC	Formative ESC (n=1470)
Notum	ESC	0.9299		rep0102_AAGGCTATTCGATATCGAGCGCTAACAGGCGC	Formative ESC (n=1470)
Renbp	endoderm	0.929744		rep0102_CTATTAAGTCGATATCAGGAGTCCCATAGAGT	Formative ESC (n=1470)
Tcf21	mesoderm	0.925995		rep0102_CCTAGAGTCGTCTGCGGTAGCTCCCATAGAGT	Na√Øve ESC (n=790)
Tmem150a	endoderm	0.925395		rep0102_CTCTCTATCGTCTGCGTGCCTCTTCATAGAGT	Formative ESC (n=1470)
Aqp11	endoderm	0.924558		rep0102_CTAAGCCTTCGATATCGAGCGCTAACAGGCGC	Formative ESC (n=1470)
Hoxb4	mesoderm	0.923822		rep0102_CTCTCTATTCGATATCCAGCCTCGCATAGAGT	Na√Øve ESC (n=790)
Nfatc2ip	ESC	0.922988		rep0102_CTATTAAGTCGATATCGTAGAGAGGTGAATAT	Primed ESC (n=264)
Slc39a5	endoderm	0.918856		rep0102_TCTCTCCGTCGATATCTACTACGCCATAGAGT	Na√Øve ESC (n=790)
Esam	mesoderm	0.917774		rep0102_TATCCTCTCGTCTGCGGTAGAGAGCATAGAGT	Formative ESC (n=1470)
Cideb	endoderm	0.916487		rep0102_TCTCTCCGTCGATATCCATGCCTATGCGAGAC	Formative ESC (n=1470)
Itga2b	mesoderm	0.913274		rep0102_AAGGCTATCGTCTGCGCGCTCAGTACAGGCGC	Na√Øve ESC (n=790)
Sec14l2	endoderm	0.910351		rep0102_CTAAGCCTCGTCTGCGCTGCGCATCATAGAGT	Formative ESC (n=1470)
Hoxb5os	mesoderm	0.909853		rep0102_CCTAGAGTTCGATATCAGCGTAGCACAGGCGC	Formative ESC (n=1470)
Igsf23	endoderm	0.909736		rep0102_GTAAGGAGCGTCTGCGAGCGTAGCCATAGAGT	Formative ESC (n=1470)
Ihh	endoderm	0.908505		rep0102_ACTGCATATCGATATCTTCTGCCTTGCGAGAC	Unspecified (n=501)
Tal1	mesoderm	0.908481		rep0102_CTCTCTATTCGATATCCTGCGCATTGCGAGAC	Formative ESC (n=1470)
Npc2	ESC	0.9054		rep0102_TCTCTCCGTCGATATCGTCTTAGGCATAGAGT	Formative ESC (n=1470)
Gfi1b	mesoderm	0.901116		rep0102_AGAGTAGATCGATATCGAGCGCTAACAGGCGC	Formative ESC (n=1470)
Pgf	mesoderm	0.897509		rep0102_CTAAGCCTTCGATATCGTAGAGAGTGCGAGAC	Formative ESC (n=1470)
Slc7a3	ectoderm	0.896525		rep0102_TCGACTAGTCGATATCAGGCTCCGTGCGAGAC	Na√Øve ESC (n=790)
Tmem106a	endoderm	0.893694		rep0102_GCGTAAGATCGATATCTGCCTCTTCATAGAGT	Formative ESC (n=1470)
Ulk1	ESC	0.88652		rep0102_AGAGTAGACGTCTGCGGTAGCTCCTGCGAGAC	Na√Øve ESC (n=790)
Saa3	ESC	0.88638		rep0102_TCTCTCCGCGTCTGCGGTAGCTCCACAGGCGC	Formative ESC (n=1470)
Cth	ESC	0.884562		rep0102_AAGGCTATCGTCTGCGCCTCTCTGTGCGAGAC	Formative ESC (n=1470)
Tspan32	mesoderm	0.881442		rep0102_CGTCTAATTCGATATCGTAGCTCCACAGGCGC	Formative ESC (n=1470)
Mpzl2	ESC	0.881285		rep0102_AAGGAGTATCGATATCTAGCGAGTACAGGCGC	Formative ESC (n=1470)
Slc43a2	endoderm	0.87737		rep0102_GCGTAAGATCGATATCCGCTCAGTCATAGAGT	Formative ESC (n=1470)
Ly6g6e	ESC	0.876889		rep0102_ACTGCATATCGATATCCGCTCAGTTGCGAGAC	Formative ESC (n=1470)
Ppp1r1b	ectoderm	0.876141		rep0102_TCTCTCCGTCGATATCAGCGTAGCCATAGAGT	Formative ESC (n=1470)
Hoxb9	mesoderm	0.87533		rep0102_AAGGAGTACGTCTGCGTACTACGCTGCGAGAC	Formative ESC (n=1470)
Apobec3	ESC	0.873279		rep0102_CTAAGCCTCGTCTGCGACTGATCGCATAGAGT	Formative ESC (n=1470)
Cdo1	endoderm	0.872209		rep0102_TTCTAGCTCGTCTGCGCAGCCTCGCATAGAGT	Formative ESC (n=1470)
Amn	endoderm	0.87169		rep0102_TCGACTAGTCGATATCTTCTGCCTCATAGAGT	Formative ESC (n=1470)
Actc1	mesoderm	0.868759		rep0102_TATCCTCTTCGATATCGCTCAGGAACAGGCGC	Unspecified (n=501)
Nr0b1	ESC	0.866766		rep0102_AGAGTAGATCGATATCCCTGAGATTGCGAGAC	Formative ESC (n=1470)
Spin2c	mesoderm	0.865582		rep0102_TCGACTAGTCGATATCTACTACGCACAGGCGC	Unspecified (n=501)
Fgb	endoderm	0.860128		rep0102_AAGGAGTATCGATATCTACTACGCCATAGAGT	Formative ESC (n=1470)
Kcnn4	mesoderm	0.858275		rep0102_TTCTAGCTTCGATATCTCCTCTACCATAGAGT	Formative ESC (n=1470)
Asns	ESC	0.855201		rep0102_AAGGCTATCGTCTGCGTCATGAGCGTGAATAT	Formative ESC (n=1470)
Smtnl2	ESC	0.853368		rep0102_AAGGCTATTCGATATCGTAGAGAGCATAGAGT	Formative ESC (n=1470)
Hoxc6	mesoderm	0.850103		rep0102_CCTAGAGTTCGATATCGTAGCTCCTGCGAGAC	Meso-Endo-Ecto (n=171)
Hoxc4	mesoderm	0.849451		rep0102_AAGGAGTATCGATATCCATGCCTATGCGAGAC	Formative ESC (n=1470)
Blvrb	mesoderm	0.848122		rep0102_TCGACTAGCGTCTGCGGCAGCGTACATAGAGT	Formative ESC (n=1470)
Phyh	endoderm	0.845452		rep0102_CTATTAAGTCGATATCACTGATCGACAGGCGC	Unspecified (n=501)
Pth1r	endoderm	0.834679		rep0102_CGTCTAATCGTCTGCGGTCTTAGGCATAGAGT	Formative ESC (n=1470)
Pcsk1n	ectoderm	0.833115		rep0102_AGAGTAGATCGATATCTGCCTCTTTGCGAGAC	Formative ESC (n=1470)
Jam2	ESC	0.831485		rep0102_TTCTAGCTTCGATATCTGCCTCTTCATAGAGT	Formative ESC (n=1470)
Syngr1	ESC	0.830721		rep0102_GCGTAAGATCGATATCTAGCGAGTTGCGAGAC	Formative ESC (n=1470)
Tm4sf5	endoderm	0.825284		rep0102_TAGATCGCTCGATATCTTCTGCCTACAGGCGC	Formative ESC (n=1470)
AI662270	endoderm	0.823738		rep0102_CTATTAAGTCGATATCGCAGCGTACATAGAGT	Formative ESC (n=1470)
Fam57b	ectoderm	0.820461		rep0102_AAGGAGTATCGATATCTAGCGAGTTGCGAGAC	Formative ESC (n=1470)
Depdc7	endoderm	0.817958		rep0102_CTATTAAGTCGATATCTCATGAGCCATAGAGT	Unspecified (n=501)
Hoxd1	mesoderm	0.817001		rep0102_GTAAGGAGTCGATATCGCAGCGTAACAGGCGC	Formative ESC (n=1470)
Tdh	endoderm	0.816683		rep0102_TTCTAGCTTCGATATCTGCCTCTTGTGAATAT	Formative ESC (n=1470)
Kdelr3	endoderm	0.81616		rep0102_CTCTCTATCGTCTGCGTCGCCTTACATAGAGT	Formative ESC (n=1470)
Tdrp	endoderm	0.813296		rep0102_CTAAGCCTTCGATATCCTGCGCATCATAGAGT	Formative ESC (n=1470)
Hoxc8	mesoderm	0.811639		rep0102_GCGTAAGACGTCTGCGCATGCCTAACAGGCGC	Meso (n=307)
Acta1	mesoderm	0.809207		rep0102_TTCTAGCTCGTCTGCGACTGATCGCATAGAGT	Meso-Endo-Ecto (n=171)
Hsd17b11	endoderm	0.805742		rep0102_GCGTAAGATCGATATCAGGAGTCCCATAGAGT	Unspecified (n=501)
Plpp2	endoderm	0.801895		rep0102_AGAGTAGATCGATATCGCTCAGGACATAGAGT	Formative ESC (n=1470)
Aqp3	endoderm	0.800831		rep0102_TAGATCGCTCGATATCGTAGCTCCTGCGAGAC	Unspecified (n=501)
Cgref1	endoderm	0.797314		rep0102_AAGGAGTATCGATATCCATGCCTAACAGGCGC	Formative ESC (n=1470)
Gpx2	endoderm	0.797262		rep0102_TAGATCGCCGTCTGCGTCATGAGCTGCGAGAC	Formative ESC (n=1470)
Card19	endoderm	0.794054		rep0102_CTAAGCCTTCGATATCGAGCGCTATGCGAGAC	Formative ESC (n=1470)
S100a1	endoderm	0.787858		rep0102_CTAAGCCTTCGATATCGTAGCTCCTGCGAGAC	Formative ESC (n=1470)
Tmem18	ESC	0.785641		rep0102_AGAGTAGACGTCTGCGCCTCTCTGACAGGCGC	Formative ESC (n=1470)
Ift52	ESC	0.784308		rep0102_CCTAGAGTTCGATATCTCCTCTACACAGGCGC	Formative ESC (n=1470)
Col1a1	mesoderm	0.78231		rep0102_CTAAGCCTTCGATATCCGCTCAGTCATAGAGT	Formative ESC (n=1470)
Grtp1	ESC	0.779531		rep0102_CGTCTAATTCGATATCACTGATCGTGCGAGAC	Formative ESC (n=1470)
Rab4a	ESC	0.779009		rep0102_CCTAGAGTTCGATATCTACTACGCCATAGAGT	Formative ESC (n=1470)
Pdzd3	endoderm	0.776438		rep0102_GTAAGGAGCGTCTGCGGCTCAGGAACAGGCGC	Na√Øve ESC (n=790)
Pmel	ESC	0.773866		rep0102_CTATTAAGCGTCTGCGTAGCGAGTACAGGCGC	Formative ESC (n=1470)
Des	mesoderm	0.77291		rep0102_GTAAGGAGTCGATATCCCTCTCTGCATAGAGT	Formative ESC (n=1470)
Car7	endoderm	0.770579		rep0102_TATCCTCTTCGATATCCCTGAGATTGCGAGAC	Formative ESC (n=1470)
Def8	ESC	0.770542		rep0102_CTAAGCCTTCGATATCTAGCGAGTCATAGAGT	Unspecified (n=501)
Piga	ESC	0.759967		rep0102_TTCTAGCTTCGATATCGCTCAGGACATAGAGT	Formative ESC (n=1470)
Shisa2	ectoderm	0.759926		rep0102_TCGACTAGTCGATATCCAGCCTCGTGCGAGAC	Formative ESC (n=1470)
Tmem119	mesoderm	0.759879		rep0102_TCTCTCCGCGTCTGCGGCTCAGGATGCGAGAC	Formative ESC (n=1470)
Usp48	ESC	0.759556		rep0102_TCGACTAGCGTCTGCGGTAGAGAGTGCGAGAC	Na√Øve ESC (n=790)
Irak3	ESC	0.757883		rep0102_CTAAGCCTCGTCTGCGGTCTTAGGACAGGCGC	Formative ESC (n=1470)
Dok4	mesoderm	0.754684		rep0102_TTCTAGCTTCGATATCAGGCTCCGCATAGAGT	Formative ESC (n=1470)
Gjb2	endoderm	0.753131		rep0102_ACTGCATATCGATATCTTCTGCCTACAGGCGC	Formative ESC (n=1470)
Creb3l3	endoderm	0.75118		rep0102_AAGGCTATTCGATATCTCATGAGCTGCGAGAC	Formative ESC (n=1470)
Nkx1-2	mesoderm	0.746013		rep0102_TCTCTCCGTCGATATCTAGCGAGTCATAGAGT	Unspecified (n=501)
Twf1	ESC	0.74264		rep0102_TATCCTCTTCGATATCTGCCTCTTTGCGAGAC	Na√Øve ESC (n=790)
Tex264	endoderm	0.740981		rep0102_TTCTAGCTTCGATATCCATGCCTAACAGGCGC	Formative ESC (n=1470)
Rab20	endoderm	0.740884		rep0102_CGTCTAATCGTCTGCGACTGATCGCATAGAGT	Unspecified (n=501)
Tnni1	mesoderm	0.731458		rep0102_CGTCTAATTCGATATCGTAGCTCCCATAGAGT	Formative ESC (n=1470)
Dgat2	endoderm	0.730903		rep0102_CTAAGCCTTCGATATCGTAGAGAGCATAGAGT	Formative ESC (n=1470)
2810459M11Rik	endoderm	0.722512		rep0102_CCTAGAGTTCGATATCTCGCCTTACATAGAGT	Formative ESC (n=1470)
Oas1g	ESC	0.719757		rep0102_TCGACTAGTCGATATCAGCGTAGCTGCGAGAC	Formative ESC (n=1470)
Cpne7	mesoderm	0.719213		rep0102_TAGATCGCTCGATATCAGGCTCCGTGCGAGAC	Formative ESC (n=1470)
Slc6a8	ESC	0.718321		rep0102_AAGGAGTATCGATATCCATGCCTACATAGAGT	Formative ESC (n=1470)
Cmtm4	endoderm	0.718004		rep0102_GCGTAAGACGTCTGCGCCTCTCTGTGCGAGAC	Formative ESC (n=1470)
Sord	endoderm	0.717049		rep0102_AAGGAGTATCGATATCAGGCTCCGCATAGAGT	Formative ESC (n=1470)
Hbb-y	mesoderm	0.715296		rep0102_TCTCTCCGCGTCTGCGCTGCGCATCATAGAGT	Formative ESC (n=1470)
Alx1	mesoderm	0.714462		rep0102_CTCTCTATTCGATATCCCTCTCTGACAGGCGC	Formative ESC (n=1470)
Pyy	endoderm	0.712993		rep0102_TCGACTAGTCGATATCCCTGAGATACAGGCGC	Formative ESC (n=1470)
Soat2	endoderm	0.711135		rep0102_CTATTAAGTCGATATCGTAGAGAGCATAGAGT	Formative ESC (n=1470)
Ephx1	ESC	0.706886		rep0102_TCGACTAGTCGATATCACTGATCGTGCGAGAC	Meso-Endo-Ecto (n=171)
Adora2b	endoderm	0.704983		rep0102_TAGATCGCCGTCTGCGTCCTCTACTGCGAGAC	Formative ESC (n=1470)
Apoa5	endoderm	0.701349		rep0102_TCGACTAGTCGATATCCCTCTCTGGTGAATAT	Formative ESC (n=1470)
Cdx4	mesoderm	0.701189		rep0102_AAGGAGTATCGATATCGCTCAGGATGCGAGAC	Na√Øve ESC (n=790)
Vstm2b	ectoderm	0.700261		rep0102_TCTCTCCGCGTCTGCGCCTCTCTGCATAGAGT	Formative ESC (n=1470)
S100a16	endoderm	0.696158		rep0102_GCGTAAGATCGATATCAGGCTCCGACAGGCGC	Formative ESC (n=1470)
Cd82	endoderm	0.693011		rep0102_TAGATCGCTCGATATCCATGCCTACATAGAGT	Formative ESC (n=1470)
Slc7a9	endoderm	0.688892		rep0102_GCGTAAGATCGATATCCATGCCTACATAGAGT	Formative ESC (n=1470)
Prodh2	endoderm	0.68316		rep0102_CCTAGAGTCGTCTGCGTACTACGCCATAGAGT	Formative ESC (n=1470)
Trf	endoderm	0.681477		rep0102_CTAAGCCTTCGATATCAGCGTAGCTGCGAGAC	Primed ESC (n=264)
F2	endoderm	0.680475		rep0102_TATCCTCTTCGATATCTGCCTCTTCATAGAGT	Formative ESC (n=1470)
Gata5	mesoderm	0.67823		rep0102_TCTCTCCGCGTCTGCGTTCTGCCTTGCGAGAC	Formative ESC (n=1470)
D230025D16Rik	ESC	0.67368		rep0102_TAGATCGCTCGATATCTGCCTCTTACAGGCGC	Formative ESC (n=1470)
Poglut1	ESC	0.673471		rep0102_AGAGTAGACGTCTGCGCATGCCTAACAGGCGC	Formative ESC (n=1470)
Laptm5	ESC	0.665694		rep0102_AAGGAGTACGTCTGCGGCTCAGGACATAGAGT	Formative ESC (n=1470)
Ecscr	mesoderm	0.660915		rep0102_TCGACTAGTCGATATCTACTACGCTGCGAGAC	Na√Øve ESC (n=790)
Fgg	endoderm	0.654503		rep0102_GTAAGGAGTCGATATCTCCTCTACCATAGAGT	Formative ESC (n=1470)
Nexn	mesoderm	0.652479		rep0102_GCGTAAGATCGATATCTCGCCTTACATAGAGT	Formative ESC (n=1470)
Sun1	ESC	0.651138		rep0102_GCGTAAGATCGATATCCCTGAGATCATAGAGT	Formative ESC (n=1470)
Aqp8	endoderm	0.649418		rep0102_TCGACTAGTCGATATCTCATGAGCTGCGAGAC	Formative ESC (n=1470)
Folr1	endoderm	0.643678		rep0102_CTATTAAGTCGATATCCATGCCTACATAGAGT	Formative ESC (n=1470)
Tgfb1i1	mesoderm	0.643064		rep0102_CTAAGCCTTCGATATCCCTCTCTGCATAGAGT	Formative ESC (n=1470)
Susd3	endoderm	0.637354		rep0102_TAGATCGCTCGATATCTCCTCTACCATAGAGT	Formative ESC (n=1470)
Rasgrp3	mesoderm	0.635785		rep0102_AAGGAGTATCGATATCCCTGAGATCATAGAGT	Formative ESC (n=1470)
Serpinf2	endoderm	0.626849		rep0102_TCTCTCCGCGTCTGCGGTAGAGAGTGCGAGAC	Na√Øve ESC (n=790)
Popdc2	mesoderm	0.619643		rep0102_CTAAGCCTTCGATATCTAGCGAGTACAGGCGC	Na√Øve ESC (n=790)
P2rx4	endoderm	0.617271		rep0102_TAGATCGCTCGATATCAGCGTAGCTGCGAGAC	Formative ESC (n=1470)
Ctsh	endoderm	0.614971		rep0102_GCGTAAGACGTCTGCGGTAGCTCCCATAGAGT	Formative ESC (n=1470)
Slc43a3	mesoderm	0.614951		rep0102_TTCTAGCTTCGATATCCTGCGCATCATAGAGT	Formative ESC (n=1470)
Slc23a1	endoderm	0.614612		rep0102_CTATTAAGTCGATATCCAGCCTCGTGCGAGAC	Formative ESC (n=1470)
Hebp1	endoderm	0.614237		rep0102_CTAAGCCTCGTCTGCGTGCCTCTTCATAGAGT	Formative ESC (n=1470)
Rab17	endoderm	0.610958		rep0102_CTCTCTATCGTCTGCGAGCGTAGCACAGGCGC	Unspecified (n=501)
Stard10	endoderm	0.610248		rep0102_GTAAGGAGTCGATATCTAGCGAGTCATAGAGT	Formative ESC (n=1470)
Tcn2	endoderm	0.607153		rep0102_AAGGCTATTCGATATCAGGAGTCCCATAGAGT	Na√Øve ESC (n=790)
Timd2	endoderm	0.601292		rep0102_TCTCTCCGCGTCTGCGTCGCCTTACATAGAGT	Na√Øve ESC (n=790)
Cfp	ESC	0.599441		rep0102_GCGTAAGATCGATATCAGGAGTCCACAGGCGC	Formative ESC (n=1470)
Tgm1	ESC	0.597925		rep0102_GCGTAAGATCGATATCAGGAGTCCTGCGAGAC	Meso-Endo-Ecto (n=171)
Pqlc2	endoderm	0.597169		rep0102_TATCCTCTCGTCTGCGTAGCGAGTCATAGAGT	Formative ESC (n=1470)
Slc25a20	ESC	0.594246		rep0102_GTAAGGAGCGTCTGCGTCCTCTACTGCGAGAC	Formative ESC (n=1470)
Ankrd1	mesoderm	0.589631		rep0102_AAGGAGTACGTCTGCGGTAGCTCCACAGGCGC	Formative ESC (n=1470)
Cdh5	mesoderm	0.588269		rep0102_GTAAGGAGTCGATATCCAGCCTCGTGCGAGAC	Formative ESC (n=1470)
Cdx1	mesoderm	0.582755		rep0102_ACTGCATATCGATATCTCATGAGCCATAGAGT	Formative ESC (n=1470)
Fxyd2	endoderm	0.576106		rep0102_TCTCTCCGTCGATATCACTGATCGACAGGCGC	Formative ESC (n=1470)
Wnt2	mesoderm	0.57533		rep0102_TATCCTCTTCGATATCAGGAGTCCCATAGAGT	Formative ESC (n=1470)
Arhgdib	mesoderm	0.575157		rep0102_AAGGCTATTCGATATCTACTACGCTGCGAGAC	Formative ESC (n=1470)
Slc13a4	endoderm	0.571673		rep0102_ACTGCATACGTCTGCGCGCTCAGTCATAGAGT	Formative ESC (n=1470)
Bhmt2	endoderm	0.567603		rep0102_CTCTCTATTCGATATCCGCTCAGTCATAGAGT	Formative ESC (n=1470)
Lpar4	ectoderm	0.557908		rep0102_TCTCTCCGCGTCTGCGCCTGAGATTGCGAGAC	Formative ESC (n=1470)
Xaf1	ESC	0.554652		rep0102_GCGTAAGACGTCTGCGCCTCTCTGGTGAATAT	Formative ESC (n=1470)
Rhox9	ectoderm	0.554036		rep0102_AAGGCTATCGTCTGCGGCAGCGTACATAGAGT	Formative ESC (n=1470)
Arih2	ESC	0.548712		rep0102_AGAGTAGATCGATATCAGGCTCCGTGCGAGAC	Formative ESC (n=1470)
Sod2	ESC	0.54858		rep0102_CTATTAAGTCGATATCCAGCCTCGCATAGAGT	Formative ESC (n=1470)
Pdzk1	endoderm	0.546478		rep0102_GCGTAAGACGTCTGCGAGGCTCCGCATAGAGT	Na√Øve ESC (n=790)
Fermt3	mesoderm	0.537044		rep0102_GTAAGGAGTCGATATCTAGCGAGTACAGGCGC	Meso-Endo-Ecto (n=171)
Lect2	endoderm	0.534853		rep0102_CGTCTAATTCGATATCTACTACGCCATAGAGT	Unspecified (n=501)
Apoa4	endoderm	0.530137		rep0102_ACTGCATATCGATATCGTCTTAGGACAGGCGC	Formative ESC (n=1470)
Mrap	mesoderm	0.528519		rep0102_CTAAGCCTTCGATATCGTCTTAGGTGCGAGAC	Formative ESC (n=1470)
Tmod1	mesoderm	0.52567		rep0102_TCGACTAGTCGATATCAGGCTCCGCATAGAGT	Na√Øve ESC (n=790)
Apoc2	endoderm	0.522026		rep0102_AAGGAGTACGTCTGCGGTAGAGAGACAGGCGC	Na√Øve ESC (n=790)
Trim10	mesoderm	0.515786		rep0102_AGAGTAGATCGATATCTGCCTCTTACAGGCGC	Formative ESC (n=1470)
S100g	endoderm	0.511392		rep0102_TCTCTCCGTCGATATCGTAGAGAGCATAGAGT	Formative ESC (n=1470)
Slc35f6	endoderm	0.502641		rep0102_GTAAGGAGTCGATATCAGCGTAGCCATAGAGT	Primed ESC (n=264)
Elf5	ectoderm	0.500605		rep0102_ACTGCATATCGATATCGCAGCGTATGCGAGAC	Na√Øve ESC (n=790)
Sh3bgr	mesoderm	0.498326		rep0102_AAGGAGTATCGATATCACTGATCGCATAGAGT	Meso (n=307)
Fabp1	endoderm	0.482987		rep0102_AAGGAGTATCGATATCACTGATCGTGCGAGAC	Unspecified (n=501)
Hnf4a	endoderm	0.482946		rep0102_GTAAGGAGCGTCTGCGCTAGTACGACAGGCGC	Primed ESC (n=264)
Icam2	mesoderm	0.482319		rep0102_ACTGCATACGTCTGCGGCTCAGGATGCGAGAC	Formative ESC (n=1470)
Arg1	mesoderm	0.478997		rep0102_TCGACTAGCGTCTGCGCTAGTACGCATAGAGT	Unspecified (n=501)
Gm9	ectoderm	0.471017		rep0102_CCTAGAGTTCGATATCCCTCTCTGCATAGAGT	Unspecified (n=501)
Afp	endoderm	0.470768		rep0102_GCGTAAGACGTCTGCGTAGCGAGTCATAGAGT	Formative ESC (n=1470)
Fga	endoderm	0.467763		rep0102_AAGGAGTACGTCTGCGTCGCCTTACATAGAGT	Formative ESC (n=1470)
Nudt10	endoderm	0.45707		rep0102_TATCCTCTTCGATATCCATGCCTACATAGAGT	Formative ESC (n=1470)
4933402E13Rik	endoderm	0.449115		rep0102_TAGATCGCTCGATATCTCGCCTTATGCGAGAC	Formative ESC (n=1470)
Acta2	mesoderm	0.431501		rep0102_TAGATCGCTCGATATCCCTGAGATCATAGAGT	Na√Øve ESC (n=790)
Pla2g12b	endoderm	0.424203		rep0102_GCGTAAGATCGATATCTCATGAGCTGCGAGAC	Meso (n=307)
Cldn2	endoderm	0.421909		rep0102_TCGACTAGTCGATATCCTAGTACGTGCGAGAC	Formative ESC (n=1470)
Hba-a2	mesoderm	0.41275		rep0102_TCTCTCCGTCGATATCCGCTCAGTTGCGAGAC	Formative ESC (n=1470)
Slc38a5	mesoderm	0.405295		rep0102_CCTAGAGTCGTCTGCGAGCGTAGCCATAGAGT	Meso-Endo-Ecto (n=171)
Hbb-bs	mesoderm	0.393719		rep0102_CGTCTAATTCGATATCTACTACGCTGCGAGAC	Formative ESC (n=1470)
Lum	mesoderm	0.389799		rep0102_CTAAGCCTCGTCTGCGCATGCCTAGTGAATAT	Formative ESC (n=1470)
Fabp2	endoderm	0.383527		rep0102_CTAAGCCTTCGATATCCCTGAGATCATAGAGT	Na√Øve ESC (n=790)
Aldob	endoderm	0.365003		rep0102_TCGACTAGTCGATATCCCTCTCTGCATAGAGT	Unspecified (n=501)
Tdo2	mesoderm	0.360928		rep0102_ACTGCATATCGATATCCCTGAGATACAGGCGC	Formative ESC (n=1470)
Xlr3a	endoderm	0.298115		rep0102_TATCCTCTCGTCTGCGGAGCGCTAACAGGCGC	Meso (n=307)
Apoc3	endoderm	0.288134		rep0102_AAGGAGTATCGATATCCAGCCTCGCATAGAGT	Formative ESC (n=1470)
Nepn	endoderm	0.284976		rep0102_TTCTAGCTCGTCTGCGGTCTTAGGACAGGCGC	Unspecified (n=501)
Alas2	mesoderm	0.283699		rep0102_TTCTAGCTTCGATATCCTGCGCATTGCGAGAC	Formative ESC (n=1470)
1700013H16Rik	ectoderm	0.231974		rep0102_CTCTCTATTCGATATCCATGCCTATGCGAGAC	Formative ESC (n=1470)
Xlr4b	endoderm	0.175843		rep0102_AAGGAGTACGTCTGCGAGCGTAGCACAGGCGC	Formative ESC (n=1470)
				rep0102_AGAGTAGACGTCTGCGCTGCGCATACAGGCGC	Formative ESC (n=1470)
				rep0102_AAGGCTATTCGATATCGCTCAGGACATAGAGT	Na√Øve ESC (n=790)
				rep0102_CGTCTAATCGTCTGCGTCATGAGCGTGAATAT	Formative ESC (n=1470)
				rep0102_CGTCTAATTCGATATCAGGCTCCGTGCGAGAC	Formative ESC (n=1470)
				rep0102_CTCTCTATCGTCTGCGCGCTCAGTGTGAATAT	Na√Øve ESC (n=790)
				rep0102_TTCTAGCTCGTCTGCGGTCTTAGGTGCGAGAC	Formative ESC (n=1470)
				rep0102_GTAAGGAGTCGATATCTCATGAGCACAGGCGC	Formative ESC (n=1470)
				rep0102_TCTCTCCGTCGATATCAGCGTAGCACAGGCGC	Formative ESC (n=1470)
				rep0102_GCGTAAGACGTCTGCGCTAGTACGTGCGAGAC	Formative ESC (n=1470)
				rep0102_AAGGCTATTCGATATCTAGCGAGTTGCGAGAC	Formative ESC (n=1470)
				rep0102_GTAAGGAGTCGATATCCCTGAGATCATAGAGT	Formative ESC (n=1470)
				rep0102_AAGGAGTATCGATATCACTGATCGACAGGCGC	Formative ESC (n=1470)
				rep0102_CCTAGAGTTCGATATCCATGCCTACATAGAGT	Unspecified (n=501)
				rep0102_CTCTCTATCGTCTGCGCTAGTACGGTGAATAT	Formative ESC (n=1470)
				rep0102_CGTCTAATTCGATATCTAGCGAGTTGCGAGAC	Meso (n=307)
				rep0102_AAGGAGTATCGATATCCAGCCTCGACAGGCGC	Formative ESC (n=1470)
				rep0102_ACTGCATATCGATATCTAGCGAGTCATAGAGT	Formative ESC (n=1470)
				rep0102_ACTGCATACGTCTGCGCAGCCTCGGTGAATAT	Formative ESC (n=1470)
				rep0102_CTAAGCCTCGTCTGCGTCGCCTTACATAGAGT	Formative ESC (n=1470)
				rep0102_TCGACTAGTCGATATCCCTGAGATCATAGAGT	Formative ESC (n=1470)
				rep0102_AAGGCTATCGTCTGCGGCTCAGGACATAGAGT	Formative ESC (n=1470)
				rep0102_AAGGCTATTCGATATCTCCTCTACTGCGAGAC	Formative ESC (n=1470)
				rep0102_CCTAGAGTCGTCTGCGTTCTGCCTTGCGAGAC	Formative ESC (n=1470)
				rep0102_TATCCTCTTCGATATCCTAGTACGCATAGAGT	Formative ESC (n=1470)
				rep0102_TCGACTAGTCGATATCGTAGAGAGTGCGAGAC	Formative ESC (n=1470)
				rep0102_CCTAGAGTCGTCTGCGGTCTTAGGCATAGAGT	Meso-Endo-Ecto (n=171)
				rep0102_CTCTCTATTCGATATCAGCGTAGCCATAGAGT	Formative ESC (n=1470)
				rep0102_AAGGAGTATCGATATCGCTCAGGACATAGAGT	Formative ESC (n=1470)
				rep0102_AGAGTAGATCGATATCGTAGCTCCCATAGAGT	Na√Øve ESC (n=790)
				rep0102_AAGGAGTATCGATATCGTAGAGAGTGCGAGAC	Formative ESC (n=1470)
				rep0102_AGAGTAGACGTCTGCGGTCTTAGGACAGGCGC	Formative ESC (n=1470)
				rep0102_GTAAGGAGCGTCTGCGACTGATCGTGCGAGAC	Formative ESC (n=1470)
				rep0102_GTAAGGAGTCGATATCTCATGAGCCATAGAGT	Na√Øve ESC (n=790)
				rep0102_CCTAGAGTCGTCTGCGTCGCCTTAGTGAATAT	Formative ESC (n=1470)
				rep0102_ACTGCATATCGATATCTAGCGAGTTGCGAGAC	Formative ESC (n=1470)
				rep0102_CCTAGAGTTCGATATCACTGATCGACAGGCGC	Formative ESC (n=1470)
				rep0102_ACTGCATATCGATATCACTGATCGCATAGAGT	Formative ESC (n=1470)
				rep0102_AAGGAGTATCGATATCGTAGCTCCTGCGAGAC	Formative ESC (n=1470)
				rep0102_GTAAGGAGTCGATATCTACTACGCTGCGAGAC	Formative ESC (n=1470)
				rep0102_AAGGCTATTCGATATCTACTACGCCATAGAGT	Formative ESC (n=1470)
				rep0102_GTAAGGAGCGTCTGCGCCTGAGATTGCGAGAC	Formative ESC (n=1470)
				rep0102_AAGGCTATTCGATATCTACTACGCACAGGCGC	Formative ESC (n=1470)
				rep0102_TTCTAGCTTCGATATCTCATGAGCTGCGAGAC	Formative ESC (n=1470)
				rep0102_TTCTAGCTTCGATATCCGCTCAGTCATAGAGT	Formative ESC (n=1470)
				rep0102_GTAAGGAGTCGATATCAGGCTCCGCATAGAGT	Unspecified (n=501)
				rep0102_TTCTAGCTTCGATATCACTGATCGTGCGAGAC	Formative ESC (n=1470)
				rep0102_AAGGAGTATCGATATCCTGCGCATTGCGAGAC	Formative ESC (n=1470)
				rep0102_GTAAGGAGTCGATATCTTCTGCCTCATAGAGT	Unspecified (n=501)
				rep0102_CCTAGAGTTCGATATCTGCCTCTTCATAGAGT	Formative ESC (n=1470)
				rep0102_ACTGCATATCGATATCTACTACGCACAGGCGC	Formative ESC (n=1470)
				rep0102_CTCTCTATTCGATATCCTAGTACGTGCGAGAC	Formative ESC (n=1470)
				rep0102_AGAGTAGACTAGCGCTTCCTCTACTGCGAGAC	Formative ESC (n=1470)
				rep0102_CGTCTAATTCGATATCCCTGAGATTGCGAGAC	Formative ESC (n=1470)
				rep0102_ACTGCATATCGATATCCCTCTCTGACAGGCGC	Formative ESC (n=1470)
				rep0102_AGAGTAGATCGATATCTAGCGAGTCATAGAGT	Unspecified (n=501)
				rep0102_CTATTAAGTCGATATCAGCGTAGCCATAGAGT	Formative ESC (n=1470)
				rep0102_TTCTAGCTTCGATATCCCTGAGATACAGGCGC	Formative ESC (n=1470)
				rep0102_AAGGCTATTCGATATCCCTCTCTGCATAGAGT	Endo (n=200)
				rep0102_GTAAGGAGTCGATATCGTAGAGAGCATAGAGT	Unspecified (n=501)
				rep0102_AGAGTAGACGTCTGCGTAGCGAGTCATAGAGT	Formative ESC (n=1470)
				rep0102_CTATTAAGTCGATATCCCTCTCTGTGCGAGAC	Formative ESC (n=1470)
				rep0102_GTAAGGAGTCGATATCCTGCGCATACAGGCGC	Formative ESC (n=1470)
				rep0102_TAGATCGCTCGATATCTAGCGAGTACAGGCGC	Formative ESC (n=1470)
				rep0102_TCTCTCCGTCGATATCTGCCTCTTACAGGCGC	Formative ESC (n=1470)
				rep0102_TATCCTCTTCGATATCGAGCGCTACATAGAGT	Formative ESC (n=1470)
				rep0102_GTAAGGAGTCGATATCGTCTTAGGCATAGAGT	Formative ESC (n=1470)
				rep0102_TCGACTAGTCGATATCGCTCAGGATGCGAGAC	Formative ESC (n=1470)
				rep0102_AAGGAGTATCGATATCAGGCTCCGTGCGAGAC	Formative ESC (n=1470)
				rep0102_TTCTAGCTCGTCTGCGTCATGAGCCATAGAGT	Primed ESC (n=264)
				rep0102_TCTCTCCGTCGATATCCCTGAGATTGCGAGAC	Formative ESC (n=1470)
				rep0102_AGAGTAGATCGATATCCCTCTCTGCATAGAGT	Formative ESC (n=1470)
				rep0102_AAGGAGTATCGATATCGCAGCGTATGCGAGAC	Formative ESC (n=1470)
				rep0102_GTAAGGAGTCGATATCAGGAGTCCGTGAATAT	Meso-Endo-Ecto (n=171)
				rep0102_GTAAGGAGTCGATATCGTCTTAGGTGCGAGAC	Formative ESC (n=1470)
				rep0102_AGAGTAGATCGATATCGAGCGCTACATAGAGT	Formative ESC (n=1470)
				rep0102_GTAAGGAGCGTCTGCGTCGCCTTATGCGAGAC	Formative ESC (n=1470)
				rep0102_AAGGAGTACGTCTGCGTGCCTCTTACAGGCGC	Na√Øve ESC (n=790)
				rep0102_AAGGAGTATCGATATCTCCTCTACTGCGAGAC	Formative ESC (n=1470)
				rep0102_TAGATCGCTCGATATCACTGATCGTGCGAGAC	Formative ESC (n=1470)
				rep0102_AAGGCTATTCGATATCCGCTCAGTACAGGCGC	Meso (n=307)
				rep0102_TTCTAGCTCGTCTGCGTGCCTCTTACAGGCGC	Na√Øve ESC (n=790)
				rep0102_CTCTCTATTCGATATCTCATGAGCTGCGAGAC	Formative ESC (n=1470)
				rep0102_ACTGCATATCGATATCCTGCGCATTGCGAGAC	Formative ESC (n=1470)
				rep0102_TTCTAGCTTCGATATCGTAGAGAGACAGGCGC	Unspecified (n=501)
				rep0102_CTAAGCCTTCGATATCGTAGCTCCACAGGCGC	Formative ESC (n=1470)
				rep0102_GCGTAAGATCGATATCCGCTCAGTTGCGAGAC	Formative ESC (n=1470)
				rep0102_AGAGTAGATCGATATCGTCTTAGGTGCGAGAC	Formative ESC (n=1470)
				rep0102_CTAAGCCTTCGATATCACTGATCGTGCGAGAC	Formative ESC (n=1470)
				rep0102_TAGATCGCTCGATATCCAGCCTCGTGCGAGAC	Formative ESC (n=1470)
				rep0102_CCTAGAGTTCGATATCAGCGTAGCCATAGAGT	Formative ESC (n=1470)
				rep0102_TTCTAGCTTCGATATCTTCTGCCTCATAGAGT	Formative ESC (n=1470)
				rep0102_ACTGCATATCGATATCGTAGCTCCCATAGAGT	Formative ESC (n=1470)
				rep0102_AAGGAGTATCGATATCGTAGAGAGGTGAATAT	Formative ESC (n=1470)
				rep0102_TATCCTCTCGTCTGCGTCATGAGCACAGGCGC	Unspecified (n=501)
				rep0102_TTCTAGCTTCGATATCAGCGTAGCTGCGAGAC	Formative ESC (n=1470)
				rep0102_CCTAGAGTTCGATATCTCCTCTACCATAGAGT	Formative ESC (n=1470)
				rep0102_AAGGCTATCGTCTGCGTCGCCTTAGTGAATAT	Formative ESC (n=1470)
				rep0102_TCGACTAGTCGATATCTCCTCTACGTGAATAT	Formative ESC (n=1470)
				rep0102_AGAGTAGATCGATATCTCGCCTTACATAGAGT	Formative ESC (n=1470)
				rep0102_TATCCTCTTCGATATCCAGCCTCGCATAGAGT	Unspecified (n=501)
				rep0102_CCTAGAGTTCGATATCGTAGAGAGCATAGAGT	Formative ESC (n=1470)
				rep0102_AGAGTAGATCGATATCACTGATCGTGCGAGAC	Formative ESC (n=1470)
				rep0102_TTCTAGCTTCGATATCTCGCCTTAACAGGCGC	Na√Øve ESC (n=790)
				rep0102_TATCCTCTTCGATATCCCTGAGATACAGGCGC	Formative ESC (n=1470)
				rep0102_AAGGCTATTCGATATCGAGCGCTATGCGAGAC	Formative ESC (n=1470)
				rep0102_AAGGAGTATCGATATCGAGCGCTATGCGAGAC	Na√Øve ESC (n=790)
				rep0102_CTATTAAGTCGATATCAGCGTAGCTGCGAGAC	Formative ESC (n=1470)
				rep0102_CCTAGAGTTCGATATCCCTGAGATTGCGAGAC	Na√Øve ESC (n=790)
				rep0102_CTAAGCCTTCGATATCAGCGTAGCACAGGCGC	Formative ESC (n=1470)
				rep0102_CTAAGCCTTCGATATCCTGCGCATTGCGAGAC	Formative ESC (n=1470)
				rep0102_TCTCTCCGCGTCTGCGTACTACGCACAGGCGC	Formative ESC (n=1470)
				rep0102_ACTGCATATCGATATCGTAGAGAGCATAGAGT	Formative ESC (n=1470)
				rep0102_CCTAGAGTTCGATATCCTGCGCATCATAGAGT	Meso (n=307)
				rep0102_GCGTAAGATCGATATCTACTACGCTGCGAGAC	Formative ESC (n=1470)
				rep0102_ACTGCATACGTCTGCGTGCCTCTTTGCGAGAC	Formative ESC (n=1470)
				rep0102_ACTGCATATCGATATCACTGATCGACAGGCGC	Na√Øve ESC (n=790)
				rep0102_CGTCTAATTCGATATCGCAGCGTATGCGAGAC	Formative ESC (n=1470)
				rep0102_TCTCTCCGTCGATATCGTCTTAGGTGCGAGAC	Primed ESC (n=264)
				rep0102_CTAAGCCTTCGATATCCGCTCAGTTGCGAGAC	Formative ESC (n=1470)
				rep0102_GTAAGGAGTCGATATCTCGCCTTAACAGGCGC	Formative ESC (n=1470)
				rep0102_TTCTAGCTTCGATATCCTAGTACGCATAGAGT	Na√Øve ESC (n=790)
				rep0102_TAGATCGCCGTCTGCGCCTCTCTGACAGGCGC	Unspecified (n=501)
				rep0102_ACTGCATATCGATATCCCTGAGATCATAGAGT	Formative ESC (n=1470)
				rep0102_TAGATCGCTCGATATCACTGATCGACAGGCGC	Formative ESC (n=1470)
				rep0102_GTAAGGAGTCGATATCTCATGAGCTGCGAGAC	Formative ESC (n=1470)
				rep0102_CTATTAAGTCGATATCGTAGAGAGTGCGAGAC	Formative ESC (n=1470)
				rep0102_AAGGCTATTCGATATCCCTGAGATACAGGCGC	Formative ESC (n=1470)
				rep0102_TAGATCGCTCGATATCGCTCAGGAACAGGCGC	Endo (n=200)
				rep0102_CTAAGCCTCGTCTGCGCAGCCTCGTGCGAGAC	Formative ESC (n=1470)
				rep0102_AGAGTAGATCGATATCGAGCGCTATGCGAGAC	Unspecified (n=501)
				rep0102_CTATTAAGTCGATATCGCAGCGTAACAGGCGC	Formative ESC (n=1470)
				rep0102_TCTCTCCGTCGATATCGAGCGCTACATAGAGT	Unspecified (n=501)
				rep0102_CTCTCTATTCGATATCACTGATCGTGCGAGAC	Na√Øve ESC (n=790)
				rep0102_TCGACTAGTCGATATCTACTACGCCATAGAGT	Unspecified (n=501)
				rep0102_CTCTCTATTCGATATCCCTCTCTGCATAGAGT	Formative ESC (n=1470)
				rep0102_ACTGCATATCGATATCTGCCTCTTTGCGAGAC	Formative ESC (n=1470)
				rep0102_AAGGAGTACGTCTGCGGTCTTAGGACAGGCGC	Na√Øve ESC (n=790)
				rep0102_TCGACTAGTCGATATCCCTCTCTGTGCGAGAC	Formative ESC (n=1470)
				rep0102_AAGGCTATTCGATATCACTGATCGCATAGAGT	Formative ESC (n=1470)
				rep0102_TAGATCGCTCGATATCTAGCGAGTTGCGAGAC	Formative ESC (n=1470)
				rep0102_TAGATCGCTCGATATCAGCGTAGCCATAGAGT	Formative ESC (n=1470)
				rep0102_CTAAGCCTTCGATATCAGGAGTCCACAGGCGC	Formative ESC (n=1470)
				rep0102_CCTAGAGTTCGATATCGAGCGCTATGCGAGAC	Formative ESC (n=1470)
				rep0102_TAGATCGCTCGATATCGTCTTAGGCATAGAGT	Meso (n=307)
				rep0102_ACTGCATACGTCTGCGACTGATCGCATAGAGT	Unspecified (n=501)
				rep0102_CCTAGAGTTCGATATCTCATGAGCTGCGAGAC	Formative ESC (n=1470)
				rep0102_GCGTAAGATCGATATCTCGCCTTATGCGAGAC	Formative ESC (n=1470)
				rep0102_AAGGAGTATCGATATCGCAGCGTAGTGAATAT	Formative ESC (n=1470)
				rep0102_TATCCTCTTCGATATCTCGCCTTAACAGGCGC	Formative ESC (n=1470)
				rep0102_CCTAGAGTTCGATATCTACTACGCACAGGCGC	Formative ESC (n=1470)
				rep0102_TCTCTCCGTCGATATCGTAGCTCCCATAGAGT	Unspecified (n=501)
				rep0102_AAGGAGTATCGATATCAGCGTAGCCATAGAGT	Formative ESC (n=1470)
				rep0102_CGTCTAATCGTCTGCGAGGCTCCGTGCGAGAC	Formative ESC (n=1470)
				rep0102_GTAAGGAGTCGATATCCCTCTCTGTGCGAGAC	Formative ESC (n=1470)
				rep0102_TCGACTAGTCGATATCTAGCGAGTCATAGAGT	Formative ESC (n=1470)
				rep0102_TCTCTCCGTCGATATCCCTCTCTGCATAGAGT	Formative ESC (n=1470)
				rep0102_TCTCTCCGTCGATATCTACTACGCTGCGAGAC	Formative ESC (n=1470)
				rep0102_AAGGCTATTCGATATCCTGCGCATTGCGAGAC	Formative ESC (n=1470)
				rep0102_TCGACTAGTCGATATCCATGCCTATGCGAGAC	Formative ESC (n=1470)
				rep0102_CTAAGCCTCGTCTGCGCGCTCAGTTGCGAGAC	Formative ESC (n=1470)
				rep0102_AAGGAGTATCGATATCAGGAGTCCCATAGAGT	Na√Øve ESC (n=790)
				rep0102_CTATTAAGTCGATATCCATGCCTATGCGAGAC	Unspecified (n=501)
				rep0102_AAGGCTATTCGATATCCATGCCTATGCGAGAC	Formative ESC (n=1470)
				rep0102_TCTCTCCGTCGATATCCCTGAGATCATAGAGT	Na√Øve ESC (n=790)
				rep0102_CTAAGCCTTCGATATCTCCTCTACTGCGAGAC	Formative ESC (n=1470)
				rep0102_GTAAGGAGCGTCTGCGCGCTCAGTCATAGAGT	Formative ESC (n=1470)
				rep0102_AGAGTAGATCGATATCCCTCTCTGTGCGAGAC	Na√Øve ESC (n=790)
				rep0102_AAGGAGTATCGATATCGTAGAGAGACAGGCGC	Meso-Endo-Ecto (n=171)
				rep0102_TATCCTCTTCGATATCTTCTGCCTTGCGAGAC	Unspecified (n=501)
				rep0102_AAGGAGTATCGATATCGTAGCTCCCATAGAGT	Na√Øve ESC (n=790)
				rep0102_CCTAGAGTTCGATATCCTAGTACGTGCGAGAC	Primed ESC (n=264)
				rep0102_AAGGCTATTCGATATCTTCTGCCTTGCGAGAC	Formative ESC (n=1470)
				rep0102_AGAGTAGATCGATATCCCTGAGATCATAGAGT	Formative ESC (n=1470)
				rep0102_TCGACTAGTCGATATCTCGCCTTATGCGAGAC	Formative ESC (n=1470)
				rep0102_AGAGTAGACGTCTGCGACTGATCGCATAGAGT	Meso-Endo-Ecto (n=171)
				rep0102_GCGTAAGACGTCTGCGTACTACGCTGCGAGAC	Formative ESC (n=1470)
				rep0102_GCGTAAGATCGATATCAGCGTAGCACAGGCGC	Primed ESC (n=264)
				rep0102_AAGGAGTACGTCTGCGTAGCGAGTACAGGCGC	Formative ESC (n=1470)
				rep0102_GTAAGGAGTCGATATCCTAGTACGCATAGAGT	Formative ESC (n=1470)
				rep0102_CTATTAAGCGTCTGCGGTAGAGAGTGCGAGAC	Na√Øve ESC (n=790)
				rep0102_GTAAGGAGCGTCTGCGAGGCTCCGTGCGAGAC	Formative ESC (n=1470)
				rep0102_CTAAGCCTCGTCTGCGTCGCCTTATGCGAGAC	Meso-Endo-Ecto (n=171)
				rep0102_CTATTAAGTCGATATCGTAGCTCCCATAGAGT	Formative ESC (n=1470)
				rep0102_CTCTCTATTCGATATCGTCTTAGGCATAGAGT	Formative ESC (n=1470)
				rep0102_CTAAGCCTTCGATATCACTGATCGCATAGAGT	Na√Øve ESC (n=790)
				rep0102_TATCCTCTTCGATATCACTGATCGACAGGCGC	Formative ESC (n=1470)
				rep0102_CTATTAAGTCGATATCAGGAGTCCTGCGAGAC	Formative ESC (n=1470)
				rep0102_TCTCTCCGTCGATATCCATGCCTACATAGAGT	Formative ESC (n=1470)
				rep0102_ACTGCATATCGATATCTACTACGCCATAGAGT	Primed ESC (n=264)
				rep0102_CGTCTAATTCGATATCACTGATCGACAGGCGC	Formative ESC (n=1470)
				rep0102_TATCCTCTTCGATATCGTAGAGAGTGCGAGAC	Formative ESC (n=1470)
				rep0102_CTATTAAGCGTCTGCGCATGCCTACATAGAGT	Formative ESC (n=1470)
				rep0102_ACTGCATATCGATATCCTGCGCATCATAGAGT	Formative ESC (n=1470)
				rep0102_ACTGCATATCGATATCCCTCTCTGTGCGAGAC	Formative ESC (n=1470)
				rep0102_CTATTAAGCGTCTGCGCATGCCTAACAGGCGC	Unspecified (n=501)
				rep0102_CTCTCTATTCGATATCTAGCGAGTCATAGAGT	Na√Øve ESC (n=790)
				rep0102_TCTCTCCGTCGATATCGTAGAGAGACAGGCGC	Formative ESC (n=1470)
				rep0102_GCGTAAGATCGATATCTTCTGCCTCATAGAGT	Formative ESC (n=1470)
				rep0102_TCGACTAGCGTCTGCGTCATGAGCCATAGAGT	Na√Øve ESC (n=790)
				rep0102_CTCTCTATCGTCTGCGTCGCCTTATGCGAGAC	Formative ESC (n=1470)
				rep0102_TTCTAGCTCGTCTGCGTGCCTCTTTGCGAGAC	Formative ESC (n=1470)
				rep0102_CGTCTAATTCGATATCGAGCGCTATGCGAGAC	Formative ESC (n=1470)
				rep0102_AGAGTAGATCGATATCCGCTCAGTCATAGAGT	Formative ESC (n=1470)
				rep0102_ACTGCATATCGATATCTCATGAGCACAGGCGC	Formative ESC (n=1470)
				rep0102_CTATTAAGTCGATATCGTCTTAGGCATAGAGT	Formative ESC (n=1470)
				rep0102_AAGGCTATTCGATATCGCTCAGGAACAGGCGC	Formative ESC (n=1470)
				rep0102_ACTGCATACGTCTGCGAGCGTAGCACAGGCGC	Formative ESC (n=1470)
				rep0102_AAGGCTATTCGATATCTCGCCTTATGCGAGAC	Formative ESC (n=1470)
				rep0102_CTAAGCCTTCGATATCTCCTCTACCATAGAGT	Formative ESC (n=1470)
				rep0102_TAGATCGCTCGATATCCCTGAGATTGCGAGAC	Formative ESC (n=1470)
				rep0102_GTAAGGAGCGTCTGCGCTAGTACGCATAGAGT	Unspecified (n=501)
				rep0102_AAGGAGTATCGATATCTGCCTCTTCATAGAGT	Formative ESC (n=1470)
				rep0102_CTAAGCCTTCGATATCACTGATCGACAGGCGC	Formative ESC (n=1470)
				rep0102_CTAAGCCTCGTCTGCGAGGCTCCGCATAGAGT	Unspecified (n=501)
				rep0102_CGTCTAATTCGATATCTAGCGAGTACAGGCGC	Unspecified (n=501)
				rep0102_CGTCTAATTCGATATCCCTCTCTGCATAGAGT	Formative ESC (n=1470)
				rep0102_CTATTAAGTCGATATCTAGCGAGTCATAGAGT	Formative ESC (n=1470)
				rep0102_AAGGAGTACGTCTGCGCTAGTACGACAGGCGC	Formative ESC (n=1470)
				rep0102_CGTCTAATTCGATATCAGCGTAGCTGCGAGAC	Unspecified (n=501)
				rep0102_CGTCTAATTCGATATCGAGCGCTACATAGAGT	Formative ESC (n=1470)
				rep0102_AAGGAGTATCGATATCGTAGAGAGCATAGAGT	Na√Øve ESC (n=790)
				rep0102_TTCTAGCTTCGATATCCCTCTCTGTGCGAGAC	Unspecified (n=501)
				rep0102_ACTGCATATCGATATCTACTACGCTGCGAGAC	Na√Øve ESC (n=790)
				rep0102_CGTCTAATTCGATATCCAGCCTCGTGCGAGAC	Formative ESC (n=1470)
				rep0102_TATCCTCTTCGATATCGTAGCTCCCATAGAGT	Unspecified (n=501)
				rep0102_ACTGCATATCGATATCCGCTCAGTACAGGCGC	Na√Øve ESC (n=790)
				rep0102_AGAGTAGACGTCTGCGGTCTTAGGTGCGAGAC	Na√Øve ESC (n=790)
				rep0102_GTAAGGAGTCGATATCTACTACGCCATAGAGT	Ecto (n=240)
				rep0102_CTATTAAGTCGATATCGAGCGCTACATAGAGT	Formative ESC (n=1470)
				rep0102_CTCTCTATTCGATATCGCTCAGGAACAGGCGC	Na√Øve ESC (n=790)
				rep0102_CGTCTAATTCGATATCTCCTCTACACAGGCGC	Formative ESC (n=1470)
				rep0102_CTAAGCCTTCGATATCGTCTTAGGCATAGAGT	Meso (n=307)
				rep0102_TTCTAGCTTCGATATCGTAGCTCCCATAGAGT	Formative ESC (n=1470)
				rep0102_TCTCTCCGTCGATATCTAGCGAGTACAGGCGC	Formative ESC (n=1470)
				rep0102_GTAAGGAGCGTCTGCGGTCTTAGGCATAGAGT	Formative ESC (n=1470)
				rep0102_CTATTAAGCGTCTGCGCGCTCAGTTGCGAGAC	Unspecified (n=501)
				rep0102_GCGTAAGATCGATATCGCAGCGTACATAGAGT	Formative ESC (n=1470)
				rep0102_CTCTCTATTCGATATCCAGCCTCGTGCGAGAC	Formative ESC (n=1470)
				rep0102_AAGGAGTATCGATATCCAGCCTCGTGCGAGAC	Formative ESC (n=1470)
				rep0102_AGAGTAGACGTCTGCGGTAGAGAGCATAGAGT	Unspecified (n=501)
				rep0102_AGAGTAGATCGATATCAGGCTCCGCATAGAGT	Unspecified (n=501)
				rep0102_GTAAGGAGTCGATATCAGGAGTCCACAGGCGC	Formative ESC (n=1470)
				rep0102_TCGACTAGTCGATATCCCTGAGATTGCGAGAC	Formative ESC (n=1470)
				rep0102_TTCTAGCTTCGATATCGAGCGCTACATAGAGT	Na√Øve ESC (n=790)
				rep0102_TCTCTCCGCGTCTGCGCTGCGCATACAGGCGC	Formative ESC (n=1470)
				rep0102_TCTCTCCGTCGATATCTTCTGCCTACAGGCGC	Formative ESC (n=1470)
				rep0102_TAGATCGCTCGATATCCATGCCTATGCGAGAC	Formative ESC (n=1470)
				rep0102_AGAGTAGATCGATATCGTAGAGAGCATAGAGT	Formative ESC (n=1470)
				rep0102_GCGTAAGATCGATATCAGCGTAGCCATAGAGT	Formative ESC (n=1470)
				rep0102_AGAGTAGATCGATATCGTAGAGAGTGCGAGAC	Formative ESC (n=1470)
				rep0102_GCGTAAGACGTCTGCGCATGCCTATGCGAGAC	Formative ESC (n=1470)
				rep0102_GTAAGGAGTCGATATCAGGAGTCCTGCGAGAC	Formative ESC (n=1470)
				rep0102_CTATTAAGCGTCTGCGCTAGTACGACAGGCGC	Formative ESC (n=1470)
				rep0102_ACTGCATATCGATATCAGGAGTCCACAGGCGC	Formative ESC (n=1470)
				rep0102_AAGGAGTATCGATATCCCTCTCTGTGCGAGAC	Formative ESC (n=1470)
				rep0102_TAGATCGCTCGATATCTTCTGCCTCATAGAGT	Na√Øve ESC (n=790)
				rep0102_CTATTAAGTCGATATCTCCTCTACTGCGAGAC	Formative ESC (n=1470)
				rep0102_TATCCTCTTCGATATCTCATGAGCACAGGCGC	Formative ESC (n=1470)
				rep0102_CTATTAAGTCGATATCCTGCGCATCATAGAGT	Unspecified (n=501)
				rep0102_CCTAGAGTTCGATATCAGGAGTCCCATAGAGT	Unspecified (n=501)
				rep0102_CTATTAAGTCGATATCTAGCGAGTTGCGAGAC	Formative ESC (n=1470)
				rep0102_GCGTAAGATCGATATCCCTCTCTGTGCGAGAC	Formative ESC (n=1470)
				rep0102_TATCCTCTTCGATATCAGCGTAGCACAGGCGC	Formative ESC (n=1470)
				rep0102_AAGGCTATTCGATATCTCGCCTTACATAGAGT	Formative ESC (n=1470)
				rep0102_TCGACTAGTCGATATCCGCTCAGTCATAGAGT	Na√Øve ESC (n=790)
				rep0102_CTATTAAGTCGATATCTTCTGCCTCATAGAGT	Formative ESC (n=1470)
				rep0102_TCGACTAGCGTCTGCGCGCTCAGTTGCGAGAC	Formative ESC (n=1470)
				rep0102_CCTAGAGTTCGATATCAGGCTCCGCATAGAGT	Na√Øve ESC (n=790)
				rep0102_TCGACTAGCGTCTGCGCCTCTCTGACAGGCGC	Meso-Endo-Ecto (n=171)
				rep0102_CCTAGAGTCGTCTGCGCTAGTACGACAGGCGC	Formative ESC (n=1470)
				rep0102_TCGACTAGCGTCTGCGAGCGTAGCTGCGAGAC	Na√Øve ESC (n=790)
				rep0102_AAGGCTATCGTCTGCGTCATGAGCACAGGCGC	Formative ESC (n=1470)
				rep0102_TCTCTCCGTCGATATCCCTCTCTGACAGGCGC	Meso (n=307)
				rep0102_CGTCTAATTCGATATCTTCTGCCTACAGGCGC	Formative ESC (n=1470)
				rep0102_TCGACTAGTCGATATCGAGCGCTACATAGAGT	Formative ESC (n=1470)
				rep0102_TCTCTCCGTCGATATCAGCGTAGCTGCGAGAC	Formative ESC (n=1470)
				rep0102_AGAGTAGATCGATATCTACTACGCCATAGAGT	Formative ESC (n=1470)
				rep0102_TTCTAGCTTCGATATCCATGCCTACATAGAGT	Formative ESC (n=1470)
				rep0102_AGAGTAGATCGATATCCATGCCTAACAGGCGC	Formative ESC (n=1470)
				rep0102_ACTGCATATCGATATCTCCTCTACTGCGAGAC	Formative ESC (n=1470)
				rep0102_CGTCTAATTCGATATCGTCTTAGGCATAGAGT	Formative ESC (n=1470)
				rep0102_TTCTAGCTTCGATATCTGCCTCTTTGCGAGAC	Formative ESC (n=1470)
				rep0102_TCTCTCCGCGTCTGCGCATGCCTACATAGAGT	Formative ESC (n=1470)
				rep0102_ACTGCATACGTCTGCGTCCTCTACTGCGAGAC	Formative ESC (n=1470)
				rep0102_CTATTAAGTCGATATCTTCTGCCTTGCGAGAC	Formative ESC (n=1470)
				rep0102_TTCTAGCTTCGATATCGCTCAGGATGCGAGAC	Na√Øve ESC (n=790)
				rep0102_CGTCTAATTCGATATCACTGATCGCATAGAGT	Meso-Endo-Ecto (n=171)
				rep0102_ACTGCATATCGATATCCATGCCTACATAGAGT	Formative ESC (n=1470)
				rep0102_GTAAGGAGTCGATATCTCCTCTACACAGGCGC	Formative ESC (n=1470)
				rep0102_TTCTAGCTTCGATATCAGGCTCCGTGCGAGAC	Unspecified (n=501)
				rep0102_AGAGTAGATCGATATCAGGAGTCCACAGGCGC	Unspecified (n=501)
				rep0102_CCTAGAGTCGTCTGCGTCGCCTTATGCGAGAC	Formative ESC (n=1470)
				rep0102_TCTCTCCGTCGATATCCAGCCTCGTGCGAGAC	Na√Øve ESC (n=790)
				rep0102_AAGGCTATCGTCTGCGACTGATCGTGCGAGAC	Primed ESC (n=264)
				rep0102_CGTCTAATTCGATATCGCTCAGGAACAGGCGC	Unspecified (n=501)
				rep0102_CTCTCTATTCGATATCGCTCAGGATGCGAGAC	Endo (n=200)
				rep0102_CTCTCTATTCGATATCGCTCAGGACATAGAGT	Formative ESC (n=1470)
				rep0102_AAGGAGTACGTCTGCGGCAGCGTATGCGAGAC	Formative ESC (n=1470)
				rep0102_GTAAGGAGCGTCTGCGCTGCGCATCATAGAGT	Formative ESC (n=1470)
				rep0102_CGTCTAATCGTCTGCGCGCTCAGTCATAGAGT	Unspecified (n=501)
				rep0102_CGTCTAATCGTCTGCGGCAGCGTATGCGAGAC	Na√Øve ESC (n=790)
				rep0102_CTATTAAGTCGATATCTCGCCTTACATAGAGT	Formative ESC (n=1470)
				rep0102_TAGATCGCTCGATATCAGGCTCCGACAGGCGC	Na√Øve ESC (n=790)
				rep0102_CGTCTAATTCGATATCAGCGTAGCCATAGAGT	Formative ESC (n=1470)
				rep0102_CGTCTAATTCGATATCTCCTCTACCATAGAGT	Meso (n=307)
				rep0102_TTCTAGCTTCGATATCAGGAGTCCTGCGAGAC	Na√Øve ESC (n=790)
				rep0102_CTAAGCCTCGTCTGCGAGGAGTCCTGCGAGAC	Na√Øve ESC (n=790)
				rep0102_TCTCTCCGTCGATATCTCGCCTTACATAGAGT	Formative ESC (n=1470)
				rep0102_ACTGCATATCGATATCTCGCCTTACATAGAGT	Na√Øve ESC (n=790)
				rep0102_TCTCTCCGTCGATATCAGGCTCCGTGCGAGAC	Formative ESC (n=1470)
				rep0102_ACTGCATATCGATATCAGGAGTCCTGCGAGAC	Formative ESC (n=1470)
				rep0102_AAGGAGTACGTCTGCGTACTACGCCATAGAGT	Na√Øve ESC (n=790)
				rep0102_AAGGCTATTCGATATCGCAGCGTATGCGAGAC	Formative ESC (n=1470)
				rep0102_TTCTAGCTTCGATATCTACTACGCTGCGAGAC	Formative ESC (n=1470)
				rep0102_CCTAGAGTTCGATATCGCAGCGTAACAGGCGC	Formative ESC (n=1470)
				rep0102_GCGTAAGATCGATATCTACTACGCCATAGAGT	Formative ESC (n=1470)
				rep0102_CCTAGAGTTCGATATCACTGATCGGTGAATAT	Formative ESC (n=1470)
				rep0102_AAGGAGTATCGATATCTTCTGCCTCATAGAGT	Na√Øve ESC (n=790)
				rep0102_AGAGTAGATCGATATCGTAGCTCCTGCGAGAC	Formative ESC (n=1470)
				rep0102_GCGTAAGACGTCTGCGTTCTGCCTGTGAATAT	Formative ESC (n=1470)
				rep0102_TCGACTAGTCGATATCTCATGAGCACAGGCGC	Na√Øve ESC (n=790)
				rep0102_TAGATCGCTCGATATCGCTCAGGACATAGAGT	Formative ESC (n=1470)
				rep0102_TATCCTCTTCGATATCTAGCGAGTTGCGAGAC	Formative ESC (n=1470)
				rep0102_GTAAGGAGTCGATATCTACTACGCACAGGCGC	Formative ESC (n=1470)
				rep0102_GTAAGGAGTCGATATCCATGCCTACATAGAGT	Formative ESC (n=1470)
				rep0102_AAGGCTATCGTCTGCGCTGCGCATTGCGAGAC	Formative ESC (n=1470)
				rep0102_GTAAGGAGTCGATATCTAGCGAGTTGCGAGAC	Formative ESC (n=1470)
				rep0102_ACTGCATATCGATATCCAGCCTCGACAGGCGC	Na√Øve ESC (n=790)
				rep0102_AAGGAGTACGTCTGCGCATGCCTAACAGGCGC	Formative ESC (n=1470)
				rep0102_TTCTAGCTTCGATATCGCAGCGTATGCGAGAC	Formative ESC (n=1470)
				rep0102_TCTCTCCGTCGATATCTCATGAGCACAGGCGC	Formative ESC (n=1470)
				rep0102_TTCTAGCTTCGATATCGTCTTAGGCATAGAGT	Formative ESC (n=1470)
				rep0102_CGTCTAATTCGATATCTGCCTCTTGTGAATAT	Meso-Endo-Ecto (n=171)
				rep0102_GTAAGGAGTCGATATCCAGCCTCGCATAGAGT	Unspecified (n=501)
				rep0102_TATCCTCTTCGATATCCGCTCAGTTGCGAGAC	Formative ESC (n=1470)
				rep0102_GTAAGGAGCGTCTGCGCATGCCTAACAGGCGC	Formative ESC (n=1470)
				rep0102_TATCCTCTTCGATATCCTGCGCATCATAGAGT	Formative ESC (n=1470)
				rep0102_CTAAGCCTTCGATATCTAGCGAGTTGCGAGAC	Formative ESC (n=1470)
				rep0102_TCTCTCCGTCGATATCCCTGAGATACAGGCGC	Formative ESC (n=1470)
				rep0102_AAGGCTATTCGATATCCTGCGCATCATAGAGT	Formative ESC (n=1470)
				rep0102_TCTCTCCGTCGATATCCAGCCTCGCATAGAGT	Unspecified (n=501)
				rep0102_CTATTAAGTCGATATCAGCGTAGCACAGGCGC	Meso-Endo-Ecto (n=171)
				rep0102_CGTCTAATCGTCTGCGTCCTCTACACAGGCGC	Formative ESC (n=1470)
				rep0102_GTAAGGAGTCGATATCGAGCGCTACATAGAGT	Formative ESC (n=1470)
				rep0102_TCGACTAGCGTCTGCGTAGCGAGTACAGGCGC	Formative ESC (n=1470)
				rep0102_TCTCTCCGTCGATATCAGGAGTCCCATAGAGT	Meso (n=307)
				rep0102_TCTCTCCGTCGATATCTGCCTCTTCATAGAGT	Formative ESC (n=1470)
				rep0102_GTAAGGAGTCGATATCCCTGAGATACAGGCGC	Unspecified (n=501)
				rep0102_TCTCTCCGCGTCTGCGAGGAGTCCACAGGCGC	Formative ESC (n=1470)
				rep0102_TTCTAGCTTCGATATCGAGCGCTATGCGAGAC	Formative ESC (n=1470)
				rep0102_TATCCTCTTCGATATCGAGCGCTATGCGAGAC	Formative ESC (n=1470)
				rep0102_CTAAGCCTTCGATATCTTCTGCCTACAGGCGC	Formative ESC (n=1470)
				rep0102_TCTCTCCGTCGATATCTCATGAGCTGCGAGAC	Endo (n=200)
				rep0102_AGAGTAGACGTCTGCGCATGCCTACATAGAGT	Formative ESC (n=1470)
				rep0102_GTAAGGAGTCGATATCGTAGCTCCACAGGCGC	Formative ESC (n=1470)
				rep0102_CCTAGAGTTCGATATCGTAGCTCCCATAGAGT	Na√Øve ESC (n=790)
				rep0102_ACTGCATATCGATATCCGCTCAGTCATAGAGT	Formative ESC (n=1470)
				rep0102_TAGATCGCCGTCTGCGTCGCCTTATGCGAGAC	Na√Øve ESC (n=790)
				rep0102_TCGACTAGTCGATATCGCTCAGGAACAGGCGC	Formative ESC (n=1470)
				rep0102_CTAAGCCTTCGATATCTACTACGCCATAGAGT	Unspecified (n=501)
				rep0102_AGAGTAGATCGATATCCAGCCTCGTGCGAGAC	Formative ESC (n=1470)
				rep0102_CCTAGAGTTCGATATCTAGCGAGTACAGGCGC	Na√Øve ESC (n=790)
				rep0102_ACTGCATACGTCTGCGTCATGAGCACAGGCGC	Formative ESC (n=1470)
				rep0102_CGTCTAATCGTCTGCGCCTGAGATGTGAATAT	Formative ESC (n=1470)
				rep0102_AAGGAGTACGTCTGCGGCAGCGTACATAGAGT	Formative ESC (n=1470)
				rep0102_CGTCTAATTCGATATCTACTACGCACAGGCGC	Primed ESC (n=264)
				rep0102_AAGGCTATTCGATATCTTCTGCCTCATAGAGT	Unspecified (n=501)
				rep0102_TTCTAGCTTCGATATCTCATGAGCACAGGCGC	Formative ESC (n=1470)
				rep0102_TATCCTCTTCGATATCCTGCGCATTGCGAGAC	Unspecified (n=501)
				rep0102_TCGACTAGCGTCTGCGCCTGAGATACAGGCGC	Unspecified (n=501)
				rep0102_TAGATCGCTCGATATCGTAGAGAGCATAGAGT	Na√Øve ESC (n=790)
				rep0102_CCTAGAGTTCGATATCCTGCGCATTGCGAGAC	Formative ESC (n=1470)
				rep0102_TTCTAGCTTCGATATCGTAGAGAGCATAGAGT	Unspecified (n=501)
				rep0102_AAGGCTATCGTCTGCGTAGCGAGTACAGGCGC	Unspecified (n=501)
				rep0102_TCGACTAGTCGATATCTCCTCTACTGCGAGAC	Formative ESC (n=1470)
				rep0102_CTATTAAGTCGATATCCGCTCAGTACAGGCGC	Formative ESC (n=1470)
				rep0102_TCGACTAGTCGATATCCCTCTCTGACAGGCGC	Formative ESC (n=1470)
				rep0102_TAGATCGCTCGATATCTAGCGAGTCATAGAGT	Unspecified (n=501)
				rep0102_GTAAGGAGTCGATATCGCAGCGTACATAGAGT	Na√Øve ESC (n=790)
				rep0102_CCTAGAGTTCGATATCTTCTGCCTCATAGAGT	Na√Øve ESC (n=790)
				rep0102_AGAGTAGACGTCTGCGGTAGCTCCACAGGCGC	Primed ESC (n=264)
				rep0102_ACTGCATATCGATATCTCCTCTACCATAGAGT	Formative ESC (n=1470)
				rep0102_AAGGAGTATCGATATCGCAGCGTACATAGAGT	Formative ESC (n=1470)
				rep0102_GTAAGGAGTCGATATCGTAGAGAGTGCGAGAC	Formative ESC (n=1470)
				rep0102_AAGGCTATTCGATATCTAGCGAGTACAGGCGC	Unspecified (n=501)
				rep0102_CGTCTAATTCGATATCCTGCGCATACAGGCGC	Formative ESC (n=1470)
				rep0102_CGTCTAATTCGATATCGTAGCTCCTGCGAGAC	Formative ESC (n=1470)
				rep0102_GCGTAAGACGTCTGCGTACTACGCACAGGCGC	Formative ESC (n=1470)
				rep0102_CTATTAAGCGTCTGCGGTAGCTCCCATAGAGT	Formative ESC (n=1470)
				rep0102_CTATTAAGTCGATATCTAGCGAGTACAGGCGC	Unspecified (n=501)
				rep0102_TTCTAGCTCGTCTGCGCCTCTCTGTGCGAGAC	Formative ESC (n=1470)
				rep0102_AAGGAGTATCGATATCTCGCCTTATGCGAGAC	Formative ESC (n=1470)
				rep0102_TTCTAGCTCGTCTGCGGTAGAGAGACAGGCGC	Formative ESC (n=1470)
				rep0102_ACTGCATATCGATATCTGCCTCTTACAGGCGC	Formative ESC (n=1470)
				rep0102_AAGGCTATTCGATATCCGCTCAGTCATAGAGT	Na√Øve ESC (n=790)
				rep0102_CGTCTAATTCGATATCCTGCGCATCATAGAGT	Na√Øve ESC (n=790)
				rep0102_CTAAGCCTCGTCTGCGCCTCTCTGACAGGCGC	Formative ESC (n=1470)
				rep0102_TCTCTCCGTCGATATCTCCTCTACGTGAATAT	Unspecified (n=501)
				rep0102_CTATTAAGTCGATATCCTGCGCATACAGGCGC	Endo (n=200)
				rep0102_ACTGCATATCGATATCAGCGTAGCACAGGCGC	Formative ESC (n=1470)
				rep0102_AGAGTAGATCGATATCTCCTCTACTGCGAGAC	Meso (n=307)
				rep0102_CTATTAAGTCGATATCCCTGAGATCATAGAGT	Na√Øve ESC (n=790)
				rep0102_CCTAGAGTTCGATATCCGCTCAGTCATAGAGT	Formative ESC (n=1470)
				rep0102_GCGTAAGATCGATATCGCTCAGGATGCGAGAC	Formative ESC (n=1470)
				rep0102_AAGGCTATTCGATATCACTGATCGTGCGAGAC	Formative ESC (n=1470)
				rep0102_TCTCTCCGCGTCTGCGGTAGAGAGCATAGAGT	Unspecified (n=501)
				rep0102_CTATTAAGTCGATATCAGGAGTCCACAGGCGC	Na√Øve ESC (n=790)
				rep0102_CGTCTAATCGTCTGCGCCTGAGATCATAGAGT	Na√Øve ESC (n=790)
				rep0102_GTAAGGAGCGTCTGCGAGGAGTCCACAGGCGC	Na√Øve ESC (n=790)
				rep0102_TAGATCGCTCGATATCTACTACGCACAGGCGC	Formative ESC (n=1470)
				rep0102_AAGGCTATCGTCTGCGCTGCGCATCATAGAGT	Unspecified (n=501)
				rep0102_GTAAGGAGTCGATATCAGCGTAGCTGCGAGAC	Formative ESC (n=1470)
				rep0102_CTATTAAGTCGATATCCTAGTACGCATAGAGT	Unspecified (n=501)
				rep0102_AGAGTAGATCGATATCTACTACGCACAGGCGC	Unspecified (n=501)
				rep0102_TATCCTCTTCGATATCCCTCTCTGACAGGCGC	Formative ESC (n=1470)
				rep0102_AGAGTAGATCGATATCTCATGAGCTGCGAGAC	Formative ESC (n=1470)
				rep0102_TAGATCGCTCGATATCTGCCTCTTCATAGAGT	Unspecified (n=501)
				rep0102_GCGTAAGATCGATATCCATGCCTATGCGAGAC	Formative ESC (n=1470)
				rep0102_TAGATCGCTCGATATCAGGAGTCCCATAGAGT	Formative ESC (n=1470)
				rep0102_TAGATCGCCGTCTGCGTAGCGAGTTGCGAGAC	Formative ESC (n=1470)
				rep0102_TTCTAGCTCGTCTGCGCCTGAGATACAGGCGC	Formative ESC (n=1470)
				rep0102_GCGTAAGACGTCTGCGCCTCTCTGACAGGCGC	Formative ESC (n=1470)
				rep0102_AGAGTAGATCGATATCTCGCCTTATGCGAGAC	Unspecified (n=501)
				rep0102_AAGGAGTATCGATATCAGCGTAGCTGCGAGAC	Na√Øve ESC (n=790)
				rep0102_ACTGCATATCGATATCTCGCCTTATGCGAGAC	Formative ESC (n=1470)
				rep0102_CCTAGAGTCGTCTGCGCAGCCTCGACAGGCGC	Formative ESC (n=1470)
				rep0102_GTAAGGAGTCGATATCGTAGAGAGACAGGCGC	Formative ESC (n=1470)
				rep0102_TTCTAGCTTCGATATCAGGAGTCCACAGGCGC	Meso (n=307)
				rep0102_TTCTAGCTTCGATATCGAGCGCTAACAGGCGC	Formative ESC (n=1470)
				rep0102_TAGATCGCCGTCTGCGGTAGAGAGACAGGCGC	Formative ESC (n=1470)
				rep0102_CCTAGAGTCGTCTGCGCTGCGCATACAGGCGC	Formative ESC (n=1470)
				rep0102_ACTGCATATCGATATCGTAGCTCCTGCGAGAC	Formative ESC (n=1470)
				rep0102_ACTGCATATCGATATCGCTCAGGATGCGAGAC	Unspecified (n=501)
				rep0102_GTAAGGAGTCGATATCGCAGCGTATGCGAGAC	Na√Øve ESC (n=790)
				rep0102_AGAGTAGACGTCTGCGAGGCTCCGACAGGCGC	Primed ESC (n=264)
				rep0102_CTCTCTATTCGATATCGCTCAGGAGTGAATAT	Formative ESC (n=1470)
				rep0102_CTAAGCCTTCGATATCTGCCTCTTCATAGAGT	Formative ESC (n=1470)
				rep0102_TCGACTAGTCGATATCAGGAGTCCTGCGAGAC	Unspecified (n=501)
				rep0102_ACTGCATATCGATATCAGCGTAGCCATAGAGT	Formative ESC (n=1470)
				rep0102_CCTAGAGTTCGATATCGTCTTAGGCATAGAGT	Formative ESC (n=1470)
				rep0102_TAGATCGCTCGATATCCCTCTCTGCATAGAGT	Na√Øve ESC (n=790)
				rep0102_CTAAGCCTTCGATATCAGGCTCCGCATAGAGT	Formative ESC (n=1470)
				rep0102_TCTCTCCGTCGATATCTAGCGAGTTGCGAGAC	Meso (n=307)
				rep0102_TATCCTCTCGTCTGCGCCTGAGATTGCGAGAC	Formative ESC (n=1470)
				rep0102_GCGTAAGATCGATATCGCAGCGTATGCGAGAC	Formative ESC (n=1470)
				rep0102_ACTGCATATCGATATCGCTCAGGAACAGGCGC	Formative ESC (n=1470)
				rep0102_CTATTAAGCGTCTGCGTACTACGCCATAGAGT	Unspecified (n=501)
				rep0102_GCGTAAGATCGATATCCCTCTCTGCATAGAGT	Unspecified (n=501)
				rep0102_TAGATCGCTCGATATCGTCTTAGGTGCGAGAC	Unspecified (n=501)
				rep0102_GTAAGGAGCGTCTGCGCATGCCTACATAGAGT	Na√Øve ESC (n=790)
				rep0102_GTAAGGAGTCGATATCCGCTCAGTCATAGAGT	Formative ESC (n=1470)
				rep0102_TCTCTCCGCGTCTGCGTCATGAGCTGCGAGAC	Na√Øve ESC (n=790)
				rep0102_CGTCTAATTCGATATCGCAGCGTAACAGGCGC	Na√Øve ESC (n=790)
				rep0102_CTATTAAGTCGATATCGCTCAGGAACAGGCGC	Formative ESC (n=1470)
				rep0102_GTAAGGAGTCGATATCAGGAGTCCCATAGAGT	Formative ESC (n=1470)
				rep0102_CTCTCTATTCGATATCACTGATCGACAGGCGC	Formative ESC (n=1470)
				rep0102_CGTCTAATCGTCTGCGCAGCCTCGACAGGCGC	Formative ESC (n=1470)
				rep0102_TCGACTAGCGTCTGCGGCTCAGGATGCGAGAC	Formative ESC (n=1470)
				rep0102_TCGACTAGTCGATATCGTAGAGAGACAGGCGC	Formative ESC (n=1470)
				rep0102_TTCTAGCTTCGATATCTAGCGAGTACAGGCGC	Unspecified (n=501)
				rep0102_TCGACTAGTCGATATCTCGCCTTACATAGAGT	Formative ESC (n=1470)
				rep0102_AAGGCTATCGTCTGCGCCTCTCTGCATAGAGT	Na√Øve ESC (n=790)
				rep0102_CTCTCTATCGTCTGCGTTCTGCCTTGCGAGAC	Formative ESC (n=1470)
				rep0102_ACTGCATATCGATATCCCTGAGATGTGAATAT	Unspecified (n=501)
				rep0102_AAGGCTATTCGATATCTGCCTCTTTGCGAGAC	Formative ESC (n=1470)
				rep0102_TTCTAGCTCGTCTGCGGTAGCTCCACAGGCGC	Formative ESC (n=1470)
				rep0102_GCGTAAGACGTCTGCGAGGAGTCCACAGGCGC	Unspecified (n=501)
				rep0102_TATCCTCTCGTCTGCGCGCTCAGTTGCGAGAC	Formative ESC (n=1470)
				rep0102_GTAAGGAGTCGATATCGAGCGCTAACAGGCGC	Primed ESC (n=264)
				rep0102_TCTCTCCGTCGATATCCGCTCAGTGTGAATAT	Formative ESC (n=1470)
				rep0102_AAGGAGTACGTCTGCGTTCTGCCTACAGGCGC	Unspecified (n=501)
				rep0102_TCGACTAGCGTCTGCGCTGCGCATACAGGCGC	Unspecified (n=501)
				rep0102_GTAAGGAGTCGATATCGCTCAGGATGCGAGAC	Formative ESC (n=1470)
				rep0102_AGAGTAGATCGATATCAGGAGTCCCATAGAGT	Formative ESC (n=1470)
				rep0102_GCGTAAGATCGATATCCCTGAGATTGCGAGAC	Meso-Endo-Ecto (n=171)
				rep0102_CTCTCTATTCGATATCAGGAGTCCCATAGAGT	Na√Øve ESC (n=790)
				rep0102_AAGGAGTATCGATATCTGCCTCTTTGCGAGAC	Formative ESC (n=1470)
				rep0102_TTCTAGCTTCGATATCCATGCCTAGTGAATAT	Unspecified (n=501)
				rep0102_CTAAGCCTTCGATATCCAGCCTCGTGCGAGAC	Formative ESC (n=1470)
				rep0102_TTCTAGCTTCGATATCCAGCCTCGCATAGAGT	Formative ESC (n=1470)
				rep0102_TCTCTCCGCGTCTGCGTGCCTCTTGTGAATAT	Na√Øve ESC (n=790)
				rep0102_TCTCTCCGTCGATATCTTCTGCCTCATAGAGT	Na√Øve ESC (n=790)
				rep0102_TCTCTCCGTCGATATCCATGCCTAACAGGCGC	Formative ESC (n=1470)
				rep0102_AAGGAGTACGTCTGCGCTAGTACGCATAGAGT	Na√Øve ESC (n=790)
				rep0102_CCTAGAGTTCGATATCAGGAGTCCTGCGAGAC	Formative ESC (n=1470)
				rep0102_CGTCTAATTCGATATCGTCTTAGGACAGGCGC	Unspecified (n=501)
				rep0102_TAGATCGCTCGATATCTCATGAGCCATAGAGT	Unspecified (n=501)
				rep0102_TATCCTCTCGTCTGCGGAGCGCTACATAGAGT	Formative ESC (n=1470)
				rep0102_CTAAGCCTCGTCTGCGTAGCGAGTACAGGCGC	Formative ESC (n=1470)
				rep0102_CGTCTAATTCGATATCAGGAGTCCCATAGAGT	Formative ESC (n=1470)
				rep0102_CGTCTAATTCGATATCCGCTCAGTACAGGCGC	Formative ESC (n=1470)
				rep0102_CTATTAAGTCGATATCGCAGCGTATGCGAGAC	Ecto (n=240)
				rep0102_CTAAGCCTTCGATATCTCCTCTACACAGGCGC	Na√Øve ESC (n=790)
				rep0102_GCGTAAGATCGATATCAGGCTCCGTGCGAGAC	Formative ESC (n=1470)
				rep0102_AGAGTAGACGTCTGCGCTAGTACGTGCGAGAC	Na√Øve ESC (n=790)
				rep0102_CTAAGCCTCGTCTGCGTACTACGCCATAGAGT	Na√Øve ESC (n=790)
				rep0102_GCGTAAGACGTCTGCGCCTGAGATGTGAATAT	Na√Øve ESC (n=790)
				rep0102_ACTGCATACGTCTGCGCATGCCTATGCGAGAC	Formative ESC (n=1470)
				rep0102_GTAAGGAGCGTCTGCGCCTCTCTGTGCGAGAC	Formative ESC (n=1470)
				rep0102_TTCTAGCTTCGATATCTCGCCTTATGCGAGAC	Formative ESC (n=1470)
				rep0102_TAGATCGCTCGATATCTCCTCTACGTGAATAT	Unspecified (n=501)
				rep0102_AAGGCTATTCGATATCAGCGTAGCCATAGAGT	Meso (n=307)
				rep0102_TCGACTAGCGTCTGCGGTAGAGAGCATAGAGT	Na√Øve ESC (n=790)
				rep0102_CTAAGCCTTCGATATCGCAGCGTATGCGAGAC	Unspecified (n=501)
				rep0102_AGAGTAGATCGATATCTAGCGAGTTGCGAGAC	Unspecified (n=501)
				rep0102_CTATTAAGCGTCTGCGGTCTTAGGCATAGAGT	Na√Øve ESC (n=790)
				rep0102_GCGTAAGACGTCTGCGCTAGTACGCATAGAGT	Formative ESC (n=1470)
				rep0102_AAGGCTATTCGATATCCGCTCAGTTGCGAGAC	Formative ESC (n=1470)
				rep0102_GTAAGGAGCGTCTGCGCCTGAGATCATAGAGT	Na√Øve ESC (n=790)
				rep0102_CTAAGCCTCGTCTGCGTCATGAGCTGCGAGAC	Formative ESC (n=1470)
				rep0102_GCGTAAGATCGATATCTGCCTCTTTGCGAGAC	Na√Øve ESC (n=790)
				rep0102_TTCTAGCTTCGATATCGTCTTAGGACAGGCGC	Meso-Endo-Ecto (n=171)
				rep0102_CTAAGCCTTCGATATCGCTCAGGACATAGAGT	Formative ESC (n=1470)
				rep0102_TCGACTAGCGTCTGCGGCTCAGGAGTGAATAT	Unspecified (n=501)
				rep0102_CTATTAAGCGTCTGCGCCTCTCTGTGCGAGAC	Formative ESC (n=1470)
				rep0102_TTCTAGCTTCGATATCCGCTCAGTTGCGAGAC	Unspecified (n=501)
				rep0102_CTATTAAGCGTCTGCGTCCTCTACCATAGAGT	Na√Øve ESC (n=790)
				rep0102_AGAGTAGATCGATATCCGCTCAGTTGCGAGAC	Unspecified (n=501)
				rep0102_GCGTAAGACGTCTGCGTCATGAGCACAGGCGC	Formative ESC (n=1470)
				rep0102_GCGTAAGACGTCTGCGGCAGCGTAACAGGCGC	Formative ESC (n=1470)
				rep0102_CTAAGCCTTCGATATCTGCCTCTTACAGGCGC	Na√Øve ESC (n=790)
				rep0102_ACTGCATATCGATATCGCAGCGTAACAGGCGC	Formative ESC (n=1470)
				rep0102_AAGGAGTATCGATATCTACTACGCTGCGAGAC	Formative ESC (n=1470)
				rep0102_TATCCTCTCGTCTGCGCCTCTCTGTGCGAGAC	Na√Øve ESC (n=790)
				rep0102_GTAAGGAGCGTCTGCGCAGCCTCGACAGGCGC	Na√Øve ESC (n=790)
				rep0102_GTAAGGAGTCGATATCTGCCTCTTCATAGAGT	Na√Øve ESC (n=790)
				rep0102_CTCTCTATTCGATATCCGCTCAGTTGCGAGAC	Formative ESC (n=1470)
				rep0102_CTATTAAGCGTCTGCGGTAGCTCCACAGGCGC	Formative ESC (n=1470)
				rep0102_TATCCTCTTCGATATCTCCTCTACCATAGAGT	Formative ESC (n=1470)
				rep0102_CTCTCTATTCGATATCCCTCTCTGTGCGAGAC	Formative ESC (n=1470)
				rep0102_CTAAGCCTCGTCTGCGGTAGCTCCCATAGAGT	Unspecified (n=501)
				rep0102_CGTCTAATTCGATATCTTCTGCCTCATAGAGT	Unspecified (n=501)
				rep0102_TCGACTAGTCGATATCTCCTCTACCATAGAGT	Unspecified (n=501)
				rep0102_CTCTCTATTCGATATCACTGATCGCATAGAGT	Formative ESC (n=1470)
				rep0102_TCTCTCCGTCGATATCGAGCGCTAACAGGCGC	Formative ESC (n=1470)
				rep0102_AAGGCTATCGTCTGCGTGCCTCTTCATAGAGT	Formative ESC (n=1470)
				rep0102_GTAAGGAGCGTCTGCGGTCTTAGGTGCGAGAC	Formative ESC (n=1470)
				rep0102_AGAGTAGATCGATATCTTCTGCCTACAGGCGC	Formative ESC (n=1470)
				rep0102_CGTCTAATTCGATATCGTAGAGAGCATAGAGT	Ecto (n=240)
				rep0102_TCTCTCCGTCGATATCTCCTCTACCATAGAGT	Formative ESC (n=1470)
				rep0102_TCTCTCCGTCGATATCCTGCGCATACAGGCGC	Formative ESC (n=1470)
				rep0102_AAGGAGTATCGATATCGTCTTAGGTGCGAGAC	Na√Øve ESC (n=790)
				rep0102_GCGTAAGATCGATATCGTAGAGAGACAGGCGC	Formative ESC (n=1470)
				rep0102_CTCTCTATTCGATATCCTGCGCATCATAGAGT	Endo (n=200)
				rep0102_CTAAGCCTTCGATATCCATGCCTACATAGAGT	Formative ESC (n=1470)
				rep0102_GTAAGGAGTCGATATCGAGCGCTATGCGAGAC	Na√Øve ESC (n=790)
				rep0102_CTCTCTATTCGATATCGAGCGCTACATAGAGT	Formative ESC (n=1470)
				rep0102_TAGATCGCCGTCTGCGGTAGAGAGCATAGAGT	Formative ESC (n=1470)
				rep0102_GTAAGGAGTCGATATCGAGCGCTAGTGAATAT	Meso-Endo-Ecto (n=171)
				rep0102_CTATTAAGCGTCTGCGCCTGAGATGTGAATAT	Primed ESC (n=264)
				rep0102_CTCTCTATTCGATATCTCATGAGCCATAGAGT	Formative ESC (n=1470)
				rep0102_TAGATCGCTCGATATCCTAGTACGTGCGAGAC	Formative ESC (n=1470)
				rep0102_AGAGTAGATCGATATCAGGCTCCGACAGGCGC	Formative ESC (n=1470)
				rep0102_TCGACTAGTCGATATCAGGAGTCCACAGGCGC	Formative ESC (n=1470)
				rep0102_GCGTAAGACGTCTGCGCTAGTACGACAGGCGC	Na√Øve ESC (n=790)
				rep0102_CTATTAAGTCGATATCACTGATCGTGCGAGAC	Formative ESC (n=1470)
				rep0102_TCGACTAGTCGATATCACTGATCGACAGGCGC	Unspecified (n=501)
				rep0102_CGTCTAATTCGATATCTCGCCTTACATAGAGT	Formative ESC (n=1470)
				rep0102_TAGATCGCCGTCTGCGACTGATCGACAGGCGC	Formative ESC (n=1470)
				rep0102_CCTAGAGTCGTCTGCGTGCCTCTTCATAGAGT	Formative ESC (n=1470)
				rep0102_TATCCTCTCGTCTGCGCCTCTCTGACAGGCGC	Formative ESC (n=1470)
				rep0102_TTCTAGCTCGTCTGCGTAGCGAGTACAGGCGC	Formative ESC (n=1470)
				rep0102_AAGGCTATTCGATATCAGGCTCCGTGCGAGAC	Unspecified (n=501)
				rep0102_TTCTAGCTTCGATATCGTAGAGAGGTGAATAT	Formative ESC (n=1470)
				rep0102_AAGGAGTATCGATATCTCCTCTACCATAGAGT	Formative ESC (n=1470)
				rep0102_CTATTAAGTCGATATCTACTACGCACAGGCGC	Meso (n=307)
				rep0102_TTCTAGCTTCGATATCGCTCAGGAACAGGCGC	Meso (n=307)
				rep0102_CCTAGAGTTCGATATCCCTCTCTGGTGAATAT	Meso-Endo-Ecto (n=171)
				rep0102_CTAAGCCTTCGATATCCAGCCTCGACAGGCGC	Endo (n=200)
				rep0102_TAGATCGCTCGATATCTGCCTCTTTGCGAGAC	Na√Øve ESC (n=790)
				rep0102_ACTGCATACGTCTGCGCCTCTCTGTGCGAGAC	Na√Øve ESC (n=790)
				rep0102_ACTGCATACGTCTGCGTAGCGAGTACAGGCGC	Unspecified (n=501)
				rep0102_TCGACTAGCGTCTGCGTGCCTCTTTGCGAGAC	Formative ESC (n=1470)
				rep0102_CCTAGAGTCGTCTGCGGTAGAGAGTGCGAGAC	Unspecified (n=501)
				rep0102_AAGGCTATCGTCTGCGGCAGCGTAACAGGCGC	Formative ESC (n=1470)
				rep0102_AAGGAGTACGTCTGCGCTAGTACGTGCGAGAC	Formative ESC (n=1470)
				rep0102_CTATTAAGTCGATATCCGCTCAGTCATAGAGT	Na√Øve ESC (n=790)
				rep0102_CTCTCTATTCGATATCGTAGAGAGGTGAATAT	Meso-Endo-Ecto (n=171)
				rep0102_CTCTCTATTCGATATCCATGCCTAACAGGCGC	Na√Øve ESC (n=790)
				rep0102_TCGACTAGCGTCTGCGTCGCCTTATGCGAGAC	Formative ESC (n=1470)
				rep0102_CCTAGAGTTCGATATCGTAGCTCCGTGAATAT	Na√Øve ESC (n=790)
				rep0102_TCGACTAGCGTCTGCGGAGCGCTACATAGAGT	Unspecified (n=501)
				rep0102_AAGGAGTACGTCTGCGCAGCCTCGTGCGAGAC	Formative ESC (n=1470)
				rep0102_TTCTAGCTTCGATATCAGGAGTCCCATAGAGT	Unspecified (n=501)
				rep0102_GCGTAAGACGTCTGCGTCCTCTACTGCGAGAC	Formative ESC (n=1470)
				rep0102_TAGATCGCCGTCTGCGTTCTGCCTGTGAATAT	Formative ESC (n=1470)
				rep0102_GCGTAAGACGTCTGCGAGGAGTCCTGCGAGAC	Na√Øve ESC (n=790)
				rep0102_TCGACTAGCGTCTGCGGTAGCTCCCATAGAGT	Formative ESC (n=1470)
				rep0102_GCGTAAGACGTCTGCGTCGCCTTACATAGAGT	Formative ESC (n=1470)
				rep0102_AGAGTAGACGTCTGCGGTCTTAGGCATAGAGT	Unspecified (n=501)
				rep0102_CTCTCTATCGTCTGCGCGCTCAGTACAGGCGC	Formative ESC (n=1470)
				rep0102_AAGGCTATTCGATATCCTAGTACGCATAGAGT	Formative ESC (n=1470)
				rep0102_CTCTCTATTCGATATCAGGAGTCCACAGGCGC	Formative ESC (n=1470)
				rep0102_CGTCTAATCGTCTGCGGCTCAGGATGCGAGAC	Formative ESC (n=1470)
				rep0102_CTAAGCCTTCGATATCTCATGAGCTGCGAGAC	Formative ESC (n=1470)
				rep0102_ACTGCATACGTCTGCGGTAGAGAGGTGAATAT	Formative ESC (n=1470)
				rep0102_AGAGTAGACGTCTGCGGCTCAGGAACAGGCGC	Na√Øve ESC (n=790)
				rep0102_AGAGTAGATCGATATCTGCCTCTTCATAGAGT	Formative ESC (n=1470)
				rep0102_CTCTCTATCGTCTGCGTAGCGAGTTGCGAGAC	Formative ESC (n=1470)
				rep0102_ACTGCATACGTCTGCGTGCCTCTTCATAGAGT	Formative ESC (n=1470)
				rep0102_GCGTAAGACGTCTGCGTAGCGAGTTGCGAGAC	Na√Øve ESC (n=790)
				rep0102_TCGACTAGTCGATATCTAGCGAGTACAGGCGC	Na√Øve ESC (n=790)
				rep0102_GCGTAAGACGTCTGCGCCTCTCTGCATAGAGT	Formative ESC (n=1470)
				rep0102_AAGGAGTACGTCTGCGGTAGAGAGCATAGAGT	Na√Øve ESC (n=790)
				rep0102_TATCCTCTTCGATATCTAGCGAGTACAGGCGC	Unspecified (n=501)
				rep0102_ACTGCATACGTCTGCGCTGCGCATACAGGCGC	Meso-Endo-Ecto (n=171)
				rep0102_CTAAGCCTTCGATATCAGGAGTCCTGCGAGAC	Formative ESC (n=1470)
				rep0102_CTAAGCCTTCGATATCGCAGCGTAGTGAATAT	Na√Øve ESC (n=790)
				rep0102_TCGACTAGCGTCTGCGGTCTTAGGCATAGAGT	Ecto (n=240)
				rep0102_CCTAGAGTCGTCTGCGTAGCGAGTACAGGCGC	Unspecified (n=501)
				rep0102_CTATTAAGTCGATATCTCGCCTTATGCGAGAC	Endo (n=200)
				rep0102_GCGTAAGACGTCTGCGTCATGAGCTGCGAGAC	Formative ESC (n=1470)
				rep0102_TTCTAGCTTCGATATCCCTCTCTGACAGGCGC	Formative ESC (n=1470)
				rep0102_CTCTCTATTCGATATCTGCCTCTTTGCGAGAC	Unspecified (n=501)
				rep0102_TAGATCGCCGTCTGCGACTGATCGCATAGAGT	Meso-Endo-Ecto (n=171)
				rep0102_GTAAGGAGCGTCTGCGGTCTTAGGACAGGCGC	Formative ESC (n=1470)
				rep0102_GTAAGGAGCGTCTGCGTGCCTCTTTGCGAGAC	Meso-Endo-Ecto (n=171)
				rep0102_CTATTAAGTCGATATCGTAGCTCCACAGGCGC	Na√Øve ESC (n=790)
				rep0102_AAGGAGTACGTCTGCGACTGATCGCATAGAGT	Formative ESC (n=1470)
				rep0102_TAGATCGCCGTCTGCGCCTCTCTGTGCGAGAC	Primed ESC (n=264)
				rep0102_AAGGAGTACGTCTGCGAGGAGTCCACAGGCGC	Formative ESC (n=1470)
				rep0102_TAGATCGCTCGATATCGTCTTAGGACAGGCGC	Formative ESC (n=1470)
				rep0102_CCTAGAGTTCGATATCAGGCTCCGACAGGCGC	Formative ESC (n=1470)
				rep0102_TATCCTCTTCGATATCGTAGCTCCACAGGCGC	Formative ESC (n=1470)
				rep0102_ACTGCATACGTCTGCGTAGCGAGTTGCGAGAC	Formative ESC (n=1470)
				rep0102_CTATTAAGCGTCTGCGAGGCTCCGACAGGCGC	Primed ESC (n=264)
				rep0102_GTAAGGAGTCGATATCCATGCCTATGCGAGAC	Unspecified (n=501)
				rep0102_GTAAGGAGCGTCTGCGTCCTCTACCATAGAGT	Formative ESC (n=1470)
				rep0102_CCTAGAGTTCGATATCTAGCGAGTTGCGAGAC	Formative ESC (n=1470)
				rep0102_GTAAGGAGTCGATATCCTAGTACGGTGAATAT	Formative ESC (n=1470)
				rep0102_TATCCTCTTCGATATCACTGATCGCATAGAGT	Formative ESC (n=1470)
				rep0102_TCGACTAGTCGATATCCGCTCAGTACAGGCGC	Formative ESC (n=1470)
				rep0102_CGTCTAATTCGATATCAGGAGTCCACAGGCGC	Na√Øve ESC (n=790)
				rep0102_AGAGTAGACGTCTGCGTCGCCTTAACAGGCGC	Na√Øve ESC (n=790)
				rep0102_AAGGAGTATCGATATCGAGCGCTAACAGGCGC	Na√Øve ESC (n=790)
				rep0102_ACTGCATACTAGCGCTTCATGAGCTGCGAGAC	Unspecified (n=501)
				rep0102_AAGGCTATTCGATATCGAGCGCTAGTGAATAT	Primed ESC (n=264)
				rep0102_AAGGCTATCGTCTGCGCTAGTACGACAGGCGC	Formative ESC (n=1470)
				rep0102_CTATTAAGTCGATATCGTCTTAGGACAGGCGC	Meso (n=307)
				rep0102_TAGATCGCCGTCTGCGTCGCCTTAACAGGCGC	Primed ESC (n=264)
				rep0102_TATCCTCTCGTCTGCGCAGCCTCGTGCGAGAC	Formative ESC (n=1470)
				rep0102_TCTCTCCGTCGATATCTCGCCTTATGCGAGAC	Formative ESC (n=1470)
				rep0102_AGAGTAGATCGATATCTCATGAGCACAGGCGC	Unspecified (n=501)
				rep0102_AAGGCTATCGTCTGCGGCAGCGTATGCGAGAC	Formative ESC (n=1470)
				rep0102_CCTAGAGTTCGATATCTTCTGCCTTGCGAGAC	Formative ESC (n=1470)
				rep0102_GCGTAAGATCGATATCCTGCGCATTGCGAGAC	Formative ESC (n=1470)
				rep0102_TATCCTCTCGTCTGCGAGCGTAGCACAGGCGC	Endo (n=200)
				rep0102_TATCCTCTTCGATATCCAGCCTCGACAGGCGC	Meso (n=307)
				rep0102_TCTCTCCGCGTCTGCGAGGAGTCCTGCGAGAC	Formative ESC (n=1470)
				rep0102_AGAGTAGATCGATATCACTGATCGACAGGCGC	Formative ESC (n=1470)
				rep0102_CGTCTAATCGTCTGCGGTAGAGAGACAGGCGC	Formative ESC (n=1470)
				rep0102_CTATTAAGCGTCTGCGCTGCGCATCATAGAGT	Meso (n=307)
				rep0102_TTCTAGCTTCGATATCACTGATCGCATAGAGT	Meso (n=307)
				rep0102_CTAAGCCTTCGATATCTTCTGCCTCATAGAGT	Formative ESC (n=1470)
				rep0102_CCTAGAGTTCGATATCGCTCAGGACATAGAGT	Na√Øve ESC (n=790)
				rep0102_TCTCTCCGTCGATATCTCGCCTTAACAGGCGC	Unspecified (n=501)
				rep0102_GCGTAAGACGTCTGCGTACTACGCCATAGAGT	Formative ESC (n=1470)
				rep0102_ACTGCATATCGATATCGCAGCGTACATAGAGT	Formative ESC (n=1470)
				rep0102_AAGGAGTACGTCTGCGAGGCTCCGTGCGAGAC	Formative ESC (n=1470)
				rep0102_AAGGCTATTCGATATCTAGCGAGTGTGAATAT	Formative ESC (n=1470)
				rep0102_CTATTAAGTCGATATCGTAGCTCCTGCGAGAC	Na√Øve ESC (n=790)
				rep0102_AAGGAGTACGTCTGCGCCTGAGATACAGGCGC	Na√Øve ESC (n=790)
				rep0102_TAGATCGCTCGATATCAGCGTAGCACAGGCGC	Na√Øve ESC (n=790)
				rep0102_AAGGAGTACGTCTGCGTCGCCTTATGCGAGAC	Formative ESC (n=1470)
				rep0102_AGAGTAGATCGATATCCTGCGCATACAGGCGC	Formative ESC (n=1470)
				rep0102_TCTCTCCGCGTCTGCGTCATGAGCACAGGCGC	Formative ESC (n=1470)
				rep0102_TTCTAGCTCGTCTGCGGCAGCGTACATAGAGT	Na√Øve ESC (n=790)
				rep0102_CTAAGCCTTCGATATCAGGCTCCGACAGGCGC	Formative ESC (n=1470)
				rep0102_CTCTCTATTCGATATCTTCTGCCTCATAGAGT	Unspecified (n=501)
				rep0102_CTCTCTATTCGATATCTCCTCTACTGCGAGAC	Primed ESC (n=264)
				rep0102_CGTCTAATTCGATATCTCGCCTTATGCGAGAC	Na√Øve ESC (n=790)
				rep0102_CTCTCTATTCGATATCCATGCCTACATAGAGT	Formative ESC (n=1470)
				rep0102_TCGACTAGCGTCTGCGGAGCGCTATGCGAGAC	Formative ESC (n=1470)
				rep0102_CTCTCTATCGTCTGCGTCCTCTACACAGGCGC	Meso-Endo-Ecto (n=171)
				rep0102_TCGACTAGCGTCTGCGAGGAGTCCACAGGCGC	Primed ESC (n=264)
				rep0102_TTCTAGCTCGTCTGCGAGGCTCCGTGCGAGAC	Unspecified (n=501)
				rep0102_ACTGCATACGTCTGCGGTAGCTCCCATAGAGT	Formative ESC (n=1470)
				rep0102_CTATTAAGCGTCTGCGTGCCTCTTACAGGCGC	Formative ESC (n=1470)
				rep0102_TAGATCGCCGTCTGCGCAGCCTCGTGCGAGAC	Meso (n=307)
				rep0102_ACTGCATATCGATATCAGGCTCCGCATAGAGT	Formative ESC (n=1470)
				rep0102_AAGGCTATCGTCTGCGCTAGTACGCATAGAGT	Formative ESC (n=1470)
				rep0102_TATCCTCTCGTCTGCGCATGCCTATGCGAGAC	Na√Øve ESC (n=790)
				rep0102_TCTCTCCGCGTCTGCGGCTCAGGACATAGAGT	Endo-Ecto (n=120)
				rep0102_TATCCTCTCGTCTGCGTGCCTCTTACAGGCGC	Formative ESC (n=1470)
				rep0102_CCTAGAGTCGTCTGCGGCAGCGTACATAGAGT	Formative ESC (n=1470)
				rep0102_CTAAGCCTCGTCTGCGTCCTCTACACAGGCGC	Na√Øve ESC (n=790)
				rep0102_ACTGCATACGTCTGCGTCCTCTACACAGGCGC	Formative ESC (n=1470)
				rep0102_CTAAGCCTTCGATATCTCATGAGCCATAGAGT	Formative ESC (n=1470)
				rep0102_CGTCTAATTCGATATCGCTCAGGACATAGAGT	Formative ESC (n=1470)
				rep0102_TAGATCGCTCGATATCTAGCGAGTGTGAATAT	Formative ESC (n=1470)
				rep0102_CTATTAAGCGTCTGCGTCCTCTACACAGGCGC	Formative ESC (n=1470)
				rep0102_TATCCTCTTCGATATCGAGCGCTAGTGAATAT	Na√Øve ESC (n=790)
				rep0102_GCGTAAGATCGATATCCATGCCTAGTGAATAT	Formative ESC (n=1470)
				rep0102_CGTCTAATCGTCTGCGTCGCCTTATGCGAGAC	Formative ESC (n=1470)
				rep0102_AAGGAGTATCGATATCCCTGAGATACAGGCGC	Ecto (n=240)
				rep0102_AAGGAGTACGTCTGCGTCCTCTACACAGGCGC	Primed ESC (n=264)
				rep0102_CTATTAAGCGTCTGCGGTAGAGAGACAGGCGC	Formative ESC (n=1470)
				rep0102_CGTCTAATCGTCTGCGACTGATCGTGCGAGAC	Formative ESC (n=1470)
				rep0102_CTCTCTATCGTCTGCGTTCTGCCTACAGGCGC	Formative ESC (n=1470)
				rep0102_CTATTAAGCGTCTGCGTACTACGCACAGGCGC	Primed ESC (n=264)
				rep0102_AAGGCTATCGTCTGCGCGCTCAGTTGCGAGAC	Na√Øve ESC (n=790)
				rep0102_AGAGTAGACGTCTGCGTCATGAGCTGCGAGAC	Unspecified (n=501)
				rep0102_GTAAGGAGTCGATATCTCGCCTTATGCGAGAC	Unspecified (n=501)
				rep0102_CTAAGCCTCGTCTGCGGAGCGCTACATAGAGT	Formative ESC (n=1470)
				rep0102_TATCCTCTTCGATATCCTAGTACGTGCGAGAC	Formative ESC (n=1470)
				rep0102_CGTCTAATCGTCTGCGTCCTCTACCATAGAGT	Formative ESC (n=1470)
				rep0102_TCTCTCCGCGTCTGCGTCGCCTTATGCGAGAC	Formative ESC (n=1470)
				rep0102_TTCTAGCTCGTCTGCGAGGCTCCGCATAGAGT	Formative ESC (n=1470)
				rep0102_AGAGTAGACGTCTGCGTGCCTCTTTGCGAGAC	Meso-Endo-Ecto (n=171)
				rep0102_AGAGTAGACGTCTGCGAGGAGTCCACAGGCGC	Unspecified (n=501)
				rep0102_TAGATCGCTCGATATCTCATGAGCGTGAATAT	Unspecified (n=501)
				rep0102_CGTCTAATCGTCTGCGAGGAGTCCACAGGCGC	Na√Øve ESC (n=790)
				rep0102_CGTCTAATTCGATATCCGCTCAGTCATAGAGT	Formative ESC (n=1470)
				rep0102_TATCCTCTTCGATATCTCCTCTACTGCGAGAC	Formative ESC (n=1470)
				rep0102_CTATTAAGCGTCTGCGGAGCGCTAACAGGCGC	Formative ESC (n=1470)
				rep0102_TAGATCGCCGTCTGCGAGGCTCCGTGCGAGAC	Formative ESC (n=1470)
				rep0102_TAGATCGCCGTCTGCGCAGCCTCGACAGGCGC	Na√Øve ESC (n=790)
				rep0102_AGAGTAGATCGATATCAGCGTAGCCATAGAGT	Formative ESC (n=1470)
				rep0102_TTCTAGCTCGTCTGCGTCCTCTACTGCGAGAC	Formative ESC (n=1470)
				rep0102_GCGTAAGACGTCTGCGTGCCTCTTACAGGCGC	Na√Øve ESC (n=790)
				rep0102_CTATTAAGCGTCTGCGCTAGTACGTGCGAGAC	Formative ESC (n=1470)
				rep0102_TCGACTAGTCGATATCGTAGAGAGCATAGAGT	Na√Øve ESC (n=790)
				rep0102_AAGGAGTACGTCTGCGCAGCCTCGACAGGCGC	Na√Øve ESC (n=790)
				rep0102_TCGACTAGCGTCTGCGCCTGAGATCATAGAGT	Formative ESC (n=1470)
				rep0102_TTCTAGCTTCGATATCTAGCGAGTCATAGAGT	Formative ESC (n=1470)
				rep0102_CTATTAAGCGTCTGCGTTCTGCCTACAGGCGC	Formative ESC (n=1470)
				rep0102_TATCCTCTCGTCTGCGTAGCGAGTACAGGCGC	Formative ESC (n=1470)
				rep0102_TATCCTCTTCGATATCAGCGTAGCTGCGAGAC	Formative ESC (n=1470)
				rep0102_AGAGTAGATCGATATCTTCTGCCTTGCGAGAC	Unspecified (n=501)
				rep0102_TAGATCGCCGTCTGCGCATGCCTAACAGGCGC	Formative ESC (n=1470)
				rep0102_AAGGCTATCGTCTGCGCGCTCAGTCATAGAGT	Formative ESC (n=1470)
				rep0102_CTCTCTATCGTCTGCGACTGATCGACAGGCGC	Meso-Endo-Ecto (n=171)
				rep0102_AGAGTAGACGTCTGCGTACTACGCACAGGCGC	Meso-Endo-Ecto (n=171)
				rep0102_TCGACTAGCGTCTGCGAGGCTCCGCATAGAGT	Unspecified (n=501)
				rep0102_TCTCTCCGCGTCTGCGTAGCGAGTCATAGAGT	Endo (n=200)
				rep0102_GCGTAAGACGTCTGCGTCCTCTACACAGGCGC	Meso-Endo-Ecto (n=171)
				rep0102_AAGGCTATCGTCTGCGCCTGAGATACAGGCGC	Unspecified (n=501)
				rep0102_CGTCTAATCGTCTGCGGTCTTAGGTGCGAGAC	Formative ESC (n=1470)
				rep0102_CTATTAAGCGTCTGCGACTGATCGACAGGCGC	Formative ESC (n=1470)
				rep0102_TCGACTAGTCGATATCGTAGCTCCGTGAATAT	Formative ESC (n=1470)
				rep0102_TATCCTCTCGTCTGCGCATGCCTAACAGGCGC	Formative ESC (n=1470)
				rep0102_GCGTAAGACGTCTGCGCAGCCTCGTGCGAGAC	Formative ESC (n=1470)
				rep0102_TAGATCGCTCGATATCTCGCCTTACATAGAGT	Formative ESC (n=1470)
				rep0102_TCTCTCCGCGTCTGCGTCCTCTACACAGGCGC	Primed ESC (n=264)
				rep0102_TCTCTCCGTCGATATCGTAGAGAGTGCGAGAC	Na√Øve ESC (n=790)
				rep0102_CGTCTAATCGTCTGCGCATGCCTACATAGAGT	Formative ESC (n=1470)
				rep0102_AAGGCTATCGTCTGCGTGCCTCTTACAGGCGC	Meso (n=307)
				rep0102_AAGGCTATCGTCTGCGTCATGAGCTGCGAGAC	Formative ESC (n=1470)
				rep0102_CCTAGAGTCGTCTGCGTAGCGAGTCATAGAGT	Formative ESC (n=1470)
				rep0102_GTAAGGAGCGTCTGCGGCAGCGTAGTGAATAT	Unspecified (n=501)
				rep0102_TATCCTCTCGTCTGCGGTAGAGAGTGCGAGAC	Meso-Endo-Ecto (n=171)
				rep0102_GCGTAAGACGTCTGCGTCCTCTACCATAGAGT	Endo (n=200)
				rep0102_AAGGCTATCGTCTGCGAGGAGTCCTGCGAGAC	Unspecified (n=501)
				rep0102_CTATTAAGCGTCTGCGTTCTGCCTTGCGAGAC	Formative ESC (n=1470)
				rep0102_TCGACTAGCGTCTGCGCCTGAGATTGCGAGAC	Formative ESC (n=1470)
				rep0102_GTAAGGAGCGTCTGCGTTCTGCCTCATAGAGT	Formative ESC (n=1470)
				rep0102_TATCCTCTCGTCTGCGTCATGAGCTGCGAGAC	Formative ESC (n=1470)
				rep0102_TTCTAGCTCGTCTGCGCATGCCTAACAGGCGC	Formative ESC (n=1470)
				rep0102_AGAGTAGATCGATATCCAGCCTCGCATAGAGT	Unspecified (n=501)
				rep0102_CTATTAAGCGTCTGCGCAGCCTCGACAGGCGC	Formative ESC (n=1470)
				rep0102_TATCCTCTCGTCTGCGGCTCAGGAACAGGCGC	Formative ESC (n=1470)
				rep0102_TCTCTCCGTCGATATCACTGATCGCATAGAGT	Formative ESC (n=1470)
				rep0102_AGAGTAGACGTCTGCGGTAGAGAGTGCGAGAC	Formative ESC (n=1470)
				rep0102_TCTCTCCGCGTCTGCGCATGCCTATGCGAGAC	Formative ESC (n=1470)
				rep0102_TATCCTCTTCGATATCGAGCGCTAACAGGCGC	Formative ESC (n=1470)
				rep0102_GTAAGGAGCGTCTGCGTACTACGCCATAGAGT	Formative ESC (n=1470)
				rep0102_TATCCTCTTCGATATCGCTCAGGATGCGAGAC	Unspecified (n=501)
				rep0102_AAGGAGTATCGATATCTCATGAGCGTGAATAT	Formative ESC (n=1470)
				rep0102_ACTGCATACGTCTGCGCCTGAGATACAGGCGC	Formative ESC (n=1470)
				rep0102_TCTCTCCGTCGATATCCATGCCTAGTGAATAT	Formative ESC (n=1470)
				rep0102_CTAAGCCTCGTCTGCGGTAGCTCCACAGGCGC	Formative ESC (n=1470)
				rep0102_CTATTAAGCGTCTGCGCCTCTCTGCATAGAGT	Primed ESC (n=264)
				rep0102_TCTCTCCGTCGATATCGTAGCTCCTGCGAGAC	Na√Øve ESC (n=790)
				rep0102_CCTAGAGTTCGATATCGCAGCGTATGCGAGAC	Na√Øve ESC (n=790)
				rep0102_TAGATCGCCGTCTGCGCATGCCTATGCGAGAC	Formative ESC (n=1470)
				rep0102_GTAAGGAGCGTCTGCGTACTACGCACAGGCGC	Na√Øve ESC (n=790)
				rep0102_CTATTAAGCGTCTGCGTCGCCTTACATAGAGT	Formative ESC (n=1470)
				rep0102_AAGGCTATCGTCTGCGTCGCCTTATGCGAGAC	Formative ESC (n=1470)
				rep0102_TCGACTAGTCGATATCCCTGAGATGTGAATAT	Na√Øve ESC (n=790)
				rep0102_TATCCTCTTCGATATCCGCTCAGTCATAGAGT	Na√Øve ESC (n=790)
				rep0102_GCGTAAGACGTCTGCGTGCCTCTTCATAGAGT	Na√Øve ESC (n=790)
				rep0102_GCGTAAGATCGATATCTCATGAGCACAGGCGC	Na√Øve ESC (n=790)
				rep0102_GCGTAAGATCGATATCTCCTCTACACAGGCGC	Formative ESC (n=1470)
				rep0102_CCTAGAGTTCGATATCGCAGCGTACATAGAGT	Formative ESC (n=1470)
				rep0102_GTAAGGAGTCGATATCTAGCGAGTGTGAATAT	Meso-Endo-Ecto (n=171)
				rep0102_AAGGCTATTCGATATCGTCTTAGGCATAGAGT	Na√Øve ESC (n=790)
				rep0102_CTCTCTATTCGATATCTTCTGCCTGTGAATAT	Formative ESC (n=1470)
				rep0102_GTAAGGAGCGTCTGCGGTAGCTCCACAGGCGC	Formative ESC (n=1470)
				rep0102_CCTAGAGTTCGATATCCCTCTCTGTGCGAGAC	Endo-Ecto (n=120)
				rep0102_CTCTCTATCGTCTGCGCTGCGCATACAGGCGC	Formative ESC (n=1470)
				rep0102_TTCTAGCTTCGATATCAGCGTAGCCATAGAGT	Formative ESC (n=1470)
				rep0102_TAGATCGCCGTCTGCGTCATGAGCCATAGAGT	Na√Øve ESC (n=790)
				rep0102_CTAAGCCTCGTCTGCGGCAGCGTAGTGAATAT	Na√Øve ESC (n=790)
				rep0102_CCTAGAGTCGTCTGCGGTAGCTCCACAGGCGC	Formative ESC (n=1470)
				rep0102_TCTCTCCGCGTCTGCGCATGCCTAGTGAATAT	Na√Øve ESC (n=790)
				rep0102_ACTGCATACGTCTGCGTGCCTCTTACAGGCGC	Formative ESC (n=1470)
				rep0102_GCGTAAGATCGATATCAGGCTCCGGTGAATAT	Unspecified (n=501)
				rep0102_CCTAGAGTTCGATATCTCATGAGCCATAGAGT	Meso (n=307)
				rep0102_GCGTAAGACGTCTGCGTCGCCTTAACAGGCGC	Formative ESC (n=1470)
				rep0102_TTCTAGCTCGTCTGCGCAGCCTCGTGCGAGAC	Formative ESC (n=1470)
				rep0102_GTAAGGAGTCGATATCGCAGCGTAGTGAATAT	Formative ESC (n=1470)
				rep0102_AAGGCTATCGTCTGCGACTGATCGCATAGAGT	Formative ESC (n=1470)
				rep0102_GTAAGGAGCGTCTGCGTAGCGAGTCATAGAGT	Formative ESC (n=1470)
				rep0102_CTAAGCCTCGTCTGCGTCCTCTACTGCGAGAC	Formative ESC (n=1470)
				rep0102_AAGGCTATCGTCTGCGTTCTGCCTCATAGAGT	Na√Øve ESC (n=790)
				rep0102_GTAAGGAGCGTCTGCGTAGCGAGTACAGGCGC	Formative ESC (n=1470)
				rep0102_GTAAGGAGTCGATATCTGCCTCTTACAGGCGC	Formative ESC (n=1470)
				rep0102_TCGACTAGTCGATATCCGCTCAGTTGCGAGAC	Formative ESC (n=1470)
				rep0102_TAGATCGCCGTCTGCGAGGCTCCGACAGGCGC	Unspecified (n=501)
				rep0102_AGAGTAGACGTCTGCGTTCTGCCTCATAGAGT	Formative ESC (n=1470)
				rep0102_CTAAGCCTTCGATATCAGCGTAGCGTGAATAT	Formative ESC (n=1470)
				rep0102_GCGTAAGACGTCTGCGAGGAGTCCGTGAATAT	Formative ESC (n=1470)
				rep0102_AGAGTAGATCGATATCTTCTGCCTCATAGAGT	Unspecified (n=501)
				rep0102_CCTAGAGTTCGATATCAGCGTAGCTGCGAGAC	Meso (n=307)
				rep0102_TCTCTCCGTCGATATCTGCCTCTTTGCGAGAC	Formative ESC (n=1470)
				rep0102_CTCTCTATCGTCTGCGTCGCCTTAACAGGCGC	Formative ESC (n=1470)
				rep0102_GCGTAAGACGTCTGCGTTCTGCCTACAGGCGC	Meso-Endo-Ecto (n=171)
				rep0102_GTAAGGAGCGTCTGCGCTGCGCATACAGGCGC	Formative ESC (n=1470)
				rep0102_GTAAGGAGCGTCTGCGCCTCTCTGCATAGAGT	Unspecified (n=501)
				rep0102_TAGATCGCCGTCTGCGTAGCGAGTCATAGAGT	Formative ESC (n=1470)
				rep0102_TCGACTAGCGTCTGCGCAGCCTCGACAGGCGC	Formative ESC (n=1470)
				rep0102_CGTCTAATCGTCTGCGGTAGAGAGTGCGAGAC	Na√Øve ESC (n=790)
				rep0102_CGTCTAATCGTCTGCGTGCCTCTTCATAGAGT	Formative ESC (n=1470)
				rep0102_CCTAGAGTCGTCTGCGCATGCCTATGCGAGAC	Unspecified (n=501)
				rep0102_TCTCTCCGCGTCTGCGCGCTCAGTGTGAATAT	Na√Øve ESC (n=790)
				rep0102_GTAAGGAGTCGATATCCATGCCTAACAGGCGC	Formative ESC (n=1470)
				rep0102_CTATTAAGCGTCTGCGCGCTCAGTACAGGCGC	Formative ESC (n=1470)
				rep0102_GTAAGGAGCGTCTGCGACTGATCGACAGGCGC	Formative ESC (n=1470)
				rep0102_AAGGCTATTCGATATCTACTACGCGTGAATAT	Na√Øve ESC (n=790)
				rep0102_AAGGAGTACGTCTGCGCTGCGCATACAGGCGC	Na√Øve ESC (n=790)
				rep0102_AAGGAGTACGTCTGCGTCCTCTACTGCGAGAC	Formative ESC (n=1470)
				rep0102_GCGTAAGACGTCTGCGTCGCCTTATGCGAGAC	Unspecified (n=501)
				rep0102_TCTCTCCGTCGATATCCTGCGCATGTGAATAT	Na√Øve ESC (n=790)
				rep0102_CTCTCTATCGTCTGCGGTAGCTCCACAGGCGC	Formative ESC (n=1470)
				rep0102_CCTAGAGTCGTCTGCGGCAGCGTATGCGAGAC	Na√Øve ESC (n=790)
				rep0102_AAGGCTATTCGATATCGTAGCTCCCATAGAGT	Unspecified (n=501)
				rep0102_TCGACTAGCGTCTGCGTCCTCTACACAGGCGC	Na√Øve ESC (n=790)
				rep0102_CTATTAAGCGTCTGCGCCTGAGATACAGGCGC	Formative ESC (n=1470)
				rep0102_TCGACTAGCGTCTGCGGCAGCGTAACAGGCGC	Primed ESC (n=264)
				rep0102_TAGATCGCCGTCTGCGCATGCCTACATAGAGT	Formative ESC (n=1470)
				rep0102_ACTGCATACGTCTGCGTTCTGCCTTGCGAGAC	Na√Øve ESC (n=790)
				rep0102_TCGACTAGTCGATATCCAGCCTCGACAGGCGC	Na√Øve ESC (n=790)
				rep0102_CTATTAAGTCGATATCTCCTCTACGTGAATAT	Meso (n=307)
				rep0102_AAGGAGTATCGATATCCTGCGCATGTGAATAT	Unspecified (n=501)
				rep0102_CCTAGAGTCGTCTGCGCTAGTACGCATAGAGT	Formative ESC (n=1470)
				rep0102_TCTCTCCGCGTCTGCGTAGCGAGTTGCGAGAC	Formative ESC (n=1470)
				rep0102_AAGGCTATCGTCTGCGTGCCTCTTTGCGAGAC	Na√Øve ESC (n=790)
				rep0102_GTAAGGAGTCGATATCCTAGTACGACAGGCGC	Formative ESC (n=1470)
				rep0102_AGAGTAGACGTCTGCGCCTGAGATACAGGCGC	Formative ESC (n=1470)
				rep0102_CGTCTAATTCGATATCGTAGAGAGGTGAATAT	Formative ESC (n=1470)
				rep0102_AGAGTAGACGTCTGCGGAGCGCTAGTGAATAT	Formative ESC (n=1470)
				rep0102_TATCCTCTCGTCTGCGCAGCCTCGACAGGCGC	Na√Øve ESC (n=790)
				rep0102_CTCTCTATTCGATATCGTCTTAGGACAGGCGC	Unspecified (n=501)
				rep0102_CCTAGAGTCGTCTGCGCCTGAGATCATAGAGT	Unspecified (n=501)
				rep0102_AAGGCTATCGTCTGCGCCTGAGATTGCGAGAC	Formative ESC (n=1470)
				rep0102_TTCTAGCTCGTCTGCGTAGCGAGTCATAGAGT	Formative ESC (n=1470)
				rep0102_TCGACTAGCGTCTGCGTTCTGCCTACAGGCGC	Formative ESC (n=1470)
				rep0102_TTCTAGCTCGTCTGCGCCTGAGATTGCGAGAC	Formative ESC (n=1470)
				rep0102_TTCTAGCTCGTCTGCGGTAGCTCCGTGAATAT	Formative ESC (n=1470)
				rep0102_AAGGCTATCGTCTGCGGTAGCTCCGTGAATAT	Formative ESC (n=1470)
				rep0102_CCTAGAGTCGTCTGCGCGCTCAGTCATAGAGT	Ecto (n=240)
				rep0102_CCTAGAGTCGTCTGCGAGGAGTCCACAGGCGC	Formative ESC (n=1470)
				rep0102_TCTCTCCGCGTCTGCGCCTCTCTGTGCGAGAC	Formative ESC (n=1470)
				rep0102_CTCTCTATCGTCTGCGAGGAGTCCACAGGCGC	Formative ESC (n=1470)
				rep0102_CTAAGCCTCGTCTGCGAGGCTCCGTGCGAGAC	Formative ESC (n=1470)
				rep0102_TATCCTCTCGTCTGCGCTAGTACGTGCGAGAC	Formative ESC (n=1470)
				rep0102_AAGGAGTACGTCTGCGTGCCTCTTCATAGAGT	Formative ESC (n=1470)
				rep0102_TTCTAGCTTCGATATCGTAGCTCCTGCGAGAC	Unspecified (n=501)
				rep0102_TCGACTAGCGTCTGCGTCGCCTTACATAGAGT	Ecto (n=240)
				rep0102_AAGGAGTATCGATATCCCTCTCTGACAGGCGC	Formative ESC (n=1470)
				rep0102_TAGATCGCTCGATATCTACTACGCCATAGAGT	Meso (n=307)
				rep0102_AGAGTAGACGTCTGCGTCGCCTTATGCGAGAC	Meso (n=307)
				rep0102_TTCTAGCTCGTCTGCGAGCGTAGCTGCGAGAC	Formative ESC (n=1470)
				rep0102_AAGGCTATTCGATATCGAGCGCTACATAGAGT	Formative ESC (n=1470)
				rep0102_CTCTCTATCGTCTGCGTAGCGAGTCATAGAGT	Formative ESC (n=1470)
				rep0102_CTAAGCCTCGTCTGCGCCTGAGATTGCGAGAC	Formative ESC (n=1470)
				rep0102_TAGATCGCTCGATATCAGGCTCCGCATAGAGT	Formative ESC (n=1470)
				rep0102_CCTAGAGTCGTCTGCGGCAGCGTAACAGGCGC	Na√Øve ESC (n=790)
				rep0102_CTATTAAGCGTCTGCGTGCCTCTTTGCGAGAC	Formative ESC (n=1470)
				rep0102_CTAAGCCTCGTCTGCGGTCTTAGGTGCGAGAC	Formative ESC (n=1470)
				rep0102_TCTCTCCGCGTCTGCGCCTGAGATACAGGCGC	Primed ESC (n=264)
				rep0102_TTCTAGCTCGTCTGCGTCATGAGCTGCGAGAC	Formative ESC (n=1470)
				rep0102_CTAAGCCTTCGATATCGCAGCGTACATAGAGT	Primed ESC (n=264)
				rep0102_AGAGTAGACGTCTGCGTGCCTCTTCATAGAGT	Na√Øve ESC (n=790)
				rep0102_CTATTAAGCGTCTGCGTCGCCTTATGCGAGAC	Formative ESC (n=1470)
				rep0102_ACTGCATACGTCTGCGAGGAGTCCTGCGAGAC	Primed ESC (n=264)
				rep0102_TCTCTCCGCGTCTGCGGTCTTAGGTGCGAGAC	Formative ESC (n=1470)
				rep0102_CTCTCTATTCGATATCTCGCCTTAACAGGCGC	Na√Øve ESC (n=790)
				rep0102_AGAGTAGACGTCTGCGGCTCAGGAGTGAATAT	Na√Øve ESC (n=790)
				rep0102_CGTCTAATCGTCTGCGAGCGTAGCACAGGCGC	Formative ESC (n=1470)
				rep0102_TCTCTCCGCGTCTGCGGCTCAGGAACAGGCGC	Na√Øve ESC (n=790)
				rep0102_TTCTAGCTCGTCTGCGCCTCTCTGACAGGCGC	Formative ESC (n=1470)
				rep0102_CGTCTAATCGTCTGCGGTAGCTCCCATAGAGT	Formative ESC (n=1470)
				rep0102_TAGATCGCCGTCTGCGTCATGAGCACAGGCGC	Endo (n=200)
				rep0102_TATCCTCTCGTCTGCGCTGCGCATACAGGCGC	Formative ESC (n=1470)
				rep0102_TTCTAGCTCGTCTGCGAGGAGTCCCATAGAGT	Formative ESC (n=1470)
				rep0102_TCTCTCCGTCGATATCCAGCCTCGACAGGCGC	Formative ESC (n=1470)
				rep0102_AAGGCTATCGTCTGCGTTCTGCCTACAGGCGC	Formative ESC (n=1470)
				rep0102_CCTAGAGTTCGATATCTCCTCTACTGCGAGAC	Formative ESC (n=1470)
				rep0102_ACTGCATACGTCTGCGCCTCTCTGACAGGCGC	Na√Øve ESC (n=790)
				rep0102_GTAAGGAGCGTCTGCGCCTGAGATACAGGCGC	Na√Øve ESC (n=790)
				rep0102_TCGACTAGCGTCTGCGGCAGCGTATGCGAGAC	Unspecified (n=501)
				rep0102_TTCTAGCTCGTCTGCGGTAGCTCCCATAGAGT	Formative ESC (n=1470)
				rep0102_AGAGTAGACGTCTGCGTACTACGCTGCGAGAC	Formative ESC (n=1470)
				rep0102_AAGGAGTACGTCTGCGTACTACGCACAGGCGC	Meso-Endo-Ecto (n=171)
				rep0102_TAGATCGCCGTCTGCGAGCGTAGCACAGGCGC	Formative ESC (n=1470)
				rep0102_AGAGTAGATCGATATCTAGCGAGTACAGGCGC	Unspecified (n=501)
				rep0102_AGAGTAGACGTCTGCGGAGCGCTACATAGAGT	Na√Øve ESC (n=790)
				rep0102_AAGGCTATCGTCTGCGCAGCCTCGCATAGAGT	Formative ESC (n=1470)
				rep0102_CGTCTAATCGTCTGCGCCTGAGATTGCGAGAC	Na√Øve ESC (n=790)
				rep0102_TAGATCGCCGTCTGCGGCTCAGGACATAGAGT	Na√Øve ESC (n=790)
				rep0102_CTATTAAGCGTCTGCGTACTACGCGTGAATAT	Formative ESC (n=1470)
				rep0102_TTCTAGCTTCGATATCCTAGTACGTGCGAGAC	Na√Øve ESC (n=790)
				rep0102_AAGGAGTATCGATATCCCTCTCTGGTGAATAT	Formative ESC (n=1470)
				rep0102_AAGGCTATCGTCTGCGGTCTTAGGTGCGAGAC	Na√Øve ESC (n=790)
				rep0102_AGAGTAGACGTCTGCGCCTCTCTGCATAGAGT	Formative ESC (n=1470)
				rep0102_CGTCTAATCGTCTGCGCATGCCTATGCGAGAC	Formative ESC (n=1470)
				rep0102_GTAAGGAGCGTCTGCGAGCGTAGCACAGGCGC	Formative ESC (n=1470)
				rep0102_GTAAGGAGCGTCTGCGTGCCTCTTACAGGCGC	Formative ESC (n=1470)
				rep0102_CTAAGCCTCGTCTGCGTACTACGCACAGGCGC	Meso-Endo-Ecto (n=171)
				rep0102_TAGATCGCTCGATATCGTAGCTCCACAGGCGC	Na√Øve ESC (n=790)
				rep0102_CGTCTAATCGTCTGCGTCCTCTACTGCGAGAC	Endo (n=200)
				rep0102_AAGGCTATCGTCTGCGTACTACGCTGCGAGAC	Formative ESC (n=1470)
				rep0102_AAGGAGTACGTCTGCGAGGCTCCGACAGGCGC	Primed ESC (n=264)
				rep0102_ACTGCATACGTCTGCGCAGCCTCGTGCGAGAC	Primed ESC (n=264)
				rep0102_TCGACTAGCGTCTGCGGTAGCTCCGTGAATAT	Formative ESC (n=1470)
				rep0102_AAGGCTATCGTCTGCGGTAGAGAGCATAGAGT	Formative ESC (n=1470)
				rep0102_CGTCTAATCGTCTGCGTCGCCTTACATAGAGT	Formative ESC (n=1470)
				rep0102_CGTCTAATCGTCTGCGTACTACGCCATAGAGT	Na√Øve ESC (n=790)
				rep0102_AGAGTAGACGTCTGCGCAGCCTCGACAGGCGC	Primed ESC (n=264)
				rep0102_GTAAGGAGTCGATATCGTAGAGAGGTGAATAT	Formative ESC (n=1470)
				rep0102_GTAAGGAGCGTCTGCGCCTCTCTGACAGGCGC	Na√Øve ESC (n=790)
				rep0102_CGTCTAATCGTCTGCGCGCTCAGTTGCGAGAC	Formative ESC (n=1470)
				rep0102_GTAAGGAGCGTCTGCGGCAGCGTATGCGAGAC	Unspecified (n=501)
				rep0102_GTAAGGAGCGTCTGCGGTAGAGAGACAGGCGC	Meso-Endo-Ecto (n=171)
				rep0102_GTAAGGAGCGTCTGCGGAGCGCTAACAGGCGC	Formative ESC (n=1470)
				rep0102_CGTCTAATCGTCTGCGCAGCCTCGCATAGAGT	Formative ESC (n=1470)
				rep0102_CGTCTAATTCGATATCTACTACGCGTGAATAT	Formative ESC (n=1470)
				rep0102_AGAGTAGACGTCTGCGAGCGTAGCCATAGAGT	Ecto (n=240)
				rep0102_TCGACTAGCGTCTGCGGTAGAGAGACAGGCGC	Formative ESC (n=1470)
				rep0102_CTCTCTATCGTCTGCGTTCTGCCTCATAGAGT	Na√Øve ESC (n=790)
				rep0102_TTCTAGCTCGTCTGCGCTGCGCATACAGGCGC	Na√Øve ESC (n=790)
				rep0102_TATCCTCTCGTCTGCGTCCTCTACTGCGAGAC	Formative ESC (n=1470)
				rep0102_AAGGCTATCGTCTGCGAGGCTCCGCATAGAGT	Formative ESC (n=1470)
				rep0102_CTATTAAGCGTCTGCGGTAGCTCCTGCGAGAC	Formative ESC (n=1470)
				rep0102_CTAAGCCTCGTCTGCGGCAGCGTACATAGAGT	Formative ESC (n=1470)
				rep0102_CTATTAAGCGTCTGCGGCTCAGGACATAGAGT	Formative ESC (n=1470)
				rep0102_TATCCTCTCGTCTGCGACTGATCGGTGAATAT	Meso-Endo-Ecto (n=171)
				rep0102_TATCCTCTCGTCTGCGGTAGAGAGACAGGCGC	Ecto (n=240)
				rep0102_CCTAGAGTTCGATATCAGCGTAGCGTGAATAT	Endo-Ecto (n=120)
				rep0102_CTCTCTATCGTCTGCGGCTCAGGACATAGAGT	Formative ESC (n=1470)
				rep0102_CCTAGAGTTCGATATCGAGCGCTAACAGGCGC	Na√Øve ESC (n=790)
				rep0102_TCGACTAGCGTCTGCGTCATGAGCACAGGCGC	Primed ESC (n=264)
				rep0102_TCGACTAGCGTCTGCGCAGCCTCGTGCGAGAC	Na√Øve ESC (n=790)
				rep0102_AAGGCTATTCGATATCCCTGAGATCATAGAGT	Formative ESC (n=1470)
				rep0102_AAGGAGTACGTCTGCGCCTCTCTGACAGGCGC	Na√Øve ESC (n=790)
				rep0102_AAGGAGTACGTCTGCGAGCGTAGCTGCGAGAC	Formative ESC (n=1470)
				rep0102_AGAGTAGATCGATATCGCAGCGTACATAGAGT	Formative ESC (n=1470)
				rep0102_GTAAGGAGCGTCTGCGTCATGAGCACAGGCGC	Formative ESC (n=1470)
				rep0102_CTAAGCCTCGTCTGCGTAGCGAGTCATAGAGT	Formative ESC (n=1470)
				rep0102_TCTCTCCGCGTCTGCGAGCGTAGCTGCGAGAC	Formative ESC (n=1470)
				rep0102_TCTCTCCGCGTCTGCGCGCTCAGTACAGGCGC	Formative ESC (n=1470)
				rep0102_ACTGCATACGTCTGCGTCATGAGCCATAGAGT	Formative ESC (n=1470)
				rep0102_AAGGAGTACGTCTGCGCGCTCAGTTGCGAGAC	Formative ESC (n=1470)
				rep0102_CGTCTAATCGTCTGCGGCAGCGTAACAGGCGC	Primed ESC (n=264)
				rep0102_GCGTAAGACTAGCGCTTACTACGCACAGGCGC	Formative ESC (n=1470)
				rep0102_GCGTAAGACGTCTGCGAGCGTAGCTGCGAGAC	Formative ESC (n=1470)
				rep0102_TCGACTAGTCGATATCGCAGCGTATGCGAGAC	Unspecified (n=501)
				rep0102_CTATTAAGCGTCTGCGTAGCGAGTTGCGAGAC	Formative ESC (n=1470)
				rep0102_GCGTAAGACGTCTGCGTCGCCTTAGTGAATAT	Na√Øve ESC (n=790)
				rep0102_GTAAGGAGCGTCTGCGGTAGAGAGTGCGAGAC	Formative ESC (n=1470)
				rep0102_CCTAGAGTCGTCTGCGTCGCCTTAACAGGCGC	Formative ESC (n=1470)
				rep0102_TTCTAGCTCGTCTGCGAGCGTAGCACAGGCGC	Formative ESC (n=1470)
				rep0102_CTCTCTATCGTCTGCGCCTCTCTGACAGGCGC	Na√Øve ESC (n=790)
				rep0102_AAGGAGTACGTCTGCGGAGCGCTACATAGAGT	Na√Øve ESC (n=790)
				rep0102_GCGTAAGACGTCTGCGTGCCTCTTTGCGAGAC	Formative ESC (n=1470)
				rep0102_TCTCTCCGCGTCTGCGGTAGAGAGACAGGCGC	Na√Øve ESC (n=790)
				rep0102_AAGGAGTACGTCTGCGCCTCTCTGTGCGAGAC	Formative ESC (n=1470)
				rep0102_TAGATCGCTCGATATCCAGCCTCGACAGGCGC	Meso (n=307)
				rep0102_AAGGAGTACGTCTGCGTAGCGAGTTGCGAGAC	Formative ESC (n=1470)
				rep0102_AAGGAGTATCGATATCGTCTTAGGACAGGCGC	Formative ESC (n=1470)
				rep0102_TCTCTCCGTCGATATCGTAGAGAGGTGAATAT	Formative ESC (n=1470)
				rep0102_TCTCTCCGTCGATATCGCTCAGGATGCGAGAC	Formative ESC (n=1470)
				rep0102_CTCTCTATCGTCTGCGAGGAGTCCTGCGAGAC	Na√Øve ESC (n=790)
				rep0102_TCTCTCCGTCGATATCGCAGCGTATGCGAGAC	Formative ESC (n=1470)
				rep0102_TAGATCGCCGTCTGCGAGGCTCCGCATAGAGT	Unspecified (n=501)
				rep0102_AAGGCTATCGTCTGCGCATGCCTATGCGAGAC	Formative ESC (n=1470)
				rep0102_GCGTAAGATCGATATCAGCGTAGCTGCGAGAC	Formative ESC (n=1470)
				rep0102_AGAGTAGACGTCTGCGTACTACGCGTGAATAT	Formative ESC (n=1470)
				rep0102_AAGGAGTACGTCTGCGTCATGAGCACAGGCGC	Na√Øve ESC (n=790)
				rep0102_CGTCTAATCGTCTGCGACTGATCGGTGAATAT	Formative ESC (n=1470)
				rep0102_CTATTAAGCGTCTGCGGCAGCGTATGCGAGAC	Formative ESC (n=1470)
				rep0102_CTAAGCCTCGTCTGCGGTAGCTCCTGCGAGAC	Formative ESC (n=1470)
				rep0102_TCGACTAGCGTCTGCGTAGCGAGTCATAGAGT	Na√Øve ESC (n=790)
				rep0102_CGTCTAATTCGATATCCATGCCTACATAGAGT	Formative ESC (n=1470)
				rep0102_TCTCTCCGCGTCTGCGAGCGTAGCCATAGAGT	Meso (n=307)
				rep0102_CTATTAAGCTAGCGCTAGCGTAGCACAGGCGC	Primed ESC (n=264)
				rep0102_CGTCTAATCGTCTGCGCTGCGCATCATAGAGT	Formative ESC (n=1470)
				rep0102_CGTCTAATCGTCTGCGTCATGAGCTGCGAGAC	Primed ESC (n=264)
				rep0102_GCGTAAGATCGATATCTCGCCTTAGTGAATAT	Formative ESC (n=1470)
				rep0102_TCTCTCCGCGTCTGCGAGGCTCCGACAGGCGC	Endo-Ecto (n=120)
				rep0102_TAGATCGCCGTCTGCGCCTGAGATTGCGAGAC	Formative ESC (n=1470)
				rep0102_TCGACTAGCGTCTGCGAGGAGTCCCATAGAGT	Na√Øve ESC (n=790)
				rep0102_TTCTAGCTCGTCTGCGCTAGTACGTGCGAGAC	Formative ESC (n=1470)
				rep0102_TAGATCGCTCGATATCTCATGAGCACAGGCGC	Formative ESC (n=1470)
				rep0102_CCTAGAGTCGTCTGCGACTGATCGTGCGAGAC	Endo-Ecto (n=120)
				rep0102_ACTGCATACGTCTGCGCTAGTACGCATAGAGT	Formative ESC (n=1470)
				rep0102_TTCTAGCTCGTCTGCGGAGCGCTACATAGAGT	Endo (n=200)
				rep0102_TATCCTCTCGTCTGCGTCCTCTACACAGGCGC	Endo (n=200)
				rep0102_TTCTAGCTCGTCTGCGGCTCAGGATGCGAGAC	Formative ESC (n=1470)
				rep0102_TCGACTAGTCGATATCGTCTTAGGACAGGCGC	Unspecified (n=501)
				rep0102_TTCTAGCTCGTCTGCGGCTCAGGAACAGGCGC	Meso-Endo-Ecto (n=171)
				rep0102_CGTCTAATTCGATATCCCTCTCTGTGCGAGAC	Formative ESC (n=1470)
				rep0102_CTAAGCCTCGTCTGCGAGCGTAGCGTGAATAT	Na√Øve ESC (n=790)
				rep0102_AAGGAGTACGTCTGCGGTAGAGAGGTGAATAT	Na√Øve ESC (n=790)
				rep0102_TTCTAGCTCGTCTGCGCCTGAGATCATAGAGT	Formative ESC (n=1470)
				rep0102_CCTAGAGTCGTCTGCGTCCTCTACTGCGAGAC	Formative ESC (n=1470)
				rep0102_TTCTAGCTCGTCTGCGTCGCCTTACATAGAGT	Formative ESC (n=1470)
				rep0102_AGAGTAGATCGATATCGCAGCGTATGCGAGAC	Formative ESC (n=1470)
				rep0102_AGAGTAGACGTCTGCGAGGCTCCGTGCGAGAC	Unspecified (n=501)
				rep0102_TCGACTAGCGTCTGCGACTGATCGTGCGAGAC	Primed ESC (n=264)
				rep0102_CTAAGCCTCGTCTGCGACTGATCGACAGGCGC	Na√Øve ESC (n=790)
				rep0102_AAGGAGTATCGATATCGCAGCGTAACAGGCGC	Formative ESC (n=1470)
				rep0102_AAGGCTATCGTCTGCGTAGCGAGTCATAGAGT	Na√Øve ESC (n=790)
				rep0102_TCTCTCCGCGTCTGCGACTGATCGCATAGAGT	Na√Øve ESC (n=790)
				rep0102_AAGGAGTACGTCTGCGCTGCGCATCATAGAGT	Formative ESC (n=1470)
				rep0102_CGTCTAATCGTCTGCGGTAGAGAGCATAGAGT	Unspecified (n=501)
				rep0102_CTAAGCCTCGTCTGCGTACTACGCTGCGAGAC	Na√Øve ESC (n=790)
				rep0102_TATCCTCTCGTCTGCGGTAGCTCCACAGGCGC	Formative ESC (n=1470)
				rep0102_CGTCTAATCGTCTGCGTGCCTCTTTGCGAGAC	Formative ESC (n=1470)
				rep0102_TTCTAGCTCGTCTGCGGTAGAGAGCATAGAGT	Unspecified (n=501)
				rep0102_GCGTAAGATCGATATCAGGCTCCGCATAGAGT	Formative ESC (n=1470)
				rep0102_TCGACTAGCGTCTGCGTCCTCTACTGCGAGAC	Formative ESC (n=1470)
				rep0102_AAGGAGTATCGATATCCCTGAGATGTGAATAT	Formative ESC (n=1470)
				rep0102_GTAAGGAGCGTCTGCGTAGCGAGTTGCGAGAC	Na√Øve ESC (n=790)
				rep0102_GCGTAAGACGTCTGCGCATGCCTACATAGAGT	Formative ESC (n=1470)
				rep0102_TCTCTCCGTCGATATCTCATGAGCGTGAATAT	Na√Øve ESC (n=790)
				rep0102_TAGATCGCCGTCTGCGCGCTCAGTTGCGAGAC	Meso (n=307)
				rep0102_GTAAGGAGCGTCTGCGTCGCCTTAACAGGCGC	Formative ESC (n=1470)
				rep0102_AGAGTAGACGTCTGCGTCATGAGCACAGGCGC	Formative ESC (n=1470)
				rep0102_GCGTAAGACGTCTGCGCCTGAGATACAGGCGC	Unspecified (n=501)
				rep0102_GCGTAAGACGTCTGCGGCTCAGGAACAGGCGC	Formative ESC (n=1470)
				rep0102_ACTGCATACGTCTGCGTCGCCTTATGCGAGAC	Formative ESC (n=1470)
				rep0102_TCTCTCCGCGTCTGCGGTAGAGAGGTGAATAT	Unspecified (n=501)
				rep0102_AGAGTAGATCGATATCGCTCAGGAACAGGCGC	Formative ESC (n=1470)
				rep0102_AGAGTAGACGTCTGCGCCTGAGATCATAGAGT	Na√Øve ESC (n=790)
				rep0102_TTCTAGCTCGTCTGCGAGGCTCCGACAGGCGC	Formative ESC (n=1470)
				rep0102_CGTCTAATCGTCTGCGTACTACGCTGCGAGAC	Unspecified (n=501)
				rep0102_TCTCTCCGCGTCTGCGCATGCCTAACAGGCGC	Na√Øve ESC (n=790)
				rep0102_CTATTAAGCGTCTGCGGCAGCGTAACAGGCGC	Na√Øve ESC (n=790)
				rep0102_AGAGTAGACGTCTGCGCAGCCTCGCATAGAGT	Formative ESC (n=1470)
				rep0102_ACTGCATACGTCTGCGGAGCGCTATGCGAGAC	Na√Øve ESC (n=790)
				rep0102_TTCTAGCTCGTCTGCGAGGAGTCCTGCGAGAC	Formative ESC (n=1470)
				rep0102_AGAGTAGACGTCTGCGTTCTGCCTACAGGCGC	Primed ESC (n=264)
				rep0102_AAGGAGTACGTCTGCGGCTCAGGAACAGGCGC	Na√Øve ESC (n=790)
				rep0102_TCTCTCCGCGTCTGCGCCTGAGATCATAGAGT	Formative ESC (n=1470)
				rep0102_TCGACTAGCGTCTGCGGTAGCTCCACAGGCGC	Formative ESC (n=1470)
				rep0102_AAGGCTATCTAGCGCTTACTACGCTGCGAGAC	Primed ESC (n=264)
				rep0102_CTCTCTATTCGATATCGTCTTAGGTGCGAGAC	Na√Øve ESC (n=790)
				rep0102_TTCTAGCTTCGATATCGCAGCGTACATAGAGT	Formative ESC (n=1470)
				rep0102_TCGACTAGCGTCTGCGAGGAGTCCGTGAATAT	Na√Øve ESC (n=790)
				rep0102_AGAGTAGACGTCTGCGAGGAGTCCCATAGAGT	Formative ESC (n=1470)
				rep0102_CCTAGAGTTCGATATCTAGCGAGTGTGAATAT	Formative ESC (n=1470)
				rep0102_AAGGAGTATCGATATCCCTCTCTGCATAGAGT	Formative ESC (n=1470)
				rep0102_AAGGAGTACGTCTGCGGCAGCGTAGTGAATAT	Formative ESC (n=1470)
				rep0102_TAGATCGCCGTCTGCGAGCGTAGCTGCGAGAC	Na√Øve ESC (n=790)
				rep0102_AAGGAGTACGTCTGCGCTGCGCATTGCGAGAC	Na√Øve ESC (n=790)
				rep0102_GTAAGGAGCGTCTGCGGCTCAGGACATAGAGT	Formative ESC (n=1470)
				rep0102_CTAAGCCTCGTCTGCGGCTCAGGAACAGGCGC	Meso (n=307)
				rep0102_GCGTAAGACGTCTGCGGTAGAGAGACAGGCGC	Na√Øve ESC (n=790)
				rep0102_CTATTAAGTCGATATCAGGCTCCGCATAGAGT	Endo (n=200)
				rep0102_TTCTAGCTCGTCTGCGGCTCAGGAGTGAATAT	Formative ESC (n=1470)
				rep0102_CTATTAAGCGTCTGCGAGCGTAGCCATAGAGT	Formative ESC (n=1470)
				rep0102_CTCTCTATTCGATATCGAGCGCTATGCGAGAC	Formative ESC (n=1470)
				rep0102_CGTCTAATCGTCTGCGCCTCTCTGCATAGAGT	Unspecified (n=501)
				rep0102_CTATTAAGCGTCTGCGCAGCCTCGTGCGAGAC	Primed ESC (n=264)
				rep0102_CTAAGCCTCGTCTGCGCAGCCTCGACAGGCGC	Formative ESC (n=1470)
				rep0102_AGAGTAGACGTCTGCGTCCTCTACACAGGCGC	Formative ESC (n=1470)
				rep0102_CCTAGAGTCGTCTGCGGTCTTAGGTGCGAGAC	Formative ESC (n=1470)
				rep0102_AAGGAGTACGTCTGCGGTAGAGAGTGCGAGAC	Formative ESC (n=1470)
				rep0102_ACTGCATATCGATATCTAGCGAGTACAGGCGC	Formative ESC (n=1470)
				rep0102_TATCCTCTCGTCTGCGCGCTCAGTCATAGAGT	Formative ESC (n=1470)
				rep0102_TAGATCGCTCGATATCCAGCCTCGCATAGAGT	Formative ESC (n=1470)
				rep0102_CGTCTAATCGTCTGCGCCTCTCTGTGCGAGAC	Formative ESC (n=1470)
				rep0102_GTAAGGAGCGTCTGCGCATGCCTATGCGAGAC	Formative ESC (n=1470)
				rep0102_AGAGTAGACGTCTGCGTCCTCTACCATAGAGT	Formative ESC (n=1470)
				rep0102_CCTAGAGTCGTCTGCGAGGAGTCCCATAGAGT	Meso (n=307)
				rep0102_CTAAGCCTCGTCTGCGTAGCGAGTTGCGAGAC	Meso (n=307)
				rep0102_CCTAGAGTCGTCTGCGACTGATCGCATAGAGT	Na√Øve ESC (n=790)
				rep0102_AAGGAGTACGTCTGCGTTCTGCCTCATAGAGT	Formative ESC (n=1470)
				rep0102_AAGGCTATTCGATATCCAGCCTCGTGCGAGAC	Formative ESC (n=1470)
				rep0102_CTAAGCCTCTAGCGCTTAGCGAGTGTGAATAT	Primed ESC (n=264)
				rep0102_TATCCTCTCGTCTGCGCCTGAGATCATAGAGT	Formative ESC (n=1470)
				rep0102_TATCCTCTCGTCTGCGCGCTCAGTACAGGCGC	Unspecified (n=501)
				rep0102_TTCTAGCTCGTCTGCGCTGCGCATCATAGAGT	Formative ESC (n=1470)
				rep0102_ACTGCATACGTCTGCGCATGCCTAACAGGCGC	Formative ESC (n=1470)
				rep0102_AAGGCTATTCGATATCCAGCCTCGACAGGCGC	Primed ESC (n=264)
				rep0102_CCTAGAGTCGTCTGCGAGCGTAGCGTGAATAT	Unspecified (n=501)
				rep0102_TCGACTAGCGTCTGCGTTCTGCCTCATAGAGT	Formative ESC (n=1470)
				rep0102_CGTCTAATCGTCTGCGTCGCCTTAACAGGCGC	Formative ESC (n=1470)
				rep0102_AAGGCTATCGTCTGCGTCCTCTACTGCGAGAC	Unspecified (n=501)
				rep0102_TTCTAGCTCGTCTGCGGCAGCGTAACAGGCGC	Formative ESC (n=1470)
				rep0102_TCTCTCCGCGTCTGCGTCCTCTACGTGAATAT	Primed ESC (n=264)
				rep0102_ACTGCATACGTCTGCGACTGATCGACAGGCGC	Meso (n=307)
				rep0102_AAGGCTATCGTCTGCGCATGCCTACATAGAGT	Primed ESC (n=264)
				rep0102_CCTAGAGTTCGATATCCATGCCTATGCGAGAC	Meso-Endo-Ecto (n=171)
				rep0102_AAGGAGTACGTCTGCGGCAGCGTAACAGGCGC	Formative ESC (n=1470)
				rep0102_TCGACTAGCGTCTGCGCCTCTCTGTGCGAGAC	Na√Øve ESC (n=790)
				rep0102_TAGATCGCCGTCTGCGCCTGAGATCATAGAGT	Unspecified (n=501)
				rep0102_TCTCTCCGCGTCTGCGTACTACGCTGCGAGAC	Unspecified (n=501)
				rep0102_CGTCTAATCGTCTGCGAGGCTCCGCATAGAGT	Formative ESC (n=1470)
				rep0102_TATCCTCTCGTCTGCGCTGCGCATGTGAATAT	Na√Øve ESC (n=790)
				rep0102_TAGATCGCCGTCTGCGTGCCTCTTCATAGAGT	Formative ESC (n=1470)
				rep0102_GCGTAAGACGTCTGCGGTAGAGAGCATAGAGT	Na√Øve ESC (n=790)
				rep0102_AGAGTAGACGTCTGCGAGCGTAGCTGCGAGAC	Formative ESC (n=1470)
				rep0102_CTCTCTATCGTCTGCGCCTCTCTGCATAGAGT	Formative ESC (n=1470)
				rep0102_AAGGCTATCGTCTGCGGTCTTAGGACAGGCGC	Formative ESC (n=1470)
				rep0102_AAGGCTATTCGATATCACTGATCGGTGAATAT	Formative ESC (n=1470)
				rep0102_CCTAGAGTCGTCTGCGTTCTGCCTCATAGAGT	Meso-Endo-Ecto (n=171)
				rep0102_AGAGTAGACGTCTGCGCTAGTACGCATAGAGT	Formative ESC (n=1470)
				rep0102_AAGGAGTATCGATATCGCTCAGGAACAGGCGC	Na√Øve ESC (n=790)
				rep0102_GCGTAAGACGTCTGCGGCAGCGTACATAGAGT	Formative ESC (n=1470)
				rep0102_CTAAGCCTCTAGCGCTTACTACGCCATAGAGT	Na√Øve ESC (n=790)
				rep0102_ACTGCATACGTCTGCGGCTCAGGACATAGAGT	Formative ESC (n=1470)
				rep0102_AGAGTAGACGTCTGCGCTAGTACGACAGGCGC	Formative ESC (n=1470)
				rep0102_TTCTAGCTTCGATATCGTAGAGAGTGCGAGAC	Unspecified (n=501)
				rep0102_CCTAGAGTCGTCTGCGGCTCAGGACATAGAGT	Na√Øve ESC (n=790)
				rep0102_CTATTAAGCGTCTGCGTACTACGCTGCGAGAC	Na√Øve ESC (n=790)
				rep0102_AGAGTAGATCGATATCCAGCCTCGACAGGCGC	Na√Øve ESC (n=790)
				rep0102_TATCCTCTCGTCTGCGAGGAGTCCCATAGAGT	Primed ESC (n=264)
				rep0102_TCTCTCCGCGTCTGCGCTGCGCATTGCGAGAC	Formative ESC (n=1470)
				rep0102_TCGACTAGCGTCTGCGCATGCCTAGTGAATAT	Na√Øve ESC (n=790)
				rep0102_AAGGAGTATCGATATCTCATGAGCACAGGCGC	Formative ESC (n=1470)
				rep0102_CGTCTAATCGTCTGCGGAGCGCTACATAGAGT	Formative ESC (n=1470)
				rep0102_AAGGCTATTCGATATCCCTGAGATGTGAATAT	Formative ESC (n=1470)
				rep0102_TAGATCGCCGTCTGCGGTAGCTCCTGCGAGAC	Formative ESC (n=1470)
				rep0102_AGAGTAGACGTCTGCGTAGCGAGTACAGGCGC	Unspecified (n=501)
				rep0102_CTATTAAGCGTCTGCGGTCTTAGGACAGGCGC	Meso (n=307)
				rep0102_CTATTAAGCGTCTGCGACTGATCGTGCGAGAC	Formative ESC (n=1470)
				rep0102_CCTAGAGTCGTCTGCGGAGCGCTAACAGGCGC	Meso-Endo-ESC (n=104)
				rep0102_AAGGCTATCGTCTGCGCTAGTACGTGCGAGAC	Formative ESC (n=1470)
				rep0102_AAGGAGTATCGATATCGTCTTAGGGTGAATAT	Formative ESC (n=1470)
				rep0102_TCTCTCCGCGTCTGCGGTAGCTCCCATAGAGT	Na√Øve ESC (n=790)
				rep0102_ACTGCATACGTCTGCGCCTGAGATTGCGAGAC	Formative ESC (n=1470)
				rep0102_AAGGAGTACGTCTGCGGTAGCTCCCATAGAGT	Formative ESC (n=1470)
				rep0102_TCGACTAGCGTCTGCGTACTACGCCATAGAGT	Formative ESC (n=1470)
				rep0102_CTCTCTATCGTCTGCGGTCTTAGGTGCGAGAC	Formative ESC (n=1470)
				rep0102_CTCTCTATCGTCTGCGCTAGTACGCATAGAGT	Formative ESC (n=1470)
				rep0102_AGAGTAGACGTCTGCGTACTACGCCATAGAGT	Unspecified (n=501)
				rep0102_CGTCTAATCGTCTGCGCAGCCTCGTGCGAGAC	Primed ESC (n=264)
				rep0102_AAGGAGTACGTCTGCGGCTCAGGAGTGAATAT	Formative ESC (n=1470)
				rep0102_AAGGAGTACGTCTGCGTACTACGCGTGAATAT	Meso-Endo-Ecto (n=171)
				rep0102_AAGGCTATCGTCTGCGGCTCAGGAACAGGCGC	Formative ESC (n=1470)
				rep0102_GTAAGGAGCGTCTGCGCTGCGCATTGCGAGAC	Na√Øve ESC (n=790)
				rep0102_AAGGCTATCGTCTGCGGCTCAGGATGCGAGAC	Na√Øve ESC (n=790)
				rep0102_TCGACTAGCGTCTGCGGCAGCGTAGTGAATAT	Na√Øve ESC (n=790)
				rep0102_TATCCTCTCGTCTGCGCTAGTACGCATAGAGT	Endo (n=200)
				rep0102_TCTCTCCGTCGATATCTCATGAGCCATAGAGT	Formative ESC (n=1470)
				rep0102_CTAAGCCTCGTCTGCGCTGCGCATGTGAATAT	Meso-Endo-Ecto (n=171)
				rep0102_CGTCTAATTCGATATCTCCTCTACGTGAATAT	Formative ESC (n=1470)
				rep0102_TTCTAGCTCGTCTGCGTTCTGCCTTGCGAGAC	Meso (n=307)
				rep0102_CCTAGAGTCGTCTGCGTCCTCTACCATAGAGT	Formative ESC (n=1470)
				rep0102_TCGACTAGCGTCTGCGCATGCCTAACAGGCGC	Primed ESC (n=264)
				rep0102_TAGATCGCCGTCTGCGTGCCTCTTTGCGAGAC	Meso (n=307)
				rep0102_AAGGAGTACGTCTGCGTCGCCTTAGTGAATAT	Formative ESC (n=1470)
				rep0102_CTATTAAGCGTCTGCGAGGAGTCCCATAGAGT	Na√Øve ESC (n=790)
				rep0102_AAGGCTATCGTCTGCGAGGAGTCCCATAGAGT	Meso-Endo-Ecto (n=171)
				rep0102_AGAGTAGACGTCTGCGGCTCAGGATGCGAGAC	Formative ESC (n=1470)
				rep0102_ACTGCATACGTCTGCGCTGCGCATTGCGAGAC	Endo-Ecto (n=120)
				rep0102_AGAGTAGACGTCTGCGCCTCTCTGTGCGAGAC	Formative ESC (n=1470)
				rep0102_GTAAGGAGTCGATATCGTCTTAGGGTGAATAT	Unspecified (n=501)
				rep0102_GTAAGGAGCGTCTGCGCAGCCTCGGTGAATAT	Formative ESC (n=1470)
				rep0102_ACTGCATATCGATATCCTGCGCATGTGAATAT	Unspecified (n=501)
				rep0102_CCTAGAGTCGTCTGCGGTAGAGAGGTGAATAT	Na√Øve ESC (n=790)
				rep0102_CCTAGAGTCGTCTGCGCCTCTCTGCATAGAGT	Formative ESC (n=1470)
				rep0102_CCTAGAGTCGTCTGCGAGCGTAGCTGCGAGAC	Meso-Endo-Ecto (n=171)
				rep0102_CTAAGCCTCGTCTGCGGCTCAGGACATAGAGT	Formative ESC (n=1470)
				rep0102_CTCTCTATCGTCTGCGGAGCGCTAACAGGCGC	Primed ESC (n=264)
				rep0102_CTATTAAGTCGATATCCTAGTACGGTGAATAT	Formative ESC (n=1470)
				rep0102_GCGTAAGACGTCTGCGGTAGCTCCTGCGAGAC	Na√Øve ESC (n=790)
				rep0102_TCTCTCCGCGTCTGCGCGCTCAGTTGCGAGAC	Formative ESC (n=1470)
				rep0102_GTAAGGAGCGTCTGCGAGGAGTCCCATAGAGT	Formative ESC (n=1470)
				rep0102_TAGATCGCCTAGCGCTACTGATCGTGCGAGAC	Na√Øve ESC (n=790)
				rep0102_TATCCTCTCGTCTGCGAGCGTAGCCATAGAGT	Formative ESC (n=1470)
				rep0102_AAGGAGTACGTCTGCGTGCCTCTTTGCGAGAC	Formative ESC (n=1470)
				rep0102_TAGATCGCCGTCTGCGACTGATCGTGCGAGAC	Ecto (n=240)
				rep0102_CCTAGAGTCGTCTGCGCTGCGCATTGCGAGAC	Primed ESC (n=264)
				rep0102_GTAAGGAGCGTCTGCGAGCGTAGCTGCGAGAC	Formative ESC (n=1470)
				rep0102_TTCTAGCTCGTCTGCGTCGCCTTAACAGGCGC	Na√Øve ESC (n=790)
				rep0102_TATCCTCTCGTCTGCGCTAGTACGACAGGCGC	Formative ESC (n=1470)
				rep0102_CTAAGCCTTCGATATCTGCCTCTTGTGAATAT	Primed ESC (n=264)
				rep0102_TAGATCGCTCGATATCCGCTCAGTACAGGCGC	Formative ESC (n=1470)
				rep0102_ACTGCATATCGATATCTCCTCTACACAGGCGC	Formative ESC (n=1470)
				rep0102_CTATTAAGTCGATATCCATGCCTAGTGAATAT	Na√Øve ESC (n=790)
				rep0102_AAGGCTATCGTCTGCGGTCTTAGGCATAGAGT	Formative ESC (n=1470)
				rep0102_CTCTCTATCGTCTGCGTCATGAGCCATAGAGT	Formative ESC (n=1470)
				rep0102_TATCCTCTCGTCTGCGTTCTGCCTACAGGCGC	Formative ESC (n=1470)
				rep0102_TAGATCGCTCGATATCCTAGTACGACAGGCGC	Formative ESC (n=1470)
				rep0102_CCTAGAGTTCGATATCGTAGAGAGTGCGAGAC	Formative ESC (n=1470)
				rep0102_TATCCTCTCGTCTGCGCAGCCTCGGTGAATAT	Formative ESC (n=1470)
				rep0102_AAGGAGTACGTCTGCGAGCGTAGCCATAGAGT	Unspecified (n=501)
				rep0102_CCTAGAGTCGTCTGCGCGCTCAGTTGCGAGAC	Na√Øve ESC (n=790)
				rep0102_TAGATCGCCGTCTGCGGTAGCTCCACAGGCGC	Primed ESC (n=264)
				rep0102_CCTAGAGTCGTCTGCGAGGCTCCGTGCGAGAC	Na√Øve ESC (n=790)
				rep0102_CTATTAAGCGTCTGCGTCGCCTTAACAGGCGC	Na√Øve ESC (n=790)
				rep0102_CTCTCTATCGTCTGCGCATGCCTACATAGAGT	Na√Øve ESC (n=790)
				rep0102_TCTCTCCGCGTCTGCGCAGCCTCGTGCGAGAC	Na√Øve ESC (n=790)
				rep0102_AGAGTAGACGTCTGCGGCAGCGTAACAGGCGC	Formative ESC (n=1470)
				rep0102_TAGATCGCTCGATATCCGCTCAGTTGCGAGAC	Formative ESC (n=1470)
				rep0102_TATCCTCTCGTCTGCGAGCGTAGCTGCGAGAC	Formative ESC (n=1470)
				rep0102_TAGATCGCCGTCTGCGAGCGTAGCCATAGAGT	Formative ESC (n=1470)
				rep0102_CCTAGAGTTCGATATCCTGCGCATGTGAATAT	Formative ESC (n=1470)
				rep0102_TCTCTCCGCGTCTGCGAGCGTAGCACAGGCGC	Formative ESC (n=1470)
				rep0102_CCTAGAGTCGTCTGCGGCTCAGGAACAGGCGC	Na√Øve ESC (n=790)
				rep0102_CTATTAAGTCGATATCGCAGCGTAGTGAATAT	Na√Øve ESC (n=790)
				rep0102_CTAAGCCTCTAGCGCTCCTGAGATACAGGCGC	Primed ESC (n=264)
				rep0102_CTCTCTATCGTCTGCGACTGATCGCATAGAGT	Formative ESC (n=1470)
				rep0102_CTATTAAGCGTCTGCGGCAGCGTACATAGAGT	Formative ESC (n=1470)
				rep0102_CTCTCTATTCGATATCAGCGTAGCACAGGCGC	Formative ESC (n=1470)
				rep0102_TCGACTAGCGTCTGCGCATGCCTATGCGAGAC	Formative ESC (n=1470)
				rep0102_TTCTAGCTCGTCTGCGGTAGCTCCTGCGAGAC	Meso (n=307)
				rep0102_TCGACTAGCGTCTGCGTGCCTCTTCATAGAGT	Formative ESC (n=1470)
				rep0102_ACTGCATACGTCTGCGAGGAGTCCACAGGCGC	Formative ESC (n=1470)
				rep0102_GCGTAAGATCGATATCGCAGCGTAACAGGCGC	Formative ESC (n=1470)
				rep0102_AGAGTAGATCGATATCTGCCTCTTGTGAATAT	Meso (n=307)
				rep0102_AAGGCTATCGTCTGCGCTGCGCATGTGAATAT	Formative ESC (n=1470)
				rep0102_CGTCTAATCGTCTGCGAGCGTAGCTGCGAGAC	Formative ESC (n=1470)
				rep0102_CTATTAAGCGTCTGCGCAGCCTCGCATAGAGT	Na√Øve ESC (n=790)
				rep0102_AAGGCTATTCGATATCTCCTCTACGTGAATAT	Na√Øve ESC (n=790)
				rep0102_TCGACTAGCGTCTGCGTTCTGCCTTGCGAGAC	Endo (n=200)
				rep0102_TCTCTCCGCGTCTGCGTCGCCTTAACAGGCGC	Na√Øve ESC (n=790)
				rep0102_AGAGTAGATCGATATCGTAGCTCCGTGAATAT	Na√Øve ESC (n=790)
				rep0102_TATCCTCTCGTCTGCGCATGCCTACATAGAGT	Na√Øve ESC (n=790)
				rep0102_TCGACTAGTCGATATCCTGCGCATGTGAATAT	Formative ESC (n=1470)
				rep0102_CTATTAAGTCGATATCTCGCCTTAGTGAATAT	Formative ESC (n=1470)
				rep0102_CTATTAAGCGTCTGCGGCTCAGGAACAGGCGC	Formative ESC (n=1470)
				rep0102_CTCTCTATCGTCTGCGACTGATCGTGCGAGAC	Formative ESC (n=1470)
				rep0102_CTCTCTATTCGATATCGTAGAGAGACAGGCGC	Unspecified (n=501)
				rep0102_CGTCTAATCGTCTGCGGCTCAGGACATAGAGT	Formative ESC (n=1470)
				rep0102_TATCCTCTTCGATATCGTAGAGAGCATAGAGT	Formative ESC (n=1470)
				rep0102_CTCTCTATTCGATATCCAGCCTCGACAGGCGC	Formative ESC (n=1470)
				rep0102_TTCTAGCTCTAGCGCTTCCTCTACTGCGAGAC	Formative ESC (n=1470)
				rep0102_TAGATCGCCGTCTGCGCATGCCTAGTGAATAT	Primed ESC (n=264)
				rep0102_CCTAGAGTTCGATATCCAGCCTCGACAGGCGC	Formative ESC (n=1470)
				rep0102_TATCCTCTCGTCTGCGGCTCAGGACATAGAGT	Ecto (n=240)
				rep0102_GTAAGGAGCGTCTGCGAGGCTCCGCATAGAGT	Formative ESC (n=1470)
				rep0102_GTAAGGAGTCGATATCCAGCCTCGGTGAATAT	Unspecified (n=501)
				rep0102_ACTGCATACGTCTGCGCTGCGCATCATAGAGT	Formative ESC (n=1470)
				rep0102_GTAAGGAGTCGATATCCTGCGCATGTGAATAT	Unspecified (n=501)
				rep0102_GTAAGGAGTCGATATCAGGCTCCGGTGAATAT	Endo (n=200)
				rep0102_TCTCTCCGTCGATATCAGGAGTCCTGCGAGAC	Formative ESC (n=1470)
				rep0102_AGAGTAGACGTCTGCGCTGCGCATCATAGAGT	Na√Øve ESC (n=790)
				rep0102_GTAAGGAGCGTCTGCGTCGCCTTACATAGAGT	Formative ESC (n=1470)
				rep0102_TAGATCGCCGTCTGCGGCTCAGGAACAGGCGC	Unspecified (n=501)
				rep0102_GTAAGGAGTCGATATCTCCTCTACGTGAATAT	Formative ESC (n=1470)
				rep0102_AGAGTAGACGTCTGCGTCGCCTTACATAGAGT	Formative ESC (n=1470)
				rep0102_AAGGCTATCGTCTGCGAGGCTCCGACAGGCGC	Na√Øve ESC (n=790)
				rep0102_AAGGCTATCGTCTGCGTTCTGCCTTGCGAGAC	Formative ESC (n=1470)
				rep0102_AAGGCTATTCGATATCGTAGAGAGGTGAATAT	Formative ESC (n=1470)
				rep0102_CTCTCTATCGTCTGCGCTAGTACGACAGGCGC	Endo-Ecto (n=120)
				rep0102_AGAGTAGACGTCTGCGTTCTGCCTTGCGAGAC	Unspecified (n=501)
				rep0102_CTCTCTATCGTCTGCGCTAGTACGTGCGAGAC	Unspecified (n=501)
				rep0102_ACTGCATACGTCTGCGGCTCAGGAACAGGCGC	Endo (n=200)
				rep0102_AAGGCTATCGTCTGCGGTAGAGAGTGCGAGAC	Formative ESC (n=1470)
				rep0102_ACTGCATACGTCTGCGTGCCTCTTGTGAATAT	Na√Øve ESC (n=790)
				rep0102_CGTCTAATCGTCTGCGCATGCCTAACAGGCGC	Formative ESC (n=1470)
				rep0102_CTATTAAGTCGATATCAGGCTCCGACAGGCGC	Na√Øve ESC (n=790)
				rep0102_TCTCTCCGCGTCTGCGTCATGAGCCATAGAGT	Na√Øve ESC (n=790)
				rep0102_TAGATCGCCGTCTGCGGTAGCTCCCATAGAGT	Formative ESC (n=1470)
				rep0102_TCGACTAGTCGATATCTCATGAGCGTGAATAT	Formative ESC (n=1470)
				rep0102_TTCTAGCTCGTCTGCGTTCTGCCTACAGGCGC	Formative ESC (n=1470)
				rep0102_CCTAGAGTCGTCTGCGTCATGAGCGTGAATAT	Unspecified (n=501)
				rep0102_ACTGCATACGTCTGCGCAGCCTCGACAGGCGC	Formative ESC (n=1470)
				rep0102_ACTGCATACGTCTGCGAGCGTAGCCATAGAGT	Formative ESC (n=1470)
				rep0102_TATCCTCTCGTCTGCGAGGAGTCCACAGGCGC	Na√Øve ESC (n=790)
				rep0102_CCTAGAGTCGTCTGCGTCATGAGCCATAGAGT	Formative ESC (n=1470)
				rep0102_ACTGCATACGTCTGCGTACTACGCACAGGCGC	Formative ESC (n=1470)
				rep0102_CTCTCTATCGTCTGCGTCATGAGCACAGGCGC	Unspecified (n=501)
				rep0102_GCGTAAGACGTCTGCGTAGCGAGTACAGGCGC	Formative ESC (n=1470)
				rep0102_AAGGAGTATCGATATCGTAGCTCCGTGAATAT	Primed ESC (n=264)
				rep0102_CTAAGCCTCTAGCGCTTTCTGCCTTGCGAGAC	Ecto (n=240)
				rep0102_ACTGCATACGTCTGCGCCTGAGATCATAGAGT	Na√Øve ESC (n=790)
				rep0102_AGAGTAGATCGATATCAGCGTAGCGTGAATAT	Endo-Ecto (n=120)
				rep0102_CTCTCTATCGTCTGCGCCTCTCTGTGCGAGAC	Na√Øve ESC (n=790)
				rep0102_GCGTAAGACGTCTGCGGAGCGCTAACAGGCGC	Formative ESC (n=1470)
				rep0102_GCGTAAGACGTCTGCGTCCTCTACGTGAATAT	Endo-Ecto (n=120)
				rep0102_GTAAGGAGCGTCTGCGCAGCCTCGTGCGAGAC	Na√Øve ESC (n=790)
				rep0102_CTAAGCCTCGTCTGCGTCATGAGCACAGGCGC	Formative ESC (n=1470)
				rep0102_CTAAGCCTCTAGCGCTACTGATCGACAGGCGC	Formative ESC (n=1470)
				rep0102_TATCCTCTCGTCTGCGGTAGAGAGGTGAATAT	Formative ESC (n=1470)
				rep0102_GCGTAAGATCGATATCCCTCTCTGACAGGCGC	Formative ESC (n=1470)
				rep0102_GCGTAAGATCGATATCGTAGCTCCACAGGCGC	Unspecified (n=501)
				rep0102_ACTGCATACGTCTGCGGCAGCGTACATAGAGT	Na√Øve ESC (n=790)
				rep0102_CTATTAAGTCGATATCTGCCTCTTACAGGCGC	Formative ESC (n=1470)
				rep0102_AGAGTAGACGTCTGCGCGCTCAGTCATAGAGT	Formative ESC (n=1470)
				rep0102_GTAAGGAGCGTCTGCGTTCTGCCTACAGGCGC	Na√Øve ESC (n=790)
				rep0102_CTAAGCCTCTAGCGCTAGGAGTCCCATAGAGT	Primed ESC (n=264)
				rep0102_CTCTCTATCGTCTGCGTGCCTCTTTGCGAGAC	Formative ESC (n=1470)
				rep0102_TCTCTCCGTCGATATCTAGCGAGTGTGAATAT	Formative ESC (n=1470)
				rep0102_GCGTAAGACGTCTGCGAGGCTCCGACAGGCGC	Primed ESC (n=264)
				rep0102_ACTGCATATCGATATCGTAGAGAGGTGAATAT	Formative ESC (n=1470)
				rep0102_AAGGAGTACGTCTGCGAGGAGTCCTGCGAGAC	Formative ESC (n=1470)
				rep0102_AAGGCTATTCGATATCCAGCCTCGCATAGAGT	Formative ESC (n=1470)
				rep0102_AAGGCTATTCGATATCCTAGTACGTGCGAGAC	Formative ESC (n=1470)
				rep0102_ACTGCATACGTCTGCGGTAGCTCCTGCGAGAC	Na√Øve ESC (n=790)
				rep0102_ACTGCATATCGATATCGTAGCTCCGTGAATAT	Meso-Endo-Ecto (n=171)
				rep0102_TATCCTCTCGTCTGCGTAGCGAGTTGCGAGAC	Formative ESC (n=1470)
				rep0102_TAGATCGCTCGATATCAGGAGTCCACAGGCGC	Unspecified (n=501)
				rep0102_CCTAGAGTCGTCTGCGCTAGTACGTGCGAGAC	Primed ESC (n=264)
				rep0102_ACTGCATACGTCTGCGCATGCCTACATAGAGT	Na√Øve ESC (n=790)
				rep0102_TAGATCGCCGTCTGCGGTCTTAGGGTGAATAT	Meso-Endo-Ecto (n=171)
				rep0102_CTAAGCCTTCGATATCCGCTCAGTACAGGCGC	Unspecified (n=501)
				rep0102_TCTCTCCGCGTCTGCGACTGATCGTGCGAGAC	Meso (n=307)
				rep0102_GTAAGGAGCGTCTGCGGTCTTAGGGTGAATAT	Na√Øve ESC (n=790)
				rep0102_TCGACTAGTCGATATCCATGCCTAACAGGCGC	Na√Øve ESC (n=790)
				rep0102_CGTCTAATCGTCTGCGTCATGAGCACAGGCGC	Unspecified (n=501)
				rep0102_CTCTCTATCGTCTGCGTGCCTCTTACAGGCGC	Formative ESC (n=1470)
				rep0102_TCTCTCCGCGTCTGCGGAGCGCTAACAGGCGC	Unspecified (n=501)
				rep0102_CTAAGCCTCGTCTGCGTGCCTCTTACAGGCGC	Formative ESC (n=1470)
				rep0102_CTAAGCCTCGTCTGCGTCATGAGCGTGAATAT	Meso (n=307)
				rep0102_CTAAGCCTTCGATATCCTGCGCATACAGGCGC	Formative ESC (n=1470)
				rep0102_AAGGAGTACGTCTGCGCAGCCTCGCATAGAGT	Formative ESC (n=1470)
				rep0102_GTAAGGAGCGTCTGCGTCATGAGCCATAGAGT	Na√Øve ESC (n=790)
				rep0102_TATCCTCTCGTCTGCGCCTCTCTGCATAGAGT	Formative ESC (n=1470)
				rep0102_TTCTAGCTCGTCTGCGTGCCTCTTCATAGAGT	Formative ESC (n=1470)
				rep0102_GCGTAAGACGTCTGCGAGGCTCCGTGCGAGAC	Unspecified (n=501)
				rep0102_CGTCTAATTCGATATCAGGAGTCCGTGAATAT	Formative ESC (n=1470)
				rep0102_TATCCTCTCGTCTGCGGTAGCTCCTGCGAGAC	Formative ESC (n=1470)
				rep0102_AAGGAGTACGTCTGCGAGGCTCCGCATAGAGT	Formative ESC (n=1470)
				rep0102_TCTCTCCGCTAGCGCTCCTGAGATTGCGAGAC	Formative ESC (n=1470)
				rep0102_TCTCTCCGCGTCTGCGGCAGCGTACATAGAGT	Na√Øve ESC (n=790)
				rep0102_CTCTCTATCGTCTGCGGTAGAGAGCATAGAGT	Formative ESC (n=1470)
				rep0102_CTCTCTATCGTCTGCGGAGCGCTACATAGAGT	Formative ESC (n=1470)
				rep0102_AGAGTAGATCGATATCGAGCGCTAGTGAATAT	Formative ESC (n=1470)
				rep0102_AAGGAGTACGTCTGCGGCTCAGGATGCGAGAC	Primed ESC (n=264)
				rep0102_CGTCTAATCGTCTGCGCTGCGCATACAGGCGC	Na√Øve ESC (n=790)
				rep0102_AAGGCTATCGTCTGCGTCCTCTACCATAGAGT	Primed ESC (n=264)
				rep0102_TTCTAGCTCGTCTGCGACTGATCGTGCGAGAC	Formative ESC (n=1470)
				rep0102_CCTAGAGTCGTCTGCGGTCTTAGGACAGGCGC	Unspecified (n=501)
				rep0102_TTCTAGCTTCGATATCCATGCCTATGCGAGAC	Formative ESC (n=1470)
				rep0102_CTCTCTATCGTCTGCGGCTCAGGAACAGGCGC	Na√Øve ESC (n=790)
				rep0102_AGAGTAGACGTCTGCGGAGCGCTATGCGAGAC	Unspecified (n=501)
				rep0102_TTCTAGCTCGTCTGCGCTAGTACGACAGGCGC	Formative ESC (n=1470)
				rep0102_GTAAGGAGCGTCTGCGAGGCTCCGACAGGCGC	Primed ESC (n=264)
				rep0102_CTCTCTATCGTCTGCGCATGCCTATGCGAGAC	Formative ESC (n=1470)
				rep0102_TAGATCGCCGTCTGCGCGCTCAGTCATAGAGT	Formative ESC (n=1470)
				rep0102_AGAGTAGACGTCTGCGTGCCTCTTACAGGCGC	Na√Øve ESC (n=790)
				rep0102_TCGACTAGCGTCTGCGAGCGTAGCACAGGCGC	Na√Øve ESC (n=790)
				rep0102_CTAAGCCTCGTCTGCGAGGCTCCGGTGAATAT	Formative ESC (n=1470)
				rep0102_TAGATCGCCGTCTGCGTTCTGCCTTGCGAGAC	Formative ESC (n=1470)
				rep0102_CGTCTAATCGTCTGCGCCTCTCTGACAGGCGC	Formative ESC (n=1470)
				rep0102_CGTCTAATTCGATATCAGCGTAGCGTGAATAT	Unspecified (n=501)
				rep0102_CTCTCTATCGTCTGCGGAGCGCTAGTGAATAT	Formative ESC (n=1470)
				rep0102_CGTCTAATCGTCTGCGTAGCGAGTTGCGAGAC	Na√Øve ESC (n=790)
				rep0102_TCGACTAGCGTCTGCGTGCCTCTTACAGGCGC	Na√Øve ESC (n=790)
				rep0102_CTATTAAGCGTCTGCGCTGCGCATTGCGAGAC	Formative ESC (n=1470)
				rep0102_CGTCTAATTCGATATCCATGCCTAGTGAATAT	Endo-Ecto (n=120)
				rep0102_CTATTAAGCGTCTGCGGTAGAGAGCATAGAGT	Na√Øve ESC (n=790)
				rep0102_ACTGCATACGTCTGCGTTCTGCCTCATAGAGT	Na√Øve ESC (n=790)
				rep0102_TATCCTCTTCGATATCAGCGTAGCGTGAATAT	Na√Øve ESC (n=790)
				rep0102_CCTAGAGTTCGATATCCAGCCTCGGTGAATAT	Formative ESC (n=1470)
				rep0102_GTAAGGAGCGTCTGCGCTAGTACGTGCGAGAC	Formative ESC (n=1470)
				rep0102_AGAGTAGATCGATATCACTGATCGCATAGAGT	Formative ESC (n=1470)
				rep0102_CCTAGAGTCGTCTGCGTCATGAGCACAGGCGC	Formative ESC (n=1470)
				rep0102_AAGGAGTACGTCTGCGACTGATCGTGCGAGAC	Meso (n=307)
				rep0102_TATCCTCTCGTCTGCGCTGCGCATTGCGAGAC	Na√Øve ESC (n=790)
				rep0102_CTCTCTATCGTCTGCGCCTCTCTGGTGAATAT	Formative ESC (n=1470)
				rep0102_GCGTAAGACGTCTGCGCCTGAGATTGCGAGAC	Formative ESC (n=1470)
				rep0102_CCTAGAGTCGTCTGCGCTGCGCATGTGAATAT	Formative ESC (n=1470)
				rep0102_TCGACTAGCGTCTGCGACTGATCGCATAGAGT	Na√Øve ESC (n=790)
				rep0102_TAGATCGCTCGATATCCGCTCAGTGTGAATAT	Formative ESC (n=1470)
				rep0102_CTAAGCCTTCGATATCCTAGTACGCATAGAGT	Unspecified (n=501)
				rep0102_TCTCTCCGCGTCTGCGGCAGCGTAACAGGCGC	Formative ESC (n=1470)
				rep0102_TCGACTAGCGTCTGCGTCGCCTTAGTGAATAT	Formative ESC (n=1470)
				rep0102_AAGGCTATTCGATATCGCAGCGTAGTGAATAT	Endo-Ecto (n=120)
				rep0102_CTCTCTATCGTCTGCGGTAGCTCCTGCGAGAC	Formative ESC (n=1470)
				rep0102_CTAAGCCTTCGATATCTACTACGCGTGAATAT	Unspecified (n=501)
				rep0102_CGTCTAATCTAGCGCTAGCGTAGCCATAGAGT	Na√Øve ESC (n=790)
				rep0102_TAGATCGCCGTCTGCGCGCTCAGTACAGGCGC	Na√Øve ESC (n=790)
				rep0102_AAGGCTATTCGATATCTCATGAGCGTGAATAT	Na√Øve ESC (n=790)
				rep0102_TAGATCGCCTAGCGCTTACTACGCACAGGCGC	Na√Øve ESC (n=790)
				rep0102_CCTAGAGTCGTCTGCGAGGAGTCCTGCGAGAC	Formative ESC (n=1470)
				rep0102_TATCCTCTCGTCTGCGGTAGCTCCCATAGAGT	Unspecified (n=501)
				rep0102_TAGATCGCCGTCTGCGCAGCCTCGCATAGAGT	Meso (n=307)
				rep0102_ACTGCATACGTCTGCGCAGCCTCGCATAGAGT	Primed ESC (n=264)
				rep0102_CTAAGCCTCGTCTGCGGAGCGCTAACAGGCGC	Formative ESC (n=1470)
				rep0102_TTCTAGCTCGTCTGCGCCTCTCTGCATAGAGT	Formative ESC (n=1470)
				rep0102_CTAAGCCTCGTCTGCGTTCTGCCTTGCGAGAC	Na√Øve ESC (n=790)
				rep0102_GTAAGGAGTCGATATCTCGCCTTAGTGAATAT	Na√Øve ESC (n=790)
				rep0102_CTATTAAGCGTCTGCGTAGCGAGTGTGAATAT	Primed ESC (n=264)
				rep0102_TCGACTAGCGTCTGCGCGCTCAGTCATAGAGT	Formative ESC (n=1470)
				rep0102_AAGGCTATCGTCTGCGTCGCCTTACATAGAGT	Na√Øve ESC (n=790)
				rep0102_AAGGCTATCGTCTGCGGTCTTAGGGTGAATAT	Unspecified (n=501)
				rep0102_AGAGTAGACGTCTGCGCAGCCTCGTGCGAGAC	Na√Øve ESC (n=790)
				rep0102_TCGACTAGCGTCTGCGGTAGAGAGGTGAATAT	Formative ESC (n=1470)
				rep0102_CGTCTAATCTAGCGCTCAGCCTCGCATAGAGT	Na√Øve ESC (n=790)
				rep0102_CCTAGAGTTCGATATCTCATGAGCACAGGCGC	Formative ESC (n=1470)
				rep0102_CTAAGCCTCGTCTGCGGCAGCGTAACAGGCGC	Formative ESC (n=1470)
				rep0102_GCGTAAGACGTCTGCGGAGCGCTATGCGAGAC	Formative ESC (n=1470)
				rep0102_AGAGTAGACGTCTGCGAGCGTAGCACAGGCGC	Formative ESC (n=1470)
				rep0102_AAGGCTATTCGATATCAGCGTAGCGTGAATAT	Formative ESC (n=1470)
				rep0102_TCTCTCCGTCGATATCACTGATCGGTGAATAT	Formative ESC (n=1470)
				rep0102_TCGACTAGTCGATATCAGCGTAGCGTGAATAT	Na√Øve ESC (n=790)
				rep0102_AAGGCTATTCGATATCGTCTTAGGGTGAATAT	Endo-Ecto (n=120)
				rep0102_CGTCTAATCGTCTGCGTAGCGAGTACAGGCGC	Formative ESC (n=1470)
				rep0102_TTCTAGCTCGTCTGCGTACTACGCCATAGAGT	Ecto (n=240)
				rep0102_GTAAGGAGCGTCTGCGTTCTGCCTGTGAATAT	Formative ESC (n=1470)
				rep0102_CTCTCTATTCGATATCCTAGTACGGTGAATAT	Unspecified (n=501)
				rep0102_CTCTCTATTCGATATCTCATGAGCGTGAATAT	Na√Øve ESC (n=790)
				rep0102_AAGGCTATCGTCTGCGTACTACGCCATAGAGT	Formative ESC (n=1470)
				rep0102_ACTGCATATCGATATCCTAGTACGTGCGAGAC	Unspecified (n=501)
				rep0102_GCGTAAGACGTCTGCGCAGCCTCGACAGGCGC	Na√Øve ESC (n=790)
				rep0102_CTATTAAGCGTCTGCGCTGCGCATACAGGCGC	Formative ESC (n=1470)
				rep0102_AAGGAGTACGTCTGCGCGCTCAGTCATAGAGT	Unspecified (n=501)
				rep0102_TATCCTCTCGTCTGCGTCATGAGCGTGAATAT	Meso (n=307)
				rep0102_TCGACTAGCGTCTGCGAGGCTCCGGTGAATAT	Na√Øve ESC (n=790)
				rep0102_AGAGTAGACGTCTGCGTAGCGAGTTGCGAGAC	Formative ESC (n=1470)
				rep0102_TAGATCGCTCGATATCAGGCTCCGGTGAATAT	Ecto (n=240)
				rep0102_TCGACTAGCGTCTGCGTACTACGCTGCGAGAC	Endo (n=200)
				rep0102_CCTAGAGTCGTCTGCGCCTCTCTGTGCGAGAC	Na√Øve ESC (n=790)
				rep0102_TATCCTCTCGTCTGCGACTGATCGACAGGCGC	Ecto (n=240)
				rep0102_CGTCTAATCGTCTGCGTTCTGCCTTGCGAGAC	Na√Øve ESC (n=790)
				rep0102_CTCTCTATTCGATATCGTAGCTCCGTGAATAT	Formative ESC (n=1470)
				rep0102_CTATTAAGTCGATATCGCTCAGGAGTGAATAT	Na√Øve ESC (n=790)
				rep0102_ACTGCATACTAGCGCTGTCTTAGGCATAGAGT	Endo (n=200)
				rep0102_GCGTAAGACGTCTGCGTCATGAGCGTGAATAT	Formative ESC (n=1470)
				rep0102_AGAGTAGACTAGCGCTTGCCTCTTCATAGAGT	Na√Øve ESC (n=790)
				rep0102_CTATTAAGCGTCTGCGGCAGCGTAGTGAATAT	Unspecified (n=501)
				rep0102_GTAAGGAGTCGATATCCATGCCTAGTGAATAT	Unspecified (n=501)
				rep0102_CTAAGCCTTCGATATCCATGCCTAACAGGCGC	Unspecified (n=501)
				rep0102_ACTGCATACGTCTGCGGTCTTAGGTGCGAGAC	Na√Øve ESC (n=790)
				rep0102_TCGACTAGCGTCTGCGGTAGCTCCTGCGAGAC	Na√Øve ESC (n=790)
				rep0102_GCGTAAGACGTCTGCGCGCTCAGTACAGGCGC	Unspecified (n=501)
				rep0102_GTAAGGAGCGTCTGCGCGCTCAGTACAGGCGC	Na√Øve ESC (n=790)
				rep0102_CTATTAAGTCGATATCTCCTCTACACAGGCGC	Meso (n=307)
				rep0102_TCTCTCCGTCGATATCCCTCTCTGGTGAATAT	Formative ESC (n=1470)
				rep0102_AAGGCTATCGTCTGCGTCCTCTACACAGGCGC	Na√Øve ESC (n=790)
				rep0102_ACTGCATACGTCTGCGCGCTCAGTACAGGCGC	Na√Øve ESC (n=790)
				rep0102_AAGGAGTACTAGCGCTGCAGCGTATGCGAGAC	Formative ESC (n=1470)
				rep0102_TCGACTAGTCGATATCTACTACGCGTGAATAT	Unspecified (n=501)
				rep0102_TTCTAGCTCGTCTGCGCATGCCTATGCGAGAC	Endo-Ecto (n=120)
				rep0102_ACTGCATACGTCTGCGAGGCTCCGCATAGAGT	Formative ESC (n=1470)
				rep0102_CCTAGAGTTCGATATCAGGAGTCCGTGAATAT	Formative ESC (n=1470)
				rep0102_CTAAGCCTCGTCTGCGTCGCCTTAGTGAATAT	Na√Øve ESC (n=790)
				rep0102_ACTGCATACGTCTGCGGTAGAGAGTGCGAGAC	Formative ESC (n=1470)
				rep0102_CCTAGAGTCGTCTGCGTTCTGCCTGTGAATAT	Na√Øve ESC (n=790)
				rep0102_TTCTAGCTCGTCTGCGTCCTCTACCATAGAGT	Na√Øve ESC (n=790)
				rep0102_TCTCTCCGTCGATATCCTAGTACGCATAGAGT	Na√Øve ESC (n=790)
				rep0102_CCTAGAGTCGTCTGCGACTGATCGACAGGCGC	Formative ESC (n=1470)
				rep0102_CGTCTAATTCGATATCGAGCGCTAGTGAATAT	Formative ESC (n=1470)
				rep0102_TATCCTCTTCGATATCGCAGCGTACATAGAGT	Meso-Endo-Ecto (n=171)
				rep0102_CTATTAAGCGTCTGCGAGGAGTCCACAGGCGC	Na√Øve ESC (n=790)
				rep0102_CGTCTAATCGTCTGCGTTCTGCCTCATAGAGT	Formative ESC (n=1470)
				rep0102_TTCTAGCTCGTCTGCGACTGATCGGTGAATAT	Na√Øve ESC (n=790)
				rep0102_TATCCTCTTCGATATCCCTCTCTGGTGAATAT	Na√Øve ESC (n=790)
				rep0102_CCTAGAGTCGTCTGCGCATGCCTAGTGAATAT	Formative ESC (n=1470)
				rep0102_CTAAGCCTTCGATATCAGGAGTCCGTGAATAT	Formative ESC (n=1470)
				rep0102_CTATTAAGCTAGCGCTCGCTCAGTTGCGAGAC	Formative ESC (n=1470)
				rep0102_ACTGCATATCGATATCTCATGAGCGTGAATAT	Formative ESC (n=1470)
				rep0102_CTATTAAGTCGATATCAGCGTAGCGTGAATAT	Na√Øve ESC (n=790)
				rep0102_TAGATCGCCGTCTGCGCCTCTCTGGTGAATAT	Na√Øve ESC (n=790)
				rep0102_AAGGAGTATCGATATCCGCTCAGTGTGAATAT	Unspecified (n=501)
				rep0102_GTAAGGAGCGTCTGCGAGGAGTCCGTGAATAT	Primed ESC (n=264)
				rep0102_TCTCTCCGCGTCTGCGCCTCTCTGGTGAATAT	Unspecified (n=501)
				rep0102_AAGGCTATCGTCTGCGCTGCGCATACAGGCGC	Na√Øve ESC (n=790)
				rep0102_AAGGCTATTCGATATCTGCCTCTTACAGGCGC	Unspecified (n=501)
				rep0102_TATCCTCTCGTCTGCGTAGCGAGTGTGAATAT	Endo-Ecto (n=120)
				rep0102_TAGATCGCCGTCTGCGTGCCTCTTGTGAATAT	Unspecified (n=501)
				rep0102_CGTCTAATCGTCTGCGCTGCGCATTGCGAGAC	Endo-Ecto (n=120)
				rep0102_AAGGAGTACGTCTGCGGAGCGCTAACAGGCGC	Na√Øve ESC (n=790)
				rep0102_TCTCTCCGCGTCTGCGAGGCTCCGCATAGAGT	Meso (n=307)
				rep0102_CTAAGCCTCGTCTGCGGTAGAGAGCATAGAGT	Endo (n=200)
				rep0102_GTAAGGAGTCGATATCCCTCTCTGGTGAATAT	Na√Øve ESC (n=790)
				rep0102_CGTCTAATCTAGCGCTACTGATCGCATAGAGT	Na√Øve ESC (n=790)
				rep0102_TCTCTCCGCGTCTGCGCAGCCTCGCATAGAGT	Formative ESC (n=1470)
				rep0102_AAGGAGTACGTCTGCGACTGATCGACAGGCGC	Endo-Ecto (n=120)
				rep0102_CGTCTAATTCGATATCTAGCGAGTGTGAATAT	Formative ESC (n=1470)
				rep0102_CTCTCTATCGTCTGCGTAGCGAGTACAGGCGC	Na√Øve ESC (n=790)
				rep0102_CTAAGCCTTCGATATCTCCTCTACGTGAATAT	Formative ESC (n=1470)
				rep0102_CTAAGCCTTCGATATCTTCTGCCTGTGAATAT	Na√Øve ESC (n=790)
				rep0102_TAGATCGCCGTCTGCGAGCGTAGCGTGAATAT	Na√Øve ESC (n=790)
				rep0102_ACTGCATACGTCTGCGCCTCTCTGCATAGAGT	Formative ESC (n=1470)
				rep0102_AGAGTAGACGTCTGCGGTAGAGAGGTGAATAT	Formative ESC (n=1470)
				rep0102_CTAAGCCTCGTCTGCGGCTCAGGATGCGAGAC	Formative ESC (n=1470)
				rep0102_TCGACTAGCGTCTGCGGTCTTAGGTGCGAGAC	Na√Øve ESC (n=790)
				rep0102_GTAAGGAGCGTCTGCGGTAGCTCCCATAGAGT	Formative ESC (n=1470)
				rep0102_CCTAGAGTCGTCTGCGCCTCTCTGGTGAATAT	Formative ESC (n=1470)
				rep0102_TTCTAGCTCGTCTGCGAGGAGTCCACAGGCGC	Endo (n=200)
				rep0102_CTAAGCCTTCGATATCTCGCCTTAGTGAATAT	Meso-Endo-Ecto (n=171)
				rep0102_AAGGCTATCGTCTGCGAGGCTCCGGTGAATAT	Na√Øve ESC (n=790)
				rep0102_AAGGAGTACGTCTGCGTCATGAGCTGCGAGAC	Meso-Endo-ESC (n=104)
				rep0102_TCTCTCCGCGTCTGCGCTAGTACGACAGGCGC	Formative ESC (n=1470)
				rep0102_TTCTAGCTCGTCTGCGGTCTTAGGCATAGAGT	Formative ESC (n=1470)
				rep0102_GTAAGGAGTCGATATCGCTCAGGAGTGAATAT	Na√Øve ESC (n=790)
				rep0102_CTCTCTATCGTCTGCGCGCTCAGTTGCGAGAC	Na√Øve ESC (n=790)
				rep0102_GTAAGGAGCGTCTGCGTCATGAGCGTGAATAT	Formative ESC (n=1470)
				rep0102_ACTGCATACGTCTGCGAGCGTAGCTGCGAGAC	Ecto (n=240)
				rep0102_TTCTAGCTCGTCTGCGTAGCGAGTGTGAATAT	Na√Øve ESC (n=790)
				rep0102_AAGGAGTACGTCTGCGTCCTCTACGTGAATAT	Formative ESC (n=1470)
				rep0102_TCGACTAGCGTCTGCGCCTGAGATGTGAATAT	Endo (n=200)
				rep0102_TCTCTCCGCTAGCGCTCCTGAGATACAGGCGC	Unspecified (n=501)
				rep0102_ACTGCATACGTCTGCGTCCTCTACCATAGAGT	Endo (n=200)
				rep0102_CTATTAAGCGTCTGCGTTCTGCCTCATAGAGT	Primed ESC (n=264)
				rep0102_CTATTAAGTCGATATCTTCTGCCTACAGGCGC	Formative ESC (n=1470)
				rep0102_TATCCTCTCTAGCGCTTAGCGAGTCATAGAGT	Endo-Ecto (n=120)
				rep0102_TCGACTAGCGTCTGCGGTCTTAGGACAGGCGC	Meso (n=307)
				rep0102_TTCTAGCTCGTCTGCGCGCTCAGTCATAGAGT	Na√Øve ESC (n=790)
				rep0102_TATCCTCTCGTCTGCGCTAGTACGGTGAATAT	Meso (n=307)
				rep0102_TTCTAGCTCTAGCGCTTCGCCTTATGCGAGAC	Meso-Endo-Ecto (n=171)
				rep0102_AAGGAGTATCGATATCGCTCAGGAGTGAATAT	Meso-Endo-Ecto (n=171)
				rep0102_GTAAGGAGCGTCTGCGACTGATCGGTGAATAT	Primed ESC (n=264)
				rep0102_CTATTAAGCTAGCGCTGAGCGCTACATAGAGT	Na√Øve ESC (n=790)
				rep0102_TCTCTCCGCGTCTGCGCTAGTACGCATAGAGT	Formative ESC (n=1470)
				rep0102_AGAGTAGACGTCTGCGCCTCTCTGGTGAATAT	Primed ESC (n=264)
				rep0102_CTCTCTATCGTCTGCGACTGATCGGTGAATAT	Na√Øve ESC (n=790)
				rep0102_TTCTAGCTTCGATATCCTGCGCATGTGAATAT	Na√Øve ESC (n=790)
				rep0102_ACTGCATATCGATATCCATGCCTAGTGAATAT	Unspecified (n=501)
				rep0102_AAGGCTATCGTCTGCGTCGCCTTAACAGGCGC	Na√Øve ESC (n=790)
				rep0102_GTAAGGAGTCGATATCGTAGCTCCGTGAATAT	Primed ESC (n=264)
				rep0102_CTCTCTATCGTCTGCGCTGCGCATTGCGAGAC	Formative ESC (n=1470)
				rep0102_AAGGAGTACGTCTGCGCCTGAGATCATAGAGT	Unspecified (n=501)
				rep0102_AAGGAGTATCGATATCAGGAGTCCGTGAATAT	Formative ESC (n=1470)
				rep0102_AAGGAGTACGTCTGCGAGGAGTCCCATAGAGT	Endo (n=200)
				rep0102_ACTGCATACTAGCGCTGCAGCGTACATAGAGT	Unspecified (n=501)
				rep0102_TAGATCGCTCGATATCAGGAGTCCGTGAATAT	Formative ESC (n=1470)
				rep0102_CTAAGCCTCGTCTGCGAGGAGTCCCATAGAGT	Formative ESC (n=1470)
				rep0102_AGAGTAGACTAGCGCTAGGAGTCCACAGGCGC	Formative ESC (n=1470)
				rep0102_AGAGTAGATCGATATCAGGAGTCCGTGAATAT	Unspecified (n=501)
				rep0102_AAGGCTATTCGATATCCTAGTACGGTGAATAT	Formative ESC (n=1470)
				rep0102_TATCCTCTTCGATATCTTCTGCCTACAGGCGC	Formative ESC (n=1470)
				rep0102_TCGACTAGTCGATATCGCTCAGGAGTGAATAT	Na√Øve ESC (n=790)
				rep0102_CCTAGAGTCGTCTGCGCAGCCTCGTGCGAGAC	Endo (n=200)
				rep0102_CTATTAAGCGTCTGCGAGGCTCCGCATAGAGT	Na√Øve ESC (n=790)
				rep0102_CGTCTAATCGTCTGCGAGGAGTCCCATAGAGT	Formative ESC (n=1470)
				rep0102_TCTCTCCGCGTCTGCGTCGCCTTAGTGAATAT	Unspecified (n=501)
				rep0102_CCTAGAGTCGTCTGCGCTAGTACGGTGAATAT	Na√Øve ESC (n=790)
				rep0102_CTATTAAGTCGATATCCTGCGCATGTGAATAT	Na√Øve ESC (n=790)
				rep0102_TAGATCGCCGTCTGCGTCATGAGCGTGAATAT	Endo (n=200)
				rep0102_TATCCTCTTCGATATCCTGCGCATGTGAATAT	Meso (n=307)
				rep0102_TCGACTAGCGTCTGCGCTAGTACGACAGGCGC	Formative ESC (n=1470)
				rep0102_TCGACTAGCGTCTGCGCTAGTACGTGCGAGAC	Na√Øve ESC (n=790)
				rep0102_AAGGAGTATCGATATCACTGATCGGTGAATAT	Formative ESC (n=1470)
				rep0102_AGAGTAGACGTCTGCGTCGCCTTAGTGAATAT	Formative ESC (n=1470)
				rep0102_CTATTAAGTCGATATCCCTCTCTGGTGAATAT	Na√Øve ESC (n=790)
				rep0102_TCGACTAGCGTCTGCGTACTACGCACAGGCGC	Formative ESC (n=1470)
				rep0102_GTAAGGAGCGTCTGCGTACTACGCTGCGAGAC	Na√Øve ESC (n=790)
				rep0102_CGTCTAATCGTCTGCGGTAGCTCCACAGGCGC	Formative ESC (n=1470)
				rep0102_TCTCTCCGTCGATATCGTAGCTCCGTGAATAT	Formative ESC (n=1470)
				rep0102_GTAAGGAGCGTCTGCGTCCTCTACACAGGCGC	Na√Øve ESC (n=790)
				rep0102_GTAAGGAGCTAGCGCTGCAGCGTATGCGAGAC	Formative ESC (n=1470)
				rep0102_CTATTAAGCGTCTGCGGTCTTAGGGTGAATAT	Unspecified (n=501)
				rep0102_TATCCTCTCGTCTGCGACTGATCGCATAGAGT	Meso-Endo-Ecto (n=171)
				rep0102_AGAGTAGATCGATATCCTAGTACGGTGAATAT	Formative ESC (n=1470)
				rep0102_TATCCTCTCGTCTGCGTCGCCTTATGCGAGAC	Na√Øve ESC (n=790)
				rep0102_CTAAGCCTCGTCTGCGGTAGAGAGACAGGCGC	Na√Øve ESC (n=790)
				rep0102_CCTAGAGTCGTCTGCGTCATGAGCTGCGAGAC	Formative ESC (n=1470)
				rep0102_GTAAGGAGCTAGCGCTAGGAGTCCCATAGAGT	Na√Øve ESC (n=790)
				rep0102_ACTGCATACGTCTGCGGTAGAGAGCATAGAGT	Unspecified (n=501)
				rep0102_CTATTAAGCGTCTGCGCTGCGCATGTGAATAT	Formative ESC (n=1470)
				rep0102_AAGGCTATCGTCTGCGGAGCGCTACATAGAGT	Na√Øve ESC (n=790)
				rep0102_TCGACTAGCGTCTGCGCAGCCTCGCATAGAGT	Formative ESC (n=1470)
				rep0102_ACTGCATACGTCTGCGCCTGAGATGTGAATAT	Unspecified (n=501)
				rep0102_AGAGTAGACGTCTGCGGTAGCTCCGTGAATAT	Formative ESC (n=1470)
				rep0102_AAGGAGTACGTCTGCGCCTCTCTGCATAGAGT	Meso (n=307)
				rep0102_CTAAGCCTTCGATATCACTGATCGGTGAATAT	Na√Øve ESC (n=790)
				rep0102_AGAGTAGACGTCTGCGCTGCGCATTGCGAGAC	Na√Øve ESC (n=790)
				rep0102_CGTCTAATCGTCTGCGGTAGAGAGGTGAATAT	Unspecified (n=501)
				rep0102_AAGGCTATCTAGCGCTTAGCGAGTGTGAATAT	Na√Øve ESC (n=790)
				rep0102_CGTCTAATCGTCTGCGGTCTTAGGGTGAATAT	Meso (n=307)
				rep0102_CTATTAAGCGTCTGCGTCCTCTACGTGAATAT	Formative ESC (n=1470)
				rep0102_AAGGAGTACGTCTGCGCTAGTACGGTGAATAT	Na√Øve ESC (n=790)
				rep0102_AAGGAGTACGTCTGCGACTGATCGGTGAATAT	Na√Øve ESC (n=790)
				rep0102_TAGATCGCCGTCTGCGAGGAGTCCTGCGAGAC	Na√Øve ESC (n=790)
				rep0102_AAGGAGTACGTCTGCGGTCTTAGGCATAGAGT	Formative ESC (n=1470)
				rep0102_TAGATCGCTCGATATCCTAGTACGCATAGAGT	Endo (n=200)
				rep0102_TAGATCGCCGTCTGCGTCCTCTACGTGAATAT	Na√Øve ESC (n=790)
				rep0102_CTCTCTATCGTCTGCGGTCTTAGGGTGAATAT	Na√Øve ESC (n=790)
				rep0102_CGTCTAATCGTCTGCGCGCTCAGTGTGAATAT	Na√Øve ESC (n=790)
				rep0102_TATCCTCTCGTCTGCGTCATGAGCCATAGAGT	Primed ESC (n=264)
				rep0102_TTCTAGCTCGTCTGCGGCAGCGTAGTGAATAT	Formative ESC (n=1470)
				rep0102_CTCTCTATCGTCTGCGGAGCGCTATGCGAGAC	Formative ESC (n=1470)
				rep0102_AGAGTAGATCGATATCTCCTCTACGTGAATAT	Formative ESC (n=1470)
				rep0102_CGTCTAATTCGATATCTCATGAGCGTGAATAT	Na√Øve ESC (n=790)
				rep0102_AGAGTAGACGTCTGCGTCATGAGCGTGAATAT	Na√Øve ESC (n=790)
				rep0102_GCGTAAGACGTCTGCGAGGCTCCGGTGAATAT	Formative ESC (n=1470)
				rep0102_TTCTAGCTTCGATATCGCTCAGGAGTGAATAT	Endo (n=200)
				rep0102_CCTAGAGTCGTCTGCGTAGCGAGTTGCGAGAC	Na√Øve ESC (n=790)
				rep0102_GCGTAAGATCGATATCTCCTCTACGTGAATAT	Formative ESC (n=1470)
				rep0102_AGAGTAGACTAGCGCTGTAGCTCCCATAGAGT	Na√Øve ESC (n=790)
				rep0102_CTATTAAGTCGATATCTACTACGCGTGAATAT	Formative ESC (n=1470)
				rep0102_TATCCTCTCGTCTGCGTGCCTCTTCATAGAGT	Unspecified (n=501)
				rep0102_TTCTAGCTCGTCTGCGCCTGAGATGTGAATAT	Ecto (n=240)
				rep0102_CCTAGAGTCGTCTGCGGCTCAGGATGCGAGAC	Primed ESC (n=264)
				rep0102_TAGATCGCTCGATATCACTGATCGGTGAATAT	Formative ESC (n=1470)
				rep0102_GCGTAAGACGTCTGCGTTCTGCCTTGCGAGAC	Ecto (n=240)
				rep0102_CTAAGCCTCGTCTGCGCAGCCTCGCATAGAGT	Unspecified (n=501)
				rep0102_GCGTAAGACGTCTGCGCCTGAGATCATAGAGT	Endo (n=200)
				rep0102_TATCCTCTTCGATATCCGCTCAGTGTGAATAT	Formative ESC (n=1470)
				rep0102_TCGACTAGTCGATATCTCCTCTACACAGGCGC	Unspecified (n=501)
				rep0102_AAGGCTATCGTCTGCGGCAGCGTAGTGAATAT	Ecto (n=240)
				rep0102_TCTCTCCGTCGATATCTACTACGCGTGAATAT	Formative ESC (n=1470)
				rep0102_TCTCTCCGCGTCTGCGCGCTCAGTCATAGAGT	Na√Øve ESC (n=790)
				rep0102_CTATTAAGCGTCTGCGTCCTCTACTGCGAGAC	Formative ESC (n=1470)
				rep0102_CCTAGAGTCGTCTGCGGTAGCTCCGTGAATAT	Na√Øve ESC (n=790)
				rep0102_TTCTAGCTCGTCTGCGCCTCTCTGGTGAATAT	Na√Øve ESC (n=790)
				rep0102_GTAAGGAGCGTCTGCGACTGATCGCATAGAGT	Na√Øve ESC (n=790)
				rep0102_ACTGCATACGTCTGCGCTAGTACGTGCGAGAC	Primed ESC (n=264)
				rep0102_CTCTCTATCGTCTGCGCAGCCTCGTGCGAGAC	Endo-Ecto (n=120)
				rep0102_TATCCTCTTCGATATCCTAGTACGGTGAATAT	Formative ESC (n=1470)
				rep0102_TCTCTCCGTCGATATCCTAGTACGTGCGAGAC	Formative ESC (n=1470)
				rep0102_TCGACTAGCGTCTGCGGAGCGCTAGTGAATAT	Primed ESC (n=264)
				rep0102_CTATTAAGTCGATATCTGCCTCTTGTGAATAT	Na√Øve ESC (n=790)
				rep0102_CCTAGAGTCGTCTGCGTACTACGCGTGAATAT	Formative ESC (n=1470)
				rep0102_CGTCTAATCGTCTGCGAGCGTAGCGTGAATAT	Na√Øve ESC (n=790)
				rep0102_CTATTAAGCGTCTGCGTCATGAGCACAGGCGC	Na√Øve ESC (n=790)
				rep0102_AGAGTAGACTAGCGCTGTAGAGAGTGCGAGAC	Formative ESC (n=1470)
				rep0102_TTCTAGCTCGTCTGCGTACTACGCACAGGCGC	Na√Øve ESC (n=790)
				rep0102_TCGACTAGTCGATATCTTCTGCCTGTGAATAT	Meso (n=307)
				rep0102_ACTGCATACGTCTGCGTACTACGCGTGAATAT	Na√Øve ESC (n=790)
				rep0102_AGAGTAGATCGATATCCCTCTCTGGTGAATAT	Formative ESC (n=1470)
				rep0102_CCTAGAGTTCGATATCAGGCTCCGGTGAATAT	Unspecified (n=501)
				rep0102_AAGGAGTACTAGCGCTGTAGAGAGACAGGCGC	Formative ESC (n=1470)
				rep0102_CGTCTAATCGTCTGCGTACTACGCACAGGCGC	Formative ESC (n=1470)
				rep0102_ACTGCATACGTCTGCGGCAGCGTAGTGAATAT	Formative ESC (n=1470)
				rep0102_AAGGAGTACTAGCGCTGTAGCTCCACAGGCGC	Primed ESC (n=264)
				rep0102_TTCTAGCTCGTCTGCGGCAGCGTATGCGAGAC	Na√Øve ESC (n=790)
				rep0102_TTCTAGCTCGTCTGCGTCGCCTTAGTGAATAT	Na√Øve ESC (n=790)
				rep0102_AAGGCTATCGTCTGCGTCCTCTACGTGAATAT	Ecto (n=240)
				rep0102_TATCCTCTTCGATATCTACTACGCACAGGCGC	Formative ESC (n=1470)
				rep0102_AGAGTAGATCGATATCGCTCAGGAGTGAATAT	Meso (n=307)
				rep0102_AAGGAGTACGTCTGCGCATGCCTAGTGAATAT	Na√Øve ESC (n=790)
				rep0102_TAGATCGCCGTCTGCGCTAGTACGCATAGAGT	Formative ESC (n=1470)
				rep0102_TAGATCGCCGTCTGCGCCTGAGATGTGAATAT	Formative ESC (n=1470)
				rep0102_TTCTAGCTCGTCTGCGCGCTCAGTACAGGCGC	Na√Øve ESC (n=790)
				rep0102_AAGGCTATCGTCTGCGTACTACGCGTGAATAT	Na√Øve ESC (n=790)
				rep0102_AAGGCTATCGTCTGCGTTCTGCCTGTGAATAT	Na√Øve ESC (n=790)
				rep0102_AAGGCTATCTAGCGCTGTAGAGAGTGCGAGAC	Formative ESC (n=1470)
				rep0102_AGAGTAGACGTCTGCGCCTGAGATGTGAATAT	Formative ESC (n=1470)
				rep0102_AAGGAGTATCGATATCAGGCTCCGGTGAATAT	Formative ESC (n=1470)
				rep0102_ACTGCATATCGATATCTAGCGAGTGTGAATAT	Na√Øve ESC (n=790)
				rep0102_ACTGCATACGTCTGCGTCCTCTACGTGAATAT	Meso-Endo-Ecto (n=171)
[truncated: 2,176 more rows]
[truncated: 4,122 more columns]

## Sheet: Figure 4a-c
metadata of human PBMC scATAC-seq datasets
cellNames	Sample	TSSEnrichment	ReadsInTSS	ReadsInPromoter	ReadsInBlacklist	PromoterRatio	PassQC	NucleosomeRatio	nMultiFrags	nMonoFrags	nFrags	nDiFrags	DoubletScore	DoubletEnrichment	BlacklistRatio	bioNames	Method	predictedCell_Un	predictedGroup_Un	predictedScore_Un	predictedCell	predictedGroup	predictedScore	predictedCell_Un_10x	predictedGroup_Un_10x	predictedScore_Un_10x	predictedCell_10x	predictedGroup_10x	predictedScore_10x	Clusters2_10x	Cluster2_heme	ReadsInPeaks	FRIP	Clusters_Harmony_0.8	cellType	Sample_cluster
10x#GTGTGATACTTACGAC	10x	7.545	34672	39302	5142	0.0632392	1	3.27488	89640	72690	310741	148411	0	0.309091	0.00827377	WT	10X	PBMC_10x_GREENLEAF_REP2:GGTTGTACAATAACGA-1	23_CD8.EM	0.401111	PBMC_10x_GREENLEAF_REP1:CAAAGAAAGATACGAT-1	23_CD8.EM	0.850479	L4_AGAGCCCTCCATGCAA	MAIT	0.564696	E2L2_TAGCACAGTCATTGCA	MAIT	0.451779	CD8 TEM	WT_CD8 Memory	76610	0.123599	C7	CD8 Memory	10x_CD8 Memory
10x#ACTCTAGGAAGCTGAG	10x	5.094	13631	17421	4098	0.0334006	1	4.74362	60239	45405	260789	155145	0	0.654545	0.00785693	WT	10X	PBMC_10x_GREENLEAF_REP2:TGATCAGGTATTGGCT-1	24_CD8.CM	0.868956	PBMC_10x_GREENLEAF_REP1:GTTGCGGGTGCAATGG-1	24_CD8.CM	0.701127	E2L7_ATCATTCTCCTGTTGC	CD8 TEM	0.652587	E2L6_AGACCATCAAATTAGG	CD8 TEM	0.780871	CD8 TEM	WT_CD8 Memory	32792	0.0630846	C7	CD8 Memory	10x_CD8 Memory
10x#GCGTGCTGAAGGCGTA	10x	6.965	21311	24743	3300	0.0605576	1	3.50143	56922	45384	204293	101987	0	0.454545	0.00807664	WT	10X	BMMC_10x_GREENLEAF_REP1:GACTATGGTCCATAGT-1	24_CD8.CM	0.618955	PBMC_10x_GREENLEAF_REP1:CAAAGAAAGATACGAT-1	24_CD8.CM	0.48352	L4_AGAGCCCTCCATGCAA	MAIT	0.561131	L2_CTTCAATCAGCGTTGC	MAIT	0.480353	CD8 TEM	WT_CD8 Memory	49171	0.120666	C7	CD8 Memory	10x_CD8 Memory
10x#CCTATCCGAGGAGTCA	10x	5.223	13685	16714	2331	0.0411857	1	4.2667	51390	38527	202910	112993	0	0.218182	0.00574393	WT	10X	PBMC_10x_GREENLEAF_REP1:CTCAATTTCCACTTCG-1	25_NK	0.578686	PBMC_10x_GREENLEAF_REP1:CTCCCAATCTTTCCAA-1	24_CD8.CM	0.446629	E2L6_TAATTCCAGCTAGTTC	NK	0.582484	E2L2_AGAAGTATCCTCTAAT	NK	0.573068	NK	WT_NK	31421	0.0775368	C6	NK	10x_NK
10x#TAAGCCAACTCTGGAT	10x	6.724	18557	22046	3591	0.0676777	1	2.63187	41405	44846	162875	76624	0	1.18182	0.0110238	WT	10X	BMMC_10x_GREENLEAF_REP1:GCCAACGAGATGACAT-1	09_pDC	0.714993	BMMC_10x_GREENLEAF_REP2:ATCGTGACATTGTACG-1	10_cDC	0.589313	E2L3_TGAGGGAGTTTCGTGA	CD8 TEM	0.574718	E2L4_AACAACCCAACCACGC	cDC2	0.537162	B naive	WT_B	41356	0.127686	C2	B	10x_B
10x#TAGAACCACATTGGTC	10x	5.074	9663	12960	1623	0.0432089	1	3.12615	37453	36346	149969	76170	0	0.381818	0.00541112	WT	10X	PBMC_10x_GREENLEAF_REP2:AATGGCTCAACGGCTC-1	19_CD8.N	0.694977	PBMC_10x_GREENLEAF_REP1:GATGACTTCTTAGCCC-1	19_CD8.N	0.801782	E2L4_TCAAGTGAGACATCCT	CD8 Naive	0.873723	E2L8_CATTGCCAGGTAGCAC	CD8 Naive	0.529989	CD4 TCM	WT_CD4 Memory	26257	0.0876671	C9	CD4 Memory	10x_CD4 Memory
10x#TGTAAGCTGGAATAGT	10x	7.509	16423	19267	2389	0.0645729	1	3.08264	37214	36542	149188	75432	0	0.763636	0.00800668	WT	10X	PBMC_10x_GREENLEAF_REP1:TGAGACTGTGTCTTCC-1	24_CD8.CM	0.538694	PBMC_10x_GREENLEAF_REP1:CAAAGAAAGATACGAT-1	24_CD8.CM	0.42958	E2L8_ATTCCTATCGGAAGGT	MAIT	0.352889	E2L7_CATTGTTAGTCCCGGT	CD8 TEM	0.409882	CD8 TEM	WT_CD8 Memory	37635	0.126492	C7	CD8 Memory	10x_CD8 Memory
10x#GGCGTAGCTTTGACCA	10x	5.525	12165	14713	2124	0.0540101	1	3.42055	38784	30812	136206	66610	0	0.218182	0.00779701	WT	10X	BMMC_10x_GREENLEAF_REP1:CCCATTGAGGTATCTC-1	24_CD8.CM	0.664537	PBMC_10x_GREENLEAF_REP1:GTTGCGGGTGCAATGG-1	23_CD8.EM	0.674885	E2L1_AACCACACAATTGCGT	MAIT	0.483452	L2_CTTCAATCAGCGTTGC	MAIT	0.507695	CD8 TEM	WT_CD8 Memory	31350	0.115529	C7	CD8 Memory	10x_CD8 Memory
10x#CCCGACAGATCTGGAT	10x	5.336	9168	11345	2302	0.0419793	1	4.09525	35975	26520	135126	72631	0	0.109091	0.00851798	WT	10X	PBMC_10x_GREENLEAF_REP1:TGATCTTAGTTTCTTC-1	25_NK	0.913445	PBMC_10x_GREENLEAF_REP2:AACAAAGCAGCGGTCT-1	25_NK	0.961653	E2L2_TGTCCCACAGCACAGA	NK	0.972651	E2L7_TGATGCAGTATGACAA	NK	0.886443	NK	WT_NK	21451	0.0794835	C6	NK	10x_NK
10x#AGGTATAGATAGGCGA	10x	9.954	25184	26679	2306	0.100173	1	2.04495	31639	43733	133165	57793	0	0.6	0.00865843	WT	10X	PBMC_10x_GREENLEAF_REP2:TAAGTCGGTTACCTGA-1	23_CD8.EM	0.36699	PBMC_10x_GREENLEAF_REP1:AGTTCCCTCGTGCACG-1	23_CD8.EM	0.547962	E2L7_TAGTGCACATCAGTGT	CD8 TEM	0.291039	E2L8_AACCATGAGGACTAAT	MAIT	0.313683	CD8 TEM	WT_CD8 Memory	55753	0.210216	C7	CD8 Memory	10x_CD8 Memory
10x#TGGGCGTACGGAATGC_TTGCGGTCTTTACGAC	10x	10.026	20202	20957	3255	0.0817247	1	4.39293	33310	23775	128217	71132	0	0.418182	0.0126933	WT	10X	PBMC_10x_GREENLEAF_REP2:CAACAGTGTGTTACAC-1	09_pDC	0.216771	BMMC_10x_GREENLEAF_REP1:CGAAGGATCTGTAACG-1	10_cDC	0.744323	L2_TACTGCCTCATAGACC	cDC2	0.293213	E2L4_AACAACCCAACCACGC	cDC2	0.80327	B naive	WT_B	43200	0.168783	C2	B	10x_B
10x#TGGCCTTTGAGTAGGC	10x	9.253	16972	18110	3131	0.0799135	1	4.31074	34496	21336	113310	57478	0	0.6	0.0138161	WT	10X	PBMC_10x_GREENLEAF_REP2:CAACAGTGTGTTACAC-1	12_CD14.Mono.2	0.578277	PBMC_10x_GREENLEAF_REP2:CTAGACACATGTCGTA-1	12_CD14.Mono.2	0.56753	E2L4_GGGTGTCTCGTAGTGT	CD14 Mono	0.778345	E2L3_GGGATCCCACGACTAT	CD14 Mono	0.79925	CD14 Mono	WT_CD14 Mono	41438	0.183244	C13	CD14 Mono	10x_CD14 Mono
10x#GTGAGATCTAAATGCA	10x	5.818	9205	11206	1521	0.0499292	1	6.91724	38834	14174	112219	59211	0	0.745455	0.00677693	WT	10X	BMMC_10x_GREENLEAF_REP1:TTACGCCAGCTCTTCC-1	24_CD8.CM	0.606237	PBMC_10x_GREENLEAF_REP1:GTCCACTGTATGGTTC-1	24_CD8.CM	0.56751	E2L8_ATTCCTATCGGAAGGT	CD8 TEM	0.53924	E2L6_TAATTCCAGCTAGTTC	CD8 TEM	0.454075	CD8 TEM	WT_CD8 Memory	22250	0.0992249	C7	CD8 Memory	10x_CD8 Memory
10x#AAAGCATGATTGCGTA	10x	5.809	7044	8887	1536	0.0419638	1	7.43132	34560	12559	105889	58770	0	0.545455	0.00725288	WT	10X	BMMC_10x_GREENLEAF_REP2:TTGTTGTAGACAACAT-1	11_CD14.Mono.1	0.580889	BMMC_10x_GREENLEAF_REP1:AACGGGAGTTGATCGT-1	11_CD14.Mono.1	0.619955	E2L3_GTAACCAGTGTTGATC	CD14 Mono	0.952856	E2L5_ACTTCGCCAATTGTGC	CD14 Mono	0.978297	CD14 Mono	WT_CD14 Mono	18644	0.0881088	C13	CD14 Mono	10x_CD14 Mono
10x#AGCCAATTGCTTGAAC_CAATGCCCTGCACTTA	10x	11.567	32565	32694	1190	0.155226	1	2.73589	23046	28189	105311	54076	0	0.654545	0.00564993	WT	10X	BMMC_10x_GREENLEAF_REP2:ACGGTTACATCACCAA-1	24_CD8.CM	0.684206	PBMC_10x_GREENLEAF_REP1:CAAAGAAAGATACGAT-1	23_CD8.EM	0.579421	E2L3_GTGGGAAGTACCATAC	CD8 TEM	0.484519	E2L2_TAGCACAGTCATTGCA	MAIT	0.228418	CD8 TEM	WT_CD8 Memory	62395	0.297014	C7	CD8 Memory	10x_CD8 Memory
10x#TAGCTGATGCGTTAGT	10x	5.223	4640	6251	1605	0.031701	1	6.55328	26910	13053	98593	58630	0	0.145455	0.00813952	WT	10X	PBMC_10x_GREENLEAF_REP2:GGCTGTGGTGAGGAAA-1	19_CD8.N	0.719604	PBMC_10x_GREENLEAF_REP1:GATGACTTCTTAGCCC-1	19_CD8.N	0.830606	E2L4_TATCTGTTCTGCGGGT	CD8 Naive	0.84698	E2L2_GAGACTTAGTTTCGAC	CD8 Naive	0.835792	CD4 TCM	WT_CD4 Memory	13147	0.0667103	C9	CD4 Memory	10x_CD4 Memory
10x#CTTTAACTGGAAGTTA	10x	11.618	37490	37189	1243	0.19836	1	2.12772	19822	29971	93741	43948	0	0.672727	0.00662997	WT	10X	PBMC_10x_GREENLEAF_REP2:TAAGTCGGTTACCTGA-1	24_CD8.CM	0.518123	PBMC_10x_GREENLEAF_REP1:CAAAGAAAGATACGAT-1	23_CD8.EM	0.888739	E2L1_CAGAGCCTCCTGGGAC	CD8 TEM	0.518538	E2L2_TAGCACAGTCATTGCA	MAIT	0.353243	CD8 TEM	WT_CD8 Memory	69257	0.369753	C7	CD8 Memory	10x_CD8 Memory
10x#AGGGTTTACCTCACGG_GGTTGGAGAGGGATTG	10x	16.809	45364	42425	1304	0.255007	1	1.41814	14897	34400	83184	33887	0	0.418182	0.00783805	WT	10X	PBMC_10x_GREENLEAF_REP2:TAAGTCGGTTACCTGA-1	24_CD8.CM	0.529391	PBMC_10x_GREENLEAF_REP1:TCGCAGGTCGTGAGAG-1	24_CD8.CM	0.464866	L5_TGCACGGCACCTGCAG	NK	0.387137	E2L1_CAGAGCCTCCTGGGAC	MAIT	0.441957	CD8 TEM	WT_CD8 Memory	82780	0.498165	C7	CD8 Memory	10x_CD8 Memory
10x#TCGACTCTGTCTGGGC	10x	9.788	13277	14132	2396	0.0887131	1	4.04497	22933	15788	79650	40929	0	0.418182	0.0150408	WT	10X	BMMC_10x_GREENLEAF_REP1:TTACGCCAGCTCTTCC-1	24_CD8.CM	0.738524	PBMC_10x_GREENLEAF_REP1:AGTTCCCTCGTGCACG-1	24_CD8.CM	0.63049	L3_ATACTTCTCGAGTCTA	CD8 TEM	0.76653	L1_TTCATTGCATGCACTA	CD8 TEM	0.457088	CD8 TEM	WT_CD8 Memory	26555	0.168396	C7	CD8 Memory	10x_CD8 Memory
10x#GAACAAATGCACTCAA	10x	7.969	16861	18490	751	0.124146	1	2.78553	19622	19672	74469	35175	0	1.03636	0.00504237	WT	10X	PBMC_10x_GREENLEAF_REP1:GATGGAGGTAACGCGA-1	24_CD8.CM	0.715857	PBMC_10x_GREENLEAF_REP1:CAAAGAAAGATACGAT-1	24_CD8.CM	0.583286	L2_GATCAGTCAAGACCGA	MAIT	0.247969	E2L8_AGGATCTCATGACCCG	CD8 TEM	0.67169	CD8 TEM	WT_CD8 Memory	39599	0.266219	C7	CD8 Memory	10x_CD8 Memory
10x#ACCTCGTTGTGGCAAG	10x	7.807	9648	10781	929	0.0726894	1	4.75716	21212	12881	74158	40065	0	0.672727	0.00626365	WT	10X	BMMC_10x_GREENLEAF_REP2:TCTTGCGAGGAAAGGT-1	22_CD4.M	0.391049	BMMC_10x_GREENLEAF_REP2:GCTGGGTTCGAATCCA-1	08_GMP.Neut	0.461674	L5_TAAGCCAGTCTACTGA	CD4 TCM	0.693767	E2L5_TTGCTGCAGCTGACAG	Platelet	0.965595	Platelet	WT_Basophil	21736	0.146625	C4	Basophil	10x_Basophil
10x#TGCGAGGCTAATCGAA	10x	16.095	41094	38095	1119	0.259287	1	1.76668	17177	26552	73461	29732	0	0.654545	0.00761629	WT	10X	PBMC_10x_GREENLEAF_REP2:CAACAGTGTGTTACAC-1	24_CD8.CM	0.479779	BMMC_10x_GREENLEAF_REP2:ATCGTGACATTGTACG-1	10_cDC	0.780356	L3_ATACTTCTCGAGTCTA	CD8 TEM	0.547478	E2L4_AACAACCCAACCACGC	cDC2	0.698484	B naive	WT_B	72287	0.492754	C2	B	10x_B
10x#ACACTGCCTCATCTTT	10x	17.099	42190	39757	988	0.276825	1	1.29995	15065	31222	71809	25522	0	0.709091	0.00687936	WT	10X	PBMC_10x_GREENLEAF_REP2:TAAGTCGGTTACCTGA-1	24_CD8.CM	0.510463	PBMC_10x_GREENLEAF_REP1:CAAAGAAAGATACGAT-1	23_CD8.EM	0.727407	L3_ATACTTCTCGAGTCTA	CD8 TEM	0.57859	E2L2_TAGCACAGTCATTGCA	CD8 TEM	0.303727	CD8 TEM	WT_CD8 Memory	78485	0.546987	C7	CD8 Memory	10x_CD8 Memory
10x#ATTTAGCCTCCGTGAC_TGCCTACTGTACGTTG	10x	12.561	30796	31629	750	0.223498	1	1.73814	17063	25842	70759	27854	0	0.527273	0.00529968	WT	10X	PBMC_10x_GREENLEAF_REP1:ACTTCGCTCTCCCATG-1	12_CD14.Mono.2	0.503367	PBMC_10x_GREENLEAF_REP1:TCCTTTCGTGTTCCTC-1	10_cDC	0.859615	E2L3_TTACTGTCACCGTCTT	CD14 Mono	0.546744	E2L7_CATTCATTCTGAGTCA	cDC2	0.776534	cDC2	WT_cDC	70371	0.497807	C3	cDC	10x_cDC
10x#CTCAGCACTCGTGCAC	10x	6.271	5387	7099	919	0.0514831	1	1.66454	12965	25875	68945	30105	0	1.32727	0.00666473	WT	10X	PBMC_10x_GREENLEAF_REP2:AGAAGCGAGGTTCCGC-1	12_CD14.Mono.2	0.42973	BMMC_10x_GREENLEAF_REP2:GTAGCTAGTTCGGCCA-1	11_CD14.Mono.1	0.563409	E2L2_TCACTATTCAGCCTCT	CD4 TCM	0.361313	E2L3_GCCAGTGCAGTGGGTA	CD14 Mono	0.577976	Platelet	WT_Basophil	15863	0.115156	C4	Basophil	10x_Basophil
10x#CGAGTCTCTTTGCGTA_TCCGTTGTGCATGCGC	10x	12.485	18802	18877	1072	0.141607	1	2.24156	14430	20562	66653	31661	0	0.690909	0.00804165	WT	10X	BMMC_10x_GREENLEAF_REP1:TTTCAGTAGGAACATT-1	22_CD4.M	0.378144	BMMC_10x_GREENLEAF_REP2:CACGGGTTCGTCAAAC-1	19_CD8.N	0.658072	E2L6_GGCTTGGGTACTGTTG	CD8 Naive	0.346779	E2L4_TGTGTGACATGAAGCG	CD8 Naive	0.379085	CD4 TCM	WT_CD4 Memory	34116	0.256581	C14	CD4 Memory	10x_CD4 Memory
10x#TGCTAGTGATAATGCC	10x	11.55	14220	14663	879	0.116005	1	4.15203	18590	12267	63200	32343	0	0.709091	0.00695411	WT	10X	PBMC_10x_GREENLEAF_REP2:ACTGATGTCTAGGCAT-1	22_CD4.M	0.929601	PBMC_10x_GREENLEAF_REP1:ATGAAAGCAGTCTGGC-1	22_CD4.M	0.871249	E2L7_CAGATCAGTTTGTTCT	CD4 TCM	0.723368	L4_ACCTGTCTCAAGGTGG	CD4 TCM	0.672754	CD4 TCM	WT_CD4 Memory	28705	0.227197	C14	CD4 Memory	10x_CD4 Memory
10x#TGGATTGACGGCATTT	10x	9.198	8500	8876	735	0.0746949	1	4.91783	21002	10040	59415	28373	0	1.4	0.00618531	WT	10X	PBMC_10x_GREENLEAF_REP2:CAAGGGATCTTCCGTG-1	24_CD8.CM	0.522269	PBMC_10x_GREENLEAF_REP1:AGTTCCCTCGTGCACG-1	22_CD4.M	0.377103	E2L4_CACTTCGTCGCTAAAC	CD4 TCM	0.37854	L4_ACCTGTCTCAAGGTGG	CD4 TEM	0.368841	CD8 TEM	WT_CD8 Memory	16082	0.135421	C7	CD8 Memory	10x_CD8 Memory
10x#TGCAGATACCCATGTA	10x	10.589	10208	10529	807	0.0890688	1	2.94592	12614	14979	59106	31513	0	0.745455	0.00682672	WT	10X	PBMC_10x_GREENLEAF_REP1:AGGGCTCAGACGTCCC-1	22_CD4.M	0.721319	PBMC_10x_GREENLEAF_REP2:CGAAGGATCGTAACTG-1	22_CD4.M	0.822684	E2L8_TTTGGTTTCGTCAACA	CD4 TCM	0.608072	L3_CATGGTAAGACAAGCC	CD4 TCM	0.463878	CD4 TCM	WT_CD4 Memory	19182	0.162697	C14	CD4 Memory	10x_CD4 Memory
[truncated: 19,864 more rows]

## Sheet: Supplementary Figure 1
Supplementary Figure 1a	Tn5 purification									Supplementary Figure 1b
												Intensity
									Tn5	1	0.5ul	3828.67
										2	1.0ul	6936.33
										3	2.0ul	12662.7
									BSA	4	0.5ug	3494.6
										5	1ug	5650.79
										6	2ug	8878.84
										7	3ug	10514.5
[truncated: 3 more rows]
